# Supplementary material for: Mapping Quantitative Trait Loci Associated With Graft (In)Compatibility in Apricot (Prunus armeniaca L.)
Source: Front Plant Sci. 2021 Feb 19;12:622906. doi: 10.3389/fpls.2021.622906 (PMC7933020; doi:10.3389/fpls.2021.622906)
Supplement: Supplementary Figure 1 — Colocalization of quantitative trait loci (QTLs) for graft (in)compatibility traits in the “Mo × Pa” cross. QTLs for necrotic line (qNL), wood discontinuity (qWD), and overall graft (in)compatibility (qGI) detected in 2014 and 2015 were drawn as blue, black, and red bars, respectively, along linkage groups with MapChart 3.0 (Voorrips, 2002). The most significant markers associated with QTLs and their positioning on maps are shown. [file Data_Sheet_1.ZIP › Supplementary material R1/TableS1.xls]

## Sheet: sequencing data processing
Table S1. Statistics of sequencing data processing for parental and progeny genotypes in the 'Mo x Pa' cross.
n/n	ind_ID	Total reads	Retained	Stacks Depth
1	ind_1	2326024	2195324	17
2	ind_2	2261631	2176683	17
3	ind_3	1805143	1703493	16
4	ind_4	2111313	2010088	17
5	ind_5	2498145	2409132	18
6	ind_6	1730743	1663516	15
7	ind_7	1816104	1723306	16
8	ind_8	2157035	2039754	17
9	ind_9	2751806	2675292	18
10	ind_10	2553768	2473392	19
11	ind_11	2816634	2742744	20
12	ind_12	1903703	1850583	16
13	ind_13	2592208	2528308	19
14	ind_14	2372155	2319272	18
15	ind_15	2217339	2164334	17
16	ind_16	2021936	1966123	16
17	ind_17	1904743	1828669	16
18	ind_18	2342902	2280201	17
19	ind_19	2268348	2209077	17
20	ind_20	2257767	2204775	17
21	ind_21	2546818	2482195	18
22	ind_22	1757732	1714691	15
23	ind_23	1841583	1795110	16
24	ind_24	1922859	1849678	16
25	ind_25	2157770	2079167	17
26	ind_26	2202319	2128767	17
27	ind_27	1800924	1758305	16
28	ind_28	1697905	1655918	15
29	ind_29	2147982	2098448	17
30	ind_30	1904886	1859645	16
31	ind_31	1957731	1910568	16
32	ind_32	2333744	2276621	18
33	ind_33	1990666	1942547	16
34	ind_34	1620425	1585814	15
35	ind_35	2024932	1963710	17
36	ind_36	1644203	1600973	15
37	ind_37	2201968	2144318	17
38	ind_38	1930734	1882059	16
39	ind_39	1922609	1873451	16
40	ind_40	2372841	2317657	17
41	ind_41	1908957	1858354	16
42	ind_42	2127506	2075089	17
43	ind_43	1523766	1486642	14
44	ind_44	2483367	2419981	18
45	ind_45	2138988	2078124	17
46	ind_46	1983238	1934953	16
47	ind_47	2033713	1982925	16
48	ind_48	1674312	1631711	15
49	ind_49	1919802	1874236	16
50	ind_50	1726857	1682810	16
51	ind_51	1758081	1712420	15
52	ind_52	1769462	1726271	15
53	ind_53	1601557	1563486	15
54	ind_54	1766033	1701235	15
55	ind_55	1998618	1951185	17
56	ind_56	1774524	1734827	16
57	ind_57	2274959	2213984	18
58	ind_58	1909174	1864752	16
59	ind_59	2257878	2207278	18
60	ind_60	1289793	1261593	13
61	ind_61	1576213	1541310	15
62	ind_62	1996609	1948620	17
63	ind_63	2009700	1961870	17
64	ind_64	1419674	1384512	13
65	ind_65	1810376	1770053	16
66	ind_66	1746580	1707339	15
67	ind_67	1626738	1588616	15
68	ind_68	2135677	2084716	17
69	ind_69	1860415	1819846	16
70	ind_70	1810698	1763421	15
71	ind_71	1658508	1613839	15
72	ind_72	1505929	1467115	14
73	ind_73	908668	883584	12
74	ind_74	1683198	1634436	15
75	ind_75	1473084	1439892	14
76	ind_76	1608972	1573173	15
77	ind_77	1685593	1647255	15
78	ind_78	2591518	2535890	18
79	ind_79	1782600	1741486	15
80	ind_80	1225633	1200619	13
81	ind_81	1708593	1672464	15
82	ind_82	1690020	1630892	15
83	ind_83	1732614	1684310	15
84	ind_84	1970009	1924521	16
85	ind_85	1558060	1520596	14
86	ind_86	1435237	1404604	14
87	ind_87	1873795	1831195	15
88	ind_88	1532086	1498971	14
89	ind_89	1519071	1485241	14
90	ind_90	1882743	1840036	15
91	ind_91	1725248	1683006	15
92	ind_92	2025850	1983027	16
93	ind_93	2691725	2559666	18
94	ind_94	2798050	2688178	19
95	ind_96	2320266	2186360	18
96	ind_97	2476004	2399698	18
97	ind_98	3159709	3042148	21
98	ind_99	1216408	1170828	12
99	ind_100	1547030	1490860	14
100	ind_101	1644680	1604823	14
101	ind_102	1710732	1670339	15
102	ind_103	1481907	1447949	15
103	ind_104	2754165	2694899	19
104	ind_105	2222772	2129645	17
105	ind_106	931994	870876	12
106	ind_107	2099821	1906700	16
107	ind_108	1807660	1748155	15
108	ind_109	2636612	2569214	18
109	ind_110	2925962	2860099	20
110	ind_111	2430566	2376076	18
111	ind_113	2169158	2115819	16
112	ind_114	2846766	2774913	20
113	ind_115	2538213	2477127	19
114	ind_116	1732651	1688084	15
115	ind_117	2532377	2456054	18
116	ind_118	1539427	1468712	14
117	ind_119	2358516	2260595	18
118	ind_120	2985058	2916363	20
119	ind_121	1975737	1918740	15
120	ind_122	2388816	2323719	18
121	ind_123	1658256	1595547	14
122	ind_124	715506	692037	11
123	ind_125	551711	533787	11
124	ind_126	2453244	2397927	18
125	ind_127	1786937	1733195	15
126	ind_128	1865808	1823801	16
127	ind_130	416999	377813	12
128	ind_132	1546543	1486820	14
129	ind_133	822776	788125	10
130	ind_134	2659329	2580719	19
131	ind_135	1671533	1617622	14
132	ind_136	1112298	1059056	12
133	ind_137	1227376	1193662	12
134	ind_138	575391	551685	11
135	ind_139	2550521	2494134	19
136	ind_140	1651689	1608652	14
137	ind_141	2405423	2350477	18
138	ind_142	2386793	2318254	18
139	p1 (Moniqui)	4468120	4242202	25
140	p2 (Paviot)	6433172	6285059	33
	Total reads	278262579	270059232
	Average	2016396	1.92899e+06
* 138 individuals genotyped by sequencing
