# Supplementary material for: Mapping Quantitative Trait Loci Associated With Graft (In)Compatibility in Apricot (Prunus armeniaca L.)
Source: Front Plant Sci. 2021 Feb 19;12:622906. doi: 10.3389/fpls.2021.622906 (PMC7933020; doi:10.3389/fpls.2021.622906)
Supplement: Supplementary Figure 1 — Colocalization of quantitative trait loci (QTLs) for graft (in)compatibility traits in the “Mo × Pa” cross. QTLs for necrotic line (qNL), wood discontinuity (qWD), and overall graft (in)compatibility (qGI) detected in 2014 and 2015 were drawn as blue, black, and red bars, respectively, along linkage groups with MapChart 3.0 (Voorrips, 2002). The most significant markers associated with QTLs and their positioning on maps are shown. [file Data_Sheet_1.ZIP › Supplementary material R1/TableS2.xlsx]

## Sheet: Mo.encoded.genotypes.JoinMap
Table S2-1. Encoded genotypes used in constructing female 'Moniqui' map.
group ID	SNP ID	segregation type	phase	classification	ind_100	ind_101	ind_102	ind_103	ind_104	ind_105	ind_107	ind_108	ind_109	ind_10	ind_110	ind_111	ind_113	ind_114	ind_115	ind_116	ind_117	ind_118	ind_119	ind_11	ind_120	ind_121	ind_122	ind_123	ind_127	ind_128	ind_12	ind_132	ind_134	ind_135	ind_139	ind_13	ind_140	ind_141	ind_142	ind_14	ind_15	ind_16	ind_17	ind_18	ind_19	ind_1	ind_20	ind_21	ind_22
moG1	mo6320	<lmxll>	{0-}	(ll,lm)	lm	ll	lm	ll	ll	lm	lm	ll	ll	lm	ll	lm	lm	lm	lm	lm	ll	lm	ll	lm	ll	lm	lm	ll	lm	ll	ll	ll	lm	lm	ll	ll	lm	ll	lm	lm	lm	lm	ll	lm	--	lm	lm	lm	ll
moG1	mo7632	<lmxll>	{0-}	(ll,lm)	lm	ll	lm	ll	ll	lm	lm	ll	lm	lm	lm	lm	lm	lm	lm	lm	ll	lm	lm	lm	ll	lm	lm	ll	lm	ll	ll	ll	ll	lm	ll	ll	ll	ll	lm	lm	lm	lm	ll	lm	lm	lm	lm	lm	ll
moG1	mo7576	<lmxll>	{0-}	(ll,lm)	lm	ll	lm	ll	ll	lm	lm	ll	lm	lm	lm	lm	lm	lm	lm	lm	ll	lm	--	lm	ll	lm	lm	ll	lm	ll	ll	ll	ll	lm	ll	ll	ll	ll	lm	lm	lm	lm	ll	lm	lm	lm	lm	lm	ll
moG1	mo7665	<lmxll>	{0-}	(ll,lm)	lm	ll	lm	ll	ll	lm	lm	ll	lm	lm	lm	lm	lm	lm	lm	lm	ll	lm	ll	lm	ll	lm	lm	ll	lm	ll	ll	ll	ll	lm	ll	ll	lm	ll	lm	lm	lm	lm	ll	lm	lm	lm	lm	lm	ll
moG1	mo8097	<lmxll>	{0-}	(ll,lm)	lm	lm	lm	ll	ll	lm	lm	ll	lm	lm	lm	lm	lm	lm	lm	lm	ll	lm	ll	lm	ll	lm	lm	ll	lm	ll	ll	ll	ll	lm	ll	lm	lm	ll	lm	lm	lm	lm	ll	lm	lm	lm	lm	lm	ll
moG1	mo8617	<lmxll>	{0-}	(ll,lm)	lm	lm	lm	ll	ll	lm	lm	ll	lm	lm	lm	lm	lm	ll	lm	lm	ll	lm	ll	lm	ll	lm	lm	ll	lm	ll	ll	ll	ll	lm	ll	lm	lm	ll	lm	lm	lm	lm	ll	lm	lm	lm	lm	lm	ll
moG1	mo8653	<lmxll>	{0-}	(ll,lm)	lm	lm	lm	ll	ll	lm	lm	ll	lm	lm	lm	lm	lm	ll	lm	lm	ll	lm	ll	lm	ll	lm	lm	ll	lm	ll	ll	ll	ll	--	ll	lm	lm	ll	lm	lm	lm	lm	ll	lm	lm	lm	lm	lm	ll
moG1	mo8658	<lmxll>	{0-}	(ll,lm)	lm	lm	lm	--	ll	lm	lm	ll	lm	lm	lm	lm	lm	ll	lm	lm	ll	--	ll	lm	ll	lm	lm	ll	lm	ll	ll	ll	ll	lm	ll	lm	lm	ll	lm	lm	lm	lm	ll	lm	lm	lm	lm	lm	ll
moG1	mo8641	<lmxll>	{0-}	(ll,lm)	lm	lm	lm	ll	ll	lm	lm	ll	lm	lm	lm	lm	lm	ll	lm	lm	ll	lm	ll	lm	ll	lm	lm	ll	lm	ll	ll	ll	ll	lm	ll	lm	lm	ll	lm	lm	lm	lm	ll	lm	lm	lm	lm	lm	ll
moG1	mo8716	<lmxll>	{0-}	(ll,lm)	--	lm	lm	ll	ll	lm	lm	ll	lm	lm	lm	lm	lm	ll	lm	lm	ll	lm	ll	lm	ll	lm	lm	ll	lm	ll	ll	ll	ll	lm	ll	lm	lm	ll	lm	lm	lm	lm	ll	lm	lm	lm	lm	lm	ll
moG1	mo9030	<lmxll>	{0-}	(ll,lm)	lm	lm	lm	lm	ll	lm	lm	ll	lm	lm	ll	lm	lm	lm	lm	lm	ll	lm	ll	lm	ll	lm	lm	ll	lm	ll	ll	ll	ll	lm	ll	lm	lm	ll	lm	lm	--	--	lm	lm	lm	lm	lm	lm	lm
moG1	mo8980	<lmxll>	{0-}	(ll,lm)	lm	lm	lm	ll	ll	lm	lm	ll	lm	lm	ll	lm	lm	lm	lm	lm	ll	lm	ll	lm	ll	lm	lm	ll	lm	ll	ll	ll	ll	lm	ll	lm	lm	ll	lm	lm	ll	lm	lm	lm	lm	lm	lm	lm	lm
moG1	mo9284	<lmxll>	{0-}	(ll,lm)	lm	ll	ll	ll	ll	lm	lm	ll	lm	lm	ll	lm	lm	lm	lm	lm	ll	lm	ll	--	ll	lm	lm	--	lm	ll	ll	ll	ll	lm	ll	lm	lm	ll	lm	lm	ll	lm	lm	lm	lm	lm	lm	lm	lm
moG1	mo9280	<lmxll>	{0-}	(ll,lm)	lm	lm	ll	ll	ll	lm	lm	ll	lm	lm	ll	lm	lm	lm	lm	lm	ll	lm	ll	lm	ll	lm	lm	ll	lm	ll	ll	ll	ll	lm	--	lm	--	--	lm	lm	ll	lm	lm	lm	lm	lm	lm	lm	lm
moG1	mo9269	<lmxll>	{0-}	(ll,lm)	lm	lm	ll	ll	ll	lm	lm	ll	lm	lm	ll	lm	lm	lm	lm	lm	ll	lm	ll	lm	ll	lm	lm	ll	lm	ll	ll	ll	ll	lm	ll	lm	lm	ll	lm	lm	ll	lm	lm	lm	lm	lm	lm	lm	lm
moG1	mo9295	<lmxll>	{0-}	(ll,lm)	lm	lm	ll	ll	ll	lm	lm	ll	lm	lm	ll	lm	lm	lm	lm	lm	ll	lm	ll	lm	ll	lm	lm	lm	lm	ll	ll	ll	ll	lm	ll	lm	lm	ll	lm	lm	ll	lm	lm	lm	--	lm	lm	lm	lm
moG1	mo9325	<lmxll>	{0-}	(ll,lm)	lm	lm	ll	--	ll	lm	lm	lm	lm	lm	ll	lm	lm	lm	lm	lm	ll	lm	ll	lm	ll	lm	lm	ll	lm	ll	ll	ll	ll	lm	ll	lm	lm	ll	lm	lm	ll	lm	lm	lm	lm	lm	lm	lm	lm
moG1	mo9455	<lmxll>	{0-}	(ll,lm)	lm	lm	ll	ll	ll	lm	lm	ll	lm	lm	--	lm	lm	lm	lm	lm	lm	lm	ll	lm	ll	lm	lm	ll	lm	ll	ll	--	ll	lm	ll	lm	--	ll	lm	lm	ll	lm	lm	lm	lm	lm	lm	lm	lm
moG1	mo9462	<lmxll>	{0-}	(ll,lm)	lm	lm	ll	ll	ll	lm	lm	ll	lm	lm	ll	lm	lm	lm	lm	lm	ll	lm	ll	lm	ll	lm	lm	ll	lm	ll	ll	--	ll	lm	ll	lm	lm	ll	lm	lm	ll	lm	lm	lm	lm	lm	lm	lm	lm
moG1	mo9447	<lmxll>	{0-}	(ll,lm)	lm	lm	ll	ll	ll	lm	lm	ll	lm	lm	ll	lm	lm	lm	lm	lm	ll	lm	ll	lm	ll	lm	lm	ll	lm	ll	ll	ll	ll	lm	ll	lm	lm	ll	lm	lm	ll	lm	lm	lm	lm	lm	lm	lm	lm
moG1	mo9800	<lmxll>	{0-}	(ll,lm)	lm	lm	ll	ll	ll	lm	lm	ll	ll	lm	lm	lm	lm	lm	lm	lm	ll	lm	ll	lm	ll	lm	lm	ll	lm	ll	ll	--	ll	lm	ll	lm	lm	ll	lm	lm	ll	lm	lm	lm	lm	lm	lm	lm	lm
moG1	mo9782	<lmxll>	{0-}	(ll,lm)	lm	lm	ll	ll	ll	lm	lm	ll	ll	lm	lm	lm	lm	lm	lm	lm	ll	lm	ll	lm	--	lm	lm	ll	lm	--	--	ll	ll	lm	ll	lm	lm	ll	lm	lm	ll	lm	lm	lm	lm	lm	lm	lm	lm
moG1	mo10972	<lmxll>	{0-}	(ll,lm)	lm	lm	--	ll	ll	ll	lm	ll	ll	lm	lm	lm	lm	lm	ll	lm	ll	--	lm	lm	ll	lm	lm	ll	lm	ll	ll	ll	ll	lm	ll	ll	lm	lm	lm	ll	ll	lm	lm	lm	lm	lm	lm	lm	lm
moG1	mo10955	<lmxll>	{0-}	(ll,lm)	lm	lm	ll	ll	ll	ll	lm	ll	ll	lm	lm	lm	lm	lm	ll	lm	ll	lm	lm	lm	ll	lm	lm	--	lm	ll	ll	ll	ll	lm	ll	ll	lm	lm	lm	ll	ll	lm	lm	lm	lm	lm	lm	lm	lm
moG1	mo11003	<lmxll>	{0-}	(ll,lm)	lm	lm	ll	ll	ll	ll	lm	ll	ll	lm	lm	lm	lm	lm	ll	lm	ll	lm	lm	lm	ll	lm	lm	ll	lm	ll	ll	lm	ll	lm	ll	ll	lm	lm	lm	ll	ll	lm	lm	lm	lm	lm	lm	lm	lm
moG1	mo10970	<lmxll>	{0-}	(ll,lm)	lm	lm	ll	ll	ll	ll	lm	ll	ll	lm	lm	lm	lm	lm	ll	lm	ll	lm	lm	lm	ll	lm	lm	ll	lm	ll	ll	ll	ll	lm	ll	ll	lm	lm	lm	ll	ll	lm	lm	lm	--	lm	lm	lm	lm
moG1	mo11753	<lmxll>	{0-}	(ll,lm)	lm	lm	ll	ll	ll	ll	lm	ll	ll	lm	ll	lm	lm	lm	ll	ll	ll	lm	lm	lm	lm	lm	lm	ll	lm	--	ll	ll	ll	lm	ll	ll	lm	lm	lm	ll	ll	lm	lm	lm	lm	lm	lm	lm	ll
moG1	mo11845	<lmxll>	{0-}	(ll,lm)	lm	lm	--	ll	ll	ll	lm	ll	ll	lm	--	lm	lm	lm	ll	ll	ll	lm	lm	lm	lm	lm	lm	ll	lm	lm	ll	ll	lm	lm	ll	ll	lm	lm	lm	ll	ll	lm	lm	lm	lm	lm	lm	lm	ll
moG1	mo12662	<lmxll>	{0-}	(ll,lm)	ll	lm	ll	ll	ll	ll	lm	ll	ll	lm	ll	lm	lm	lm	ll	ll	ll	--	lm	lm	lm	lm	lm	ll	lm	lm	ll	ll	lm	lm	ll	ll	lm	lm	lm	ll	ll	lm	lm	lm	lm	lm	lm	lm	ll
moG1	mo12552	<lmxll>	{0-}	(ll,lm)	ll	lm	ll	ll	ll	ll	lm	ll	ll	lm	ll	lm	lm	lm	ll	ll	ll	lm	lm	lm	lm	lm	lm	ll	lm	lm	ll	ll	--	lm	ll	ll	lm	lm	lm	ll	ll	lm	lm	lm	lm	lm	lm	lm	ll
moG1	mo12482	<lmxll>	{0-}	(ll,lm)	--	lm	ll	ll	ll	ll	lm	ll	ll	lm	ll	--	lm	lm	ll	ll	ll	lm	lm	lm	lm	lm	lm	ll	lm	lm	ll	ll	lm	lm	ll	ll	--	lm	lm	ll	ll	lm	lm	lm	lm	ll	lm	lm	ll
moG1	mo12550	<lmxll>	{0-}	(ll,lm)	ll	lm	ll	ll	ll	ll	lm	ll	ll	lm	ll	lm	lm	lm	ll	ll	ll	lm	lm	lm	lm	lm	lm	--	lm	lm	ll	--	lm	lm	ll	ll	lm	lm	lm	ll	ll	lm	lm	lm	lm	ll	lm	lm	ll
moG1	mo12232	<lmxll>	{0-}	(ll,lm)	ll	lm	ll	ll	ll	ll	lm	ll	ll	lm	ll	lm	lm	lm	ll	ll	--	lm	lm	lm	lm	lm	lm	ll	lm	lm	ll	ll	lm	lm	ll	ll	lm	lm	lm	ll	ll	lm	lm	lm	lm	ll	lm	lm	ll
moG1	mo12828	<lmxll>	{0-}	(ll,lm)	ll	lm	ll	ll	ll	ll	lm	ll	ll	lm	ll	lm	lm	lm	ll	ll	ll	lm	lm	lm	lm	lm	lm	ll	lm	lm	ll	ll	lm	lm	ll	ll	lm	lm	lm	ll	ll	lm	lm	lm	lm	lm	ll	lm	ll
moG1	mo13312	<lmxll>	{0-}	(ll,lm)	ll	lm	ll	--	ll	ll	lm	--	ll	lm	ll	lm	lm	lm	ll	ll	ll	lm	lm	lm	lm	lm	lm	--	lm	--	ll	ll	lm	lm	ll	ll	lm	lm	lm	ll	ll	lm	lm	lm	lm	lm	ll	lm	ll
moG1	mo13396	<lmxll>	{0-}	(ll,lm)	ll	lm	ll	ll	ll	ll	lm	ll	ll	lm	ll	lm	lm	lm	ll	ll	ll	lm	lm	lm	lm	lm	lm	ll	lm	lm	ll	ll	lm	lm	ll	ll	lm	lm	lm	ll	ll	lm	lm	lm	lm	--	ll	lm	ll
moG1	mo12957	<lmxll>	{0-}	(ll,lm)	ll	lm	ll	ll	ll	ll	lm	ll	ll	lm	ll	lm	lm	lm	ll	ll	ll	lm	lm	lm	lm	lm	lm	ll	lm	lm	ll	ll	lm	lm	ll	ll	lm	lm	lm	ll	ll	lm	lm	lm	lm	--	ll	lm	ll
moG1	mo12856	<lmxll>	{0-}	(ll,lm)	ll	lm	ll	ll	ll	ll	lm	ll	ll	lm	ll	lm	lm	lm	ll	ll	ll	lm	lm	lm	lm	lm	lm	ll	lm	lm	ll	ll	lm	lm	ll	ll	lm	lm	lm	ll	ll	lm	lm	lm	lm	--	ll	lm	ll
moG1	mo13829	<lmxll>	{0-}	(ll,lm)	ll	lm	ll	ll	ll	--	lm	ll	ll	lm	ll	lm	lm	lm	ll	ll	--	lm	lm	lm	lm	lm	lm	ll	lm	lm	ll	ll	lm	lm	ll	ll	lm	lm	lm	ll	ll	lm	lm	lm	lm	--	ll	lm	ll
moG1	mo13762	<lmxll>	{0-}	(ll,lm)	ll	lm	--	ll	ll	ll	lm	ll	ll	lm	ll	lm	lm	lm	ll	--	ll	lm	lm	lm	lm	ll	lm	ll	lm	lm	ll	ll	lm	lm	ll	ll	lm	lm	lm	ll	ll	lm	lm	lm	lm	--	ll	lm	ll
moG1	mo13999	<lmxll>	{0-}	(ll,lm)	ll	--	ll	ll	ll	ll	lm	ll	ll	lm	ll	lm	lm	lm	ll	ll	ll	lm	lm	lm	lm	lm	lm	ll	lm	lm	ll	ll	lm	lm	ll	ll	lm	lm	lm	ll	ll	lm	lm	lm	lm	lm	ll	lm	ll
moG1	mo14026	<lmxll>	{0-}	(ll,lm)	ll	lm	ll	ll	ll	ll	lm	ll	ll	lm	ll	lm	lm	lm	ll	--	ll	lm	lm	lm	lm	--	lm	ll	lm	lm	lm	ll	lm	lm	ll	ll	lm	lm	lm	ll	ll	lm	lm	lm	lm	lm	ll	lm	ll
moG1	mo14077	<lmxll>	{0-}	(ll,lm)	ll	lm	ll	ll	ll	ll	lm	ll	ll	lm	ll	lm	lm	lm	ll	ll	ll	lm	lm	lm	lm	lm	lm	ll	lm	lm	ll	ll	lm	lm	ll	ll	lm	lm	lm	ll	ll	lm	lm	lm	lm	lm	ll	lm	ll
moG1	mo14064	<lmxll>	{0-}	(ll,lm)	ll	lm	ll	ll	ll	ll	lm	ll	ll	lm	ll	lm	lm	lm	ll	--	ll	lm	lm	lm	lm	lm	lm	ll	lm	lm	ll	ll	lm	lm	ll	ll	lm	lm	lm	ll	ll	lm	lm	lm	lm	--	ll	lm	ll
moG1	mo14065	<lmxll>	{0-}	(ll,lm)	ll	lm	ll	ll	ll	ll	lm	ll	ll	lm	ll	lm	lm	lm	ll	ll	ll	lm	lm	lm	lm	lm	lm	ll	lm	lm	ll	ll	lm	lm	ll	ll	lm	lm	lm	ll	ll	lm	lm	lm	lm	--	ll	lm	--
moG1	mo13943	<lmxll>	{0-}	(ll,lm)	ll	lm	ll	ll	ll	ll	lm	ll	ll	lm	ll	lm	lm	lm	ll	ll	--	lm	lm	lm	lm	lm	lm	ll	lm	lm	ll	ll	lm	lm	ll	ll	lm	lm	lm	ll	ll	lm	lm	lm	lm	ll	ll	lm	ll
moG1	mo14221	<lmxll>	{0-}	(ll,lm)	ll	lm	ll	ll	ll	ll	lm	ll	ll	lm	ll	lm	lm	lm	ll	ll	ll	lm	lm	lm	lm	lm	lm	ll	lm	lm	ll	ll	lm	lm	ll	ll	lm	lm	lm	ll	ll	lm	lm	lm	lm	lm	ll	lm	ll
moG1	mo14205	<lmxll>	{0-}	(ll,lm)	--	lm	ll	ll	ll	ll	lm	ll	ll	lm	ll	lm	lm	lm	ll	ll	ll	lm	lm	lm	lm	lm	lm	ll	lm	lm	ll	ll	lm	lm	ll	ll	lm	lm	lm	ll	ll	lm	lm	lm	lm	ll	ll	lm	ll
moG1	mo14145	<lmxll>	{0-}	(ll,lm)	ll	lm	ll	ll	ll	ll	lm	ll	ll	lm	ll	lm	lm	lm	ll	ll	ll	lm	lm	lm	lm	lm	lm	ll	--	lm	ll	ll	lm	lm	ll	ll	lm	lm	lm	ll	ll	lm	lm	lm	lm	--	ll	lm	ll
moG1	mo14109	<lmxll>	{0-}	(ll,lm)	ll	lm	ll	ll	ll	lm	lm	ll	ll	lm	ll	lm	lm	lm	ll	ll	ll	lm	lm	lm	lm	--	lm	ll	lm	lm	ll	ll	lm	lm	ll	ll	lm	lm	lm	ll	ll	lm	lm	lm	lm	ll	ll	lm	ll
moG1	mo14331	<lmxll>	{0-}	(ll,lm)	ll	lm	ll	ll	ll	ll	lm	ll	ll	lm	ll	lm	ll	lm	ll	ll	ll	lm	lm	lm	lm	lm	lm	ll	lm	lm	ll	ll	lm	lm	ll	ll	lm	lm	lm	ll	ll	lm	lm	lm	lm	--	ll	lm	ll
moG1	mo14470	<lmxll>	{0-}	(ll,lm)	ll	lm	ll	ll	ll	ll	lm	ll	ll	lm	ll	lm	ll	lm	ll	ll	ll	lm	lm	lm	lm	lm	lm	ll	lm	lm	ll	ll	lm	lm	ll	ll	lm	lm	lm	ll	ll	lm	lm	lm	lm	ll	ll	lm	ll
moG1	mo14321	<lmxll>	{0-}	(ll,lm)	ll	--	ll	ll	ll	ll	lm	--	--	lm	ll	lm	ll	lm	ll	ll	ll	lm	lm	lm	lm	lm	lm	ll	lm	lm	ll	ll	lm	lm	ll	ll	lm	lm	lm	ll	ll	lm	lm	lm	lm	lm	ll	lm	ll
moG1	mo14600	<lmxll>	{0-}	(ll,lm)	ll	lm	ll	ll	ll	ll	lm	ll	ll	lm	ll	lm	ll	lm	ll	ll	ll	lm	lm	lm	lm	lm	lm	ll	lm	lm	ll	ll	lm	lm	ll	ll	lm	lm	lm	ll	ll	lm	lm	lm	lm	lm	ll	--	ll
moG1	mo14829	<lmxll>	{0-}	(ll,lm)	ll	lm	ll	ll	ll	ll	lm	ll	ll	lm	ll	lm	ll	lm	ll	ll	ll	lm	lm	lm	lm	lm	lm	ll	lm	lm	ll	ll	lm	lm	ll	ll	lm	lm	lm	ll	ll	lm	lm	lm	lm	ll	ll	lm	ll
moG1	mo14721	<lmxll>	{0-}	(ll,lm)	ll	lm	ll	ll	ll	ll	lm	ll	ll	lm	ll	lm	ll	lm	ll	ll	ll	lm	lm	lm	lm	lm	--	ll	lm	lm	ll	ll	lm	lm	ll	ll	lm	lm	lm	ll	ll	--	lm	lm	lm	lm	ll	lm	ll
moG1	mo14616	<lmxll>	{0-}	(ll,lm)	ll	lm	ll	--	ll	ll	lm	ll	ll	lm	ll	lm	ll	lm	ll	ll	ll	lm	lm	lm	lm	lm	lm	ll	lm	lm	ll	ll	lm	lm	ll	ll	lm	lm	lm	ll	ll	lm	lm	lm	lm	lm	ll	lm	ll
moG1	mo15078	<lmxll>	{0-}	(ll,lm)	ll	--	ll	ll	ll	ll	lm	ll	ll	lm	ll	lm	ll	lm	ll	ll	ll	lm	lm	lm	lm	lm	lm	ll	lm	lm	ll	lm	lm	lm	ll	ll	lm	lm	lm	ll	ll	lm	lm	lm	lm	ll	ll	lm	ll
moG1	mo15230	<lmxll>	{0-}	(ll,lm)	ll	lm	ll	ll	ll	ll	lm	ll	ll	lm	ll	lm	ll	lm	ll	ll	ll	lm	lm	lm	lm	lm	lm	ll	lm	lm	ll	lm	lm	lm	ll	ll	lm	lm	lm	--	ll	lm	--	lm	lm	ll	ll	lm	ll
moG1	mo15137	<lmxll>	{0-}	(ll,lm)	ll	lm	ll	ll	ll	ll	lm	ll	ll	lm	ll	lm	ll	lm	ll	ll	ll	lm	lm	lm	lm	lm	lm	ll	lm	lm	ll	lm	lm	lm	ll	ll	lm	lm	lm	ll	ll	lm	ll	lm	lm	ll	ll	lm	ll
moG1	mo15274	<lmxll>	{0-}	(ll,lm)	ll	lm	ll	ll	ll	ll	lm	ll	ll	lm	ll	lm	ll	lm	ll	ll	ll	lm	lm	lm	lm	--	lm	--	lm	lm	ll	lm	lm	lm	ll	ll	lm	lm	lm	ll	ll	lm	ll	lm	lm	ll	ll	lm	ll
moG1	mo15694	<lmxll>	{0-}	(ll,lm)	ll	lm	ll	lm	ll	ll	lm	ll	ll	lm	ll	lm	ll	lm	ll	ll	ll	lm	lm	lm	lm	lm	lm	ll	lm	ll	ll	lm	lm	lm	ll	lm	lm	lm	lm	ll	ll	lm	ll	lm	lm	--	ll	lm	ll
moG1	mo15842	<lmxll>	{0-}	(ll,lm)	ll	--	--	lm	ll	ll	lm	ll	ll	lm	ll	lm	ll	lm	ll	ll	ll	lm	lm	lm	lm	lm	lm	ll	lm	ll	ll	lm	lm	lm	ll	lm	lm	lm	lm	ll	ll	lm	ll	lm	lm	ll	ll	lm	ll
moG1	mo16331	<lmxll>	{0-}	(ll,lm)	ll	lm	ll	lm	ll	ll	lm	ll	ll	lm	ll	lm	ll	lm	ll	ll	ll	lm	lm	lm	lm	ll	lm	ll	lm	ll	ll	ll	lm	lm	ll	lm	lm	lm	lm	ll	lm	lm	lm	lm	lm	lm	ll	lm	ll
moG1	mo17626	<lmxll>	{1-}	(ll,lm)	lm	ll	lm	ll	lm	lm	ll	lm	lm	ll	lm	ll	lm	ll	lm	lm	ll	--	ll	ll	lm	lm	lm	lm	ll	lm	lm	lm	ll	lm	lm	ll	ll	ll	ll	lm	ll	lm	ll	ll	ll	lm	lm	ll	lm
moG1	mo17468	<lmxll>	{1-}	(ll,lm)	lm	ll	lm	lm	lm	lm	ll	lm	lm	--	lm	ll	lm	ll	lm	lm	ll	ll	ll	ll	ll	lm	lm	--	ll	lm	lm	lm	ll	lm	lm	ll	ll	ll	ll	lm	ll	lm	ll	ll	ll	lm	lm	ll	lm
moG1	mo19189	<lmxll>	{1-}	(ll,lm)	lm	ll	lm	--	ll	ll	ll	lm	ll	lm	lm	ll	lm	ll	ll	lm	ll	ll	ll	ll	ll	lm	lm	lm	ll	lm	lm	lm	ll	lm	lm	ll	--	--	ll	lm	ll	lm	ll	ll	lm	ll	ll	ll	lm
moG1	mo19221	<lmxll>	{1-}	(ll,lm)	lm	ll	lm	ll	ll	ll	ll	lm	ll	lm	lm	ll	lm	ll	ll	lm	ll	ll	ll	ll	ll	lm	lm	lm	ll	lm	lm	lm	ll	lm	lm	ll	ll	ll	ll	lm	ll	lm	ll	ll	lm	ll	ll	ll	lm
moG1	mo19536	<lmxll>	{1-}	(ll,lm)	lm	ll	lm	ll	ll	--	ll	lm	ll	lm	lm	ll	lm	ll	ll	lm	ll	ll	ll	ll	ll	lm	lm	lm	ll	lm	lm	lm	ll	lm	lm	ll	ll	ll	ll	lm	ll	lm	ll	ll	lm	ll	ll	ll	lm
moG1	mo19839	<lmxll>	{1-}	(ll,lm)	lm	ll	lm	--	ll	lm	lm	lm	ll	lm	lm	ll	lm	ll	ll	lm	ll	ll	ll	ll	ll	lm	lm	lm	ll	--	lm	--	ll	lm	lm	ll	ll	ll	--	lm	ll	lm	ll	ll	lm	ll	ll	ll	lm
moG1	mo19759	<lmxll>	{1-}	(ll,lm)	lm	ll	lm	--	ll	ll	ll	lm	ll	lm	lm	ll	lm	ll	ll	ll	ll	ll	ll	ll	ll	lm	lm	lm	ll	lm	lm	lm	ll	lm	lm	ll	ll	ll	--	lm	ll	lm	ll	ll	lm	ll	ll	ll	lm
moG1	mo20085	<lmxll>	{1-}	(ll,lm)	lm	lm	lm	ll	ll	ll	ll	lm	ll	lm	lm	ll	lm	ll	ll	lm	ll	ll	lm	ll	ll	lm	lm	lm	ll	lm	lm	lm	ll	lm	lm	ll	--	ll	ll	lm	ll	lm	ll	ll	lm	ll	ll	ll	lm
moG1	mo20478	<lmxll>	{1-}	(ll,lm)	lm	lm	lm	--	ll	ll	ll	lm	ll	lm	lm	ll	lm	ll	ll	lm	ll	ll	lm	ll	ll	lm	lm	ll	ll	lm	lm	lm	ll	lm	lm	ll	ll	ll	ll	lm	ll	lm	ll	ll	lm	ll	ll	ll	lm
moG1	mo20302	<lmxll>	{1-}	(ll,lm)	lm	lm	lm	ll	ll	ll	ll	lm	ll	lm	lm	ll	lm	ll	ll	lm	ll	ll	lm	ll	ll	lm	lm	lm	ll	lm	lm	lm	ll	lm	lm	ll	ll	ll	ll	lm	ll	lm	ll	ll	lm	ll	--	ll	lm
moG1	mo20334	<lmxll>	{1-}	(ll,lm)	lm	lm	lm	ll	ll	ll	ll	lm	ll	lm	lm	ll	lm	ll	ll	lm	ll	ll	lm	ll	ll	lm	lm	lm	ll	lm	lm	lm	ll	lm	lm	ll	ll	ll	ll	lm	ll	--	ll	ll	lm	ll	ll	ll	lm
moG1	mo20271	<lmxll>	{1-}	(ll,lm)	lm	lm	lm	ll	ll	ll	ll	lm	ll	lm	lm	ll	lm	ll	ll	lm	ll	ll	lm	ll	ll	lm	lm	lm	ll	lm	lm	lm	ll	lm	lm	ll	ll	ll	ll	lm	ll	lm	ll	ll	lm	ll	ll	ll	lm
moG1	mo20639	<lmxll>	{1-}	(ll,lm)	lm	lm	lm	ll	ll	ll	ll	lm	ll	lm	lm	ll	lm	--	ll	lm	ll	ll	lm	ll	ll	lm	lm	lm	ll	lm	lm	lm	ll	lm	lm	ll	ll	--	ll	lm	ll	lm	ll	ll	lm	ll	ll	ll	lm
moG1	mo20707	<lmxll>	{1-}	(ll,lm)	lm	lm	lm	ll	ll	ll	ll	lm	ll	lm	lm	ll	lm	ll	ll	lm	ll	ll	lm	ll	ll	lm	lm	lm	ll	lm	lm	lm	ll	lm	lm	ll	ll	ll	ll	lm	ll	lm	ll	ll	lm	ll	ll	ll	lm
moG1	mo21443	<lmxll>	{1-}	(ll,lm)	lm	lm	lm	--	lm	--	ll	lm	ll	lm	lm	ll	lm	ll	ll	ll	ll	ll	lm	ll	ll	lm	lm	lm	ll	lm	lm	lm	ll	lm	lm	ll	ll	ll	ll	lm	ll	lm	ll	ll	lm	ll	ll	ll	lm
moG1	mo21598	<lmxll>	{1-}	(ll,lm)	lm	lm	lm	ll	lm	ll	ll	lm	ll	lm	lm	ll	lm	ll	ll	ll	ll	ll	lm	ll	ll	lm	lm	lm	ll	lm	lm	lm	ll	lm	lm	ll	--	ll	ll	lm	ll	lm	lm	ll	lm	ll	ll	ll	lm
moG1	mo21375	<lmxll>	{1-}	(ll,lm)	lm	lm	lm	--	lm	ll	ll	lm	ll	lm	lm	ll	lm	ll	ll	ll	ll	--	lm	ll	ll	lm	lm	lm	ll	lm	lm	lm	ll	lm	lm	--	ll	--	--	lm	ll	lm	ll	ll	lm	ll	--	ll	lm
moG1	mo21754	<lmxll>	{1-}	(ll,lm)	lm	lm	lm	--	lm	ll	ll	lm	ll	lm	lm	ll	lm	ll	ll	ll	ll	ll	lm	ll	ll	lm	lm	lm	ll	lm	lm	lm	ll	lm	ll	ll	ll	ll	ll	lm	ll	lm	ll	ll	lm	ll	ll	ll	lm
moG1	mo21563	<lmxll>	{1-}	(ll,lm)	lm	lm	lm	ll	lm	ll	ll	lm	ll	lm	lm	ll	lm	ll	ll	--	ll	ll	lm	ll	ll	lm	lm	lm	--	lm	lm	lm	ll	lm	ll	ll	lm	ll	ll	lm	ll	lm	ll	ll	lm	ll	ll	ll	lm
moG1	mo21562	<lmxll>	{1-}	(ll,lm)	lm	lm	lm	--	lm	ll	ll	lm	ll	lm	lm	ll	lm	ll	ll	ll	ll	ll	lm	ll	ll	lm	lm	lm	ll	lm	lm	lm	--	lm	ll	ll	ll	ll	ll	lm	ll	lm	ll	ll	lm	ll	ll	ll	lm
moG1	mo21737	<lmxll>	{1-}	(ll,lm)	lm	lm	lm	ll	--	ll	ll	lm	ll	lm	lm	ll	lm	ll	ll	ll	ll	ll	lm	ll	ll	lm	lm	lm	ll	lm	lm	lm	ll	lm	ll	ll	ll	ll	ll	lm	--	lm	ll	--	ll	ll	ll	ll	lm
moG1	mo21873	<lmxll>	{1-}	(ll,lm)	lm	lm	lm	ll	lm	ll	ll	lm	ll	lm	lm	ll	lm	ll	ll	ll	ll	ll	lm	ll	ll	--	lm	lm	ll	lm	lm	--	ll	lm	ll	ll	ll	ll	ll	lm	ll	lm	ll	ll	lm	ll	ll	ll	lm
moG1	mo21942	<lmxll>	{1-}	(ll,lm)	lm	lm	lm	ll	lm	ll	ll	lm	ll	lm	lm	ll	lm	ll	ll	ll	ll	ll	lm	ll	ll	lm	lm	lm	ll	lm	lm	lm	ll	lm	ll	ll	ll	ll	ll	lm	ll	lm	ll	ll	lm	ll	ll	ll	lm
moG1	mo22214	<lmxll>	{1-}	(ll,lm)	lm	lm	lm	ll	lm	ll	ll	lm	ll	lm	lm	ll	lm	ll	ll	ll	ll	ll	--	ll	ll	lm	lm	lm	ll	lm	lm	lm	ll	lm	ll	ll	ll	ll	ll	lm	ll	lm	ll	ll	lm	ll	ll	ll	lm
moG1	mo22212	<lmxll>	{1-}	(ll,lm)	lm	lm	lm	ll	lm	ll	ll	lm	ll	lm	lm	ll	lm	ll	ll	lm	ll	ll	lm	ll	ll	lm	lm	lm	ll	lm	lm	lm	ll	lm	ll	ll	ll	ll	ll	lm	ll	lm	ll	--	lm	ll	--	ll	lm
moG1	mo22344	<lmxll>	{1-}	(ll,lm)	lm	lm	lm	ll	lm	ll	ll	ll	ll	lm	lm	ll	lm	ll	ll	ll	ll	--	lm	ll	ll	lm	lm	lm	ll	lm	lm	lm	ll	lm	ll	ll	ll	ll	ll	lm	ll	lm	ll	ll	lm	ll	ll	ll	lm
moG1	mo22422	<lmxll>	{1-}	(ll,lm)	lm	lm	lm	ll	lm	ll	ll	ll	ll	lm	lm	lm	lm	ll	ll	ll	ll	ll	lm	ll	ll	lm	lm	lm	ll	lm	lm	lm	ll	lm	ll	ll	ll	ll	ll	lm	lm	lm	ll	ll	lm	ll	ll	ll	lm
moG2	mo30583	<lmxll>	{0-}	(ll,lm)	ll	lm	ll	ll	ll	ll	ll	ll	ll	lm	ll	ll	ll	lm	lm	lm	ll	ll	ll	lm	ll	ll	lm	lm	lm	ll	--	ll	ll	ll	lm	lm	ll	ll	lm	lm	lm	lm	ll	lm	lm	--	ll	lm	lm
moG2	mo35570	<lmxll>	{0-}	(ll,lm)	--	lm	ll	ll	ll	ll	ll	ll	ll	lm	ll	ll	ll	lm	lm	lm	ll	ll	ll	lm	ll	ll	lm	lm	lm	ll	lm	ll	ll	ll	lm	lm	ll	ll	lm	lm	lm	lm	ll	lm	lm	lm	ll	lm	lm
moG2	mo38944	<lmxll>	{0-}	(ll,lm)	ll	--	ll	ll	ll	ll	ll	ll	ll	ll	lm	ll	ll	lm	lm	lm	ll	lm	ll	lm	ll	ll	lm	lm	lm	ll	lm	ll	ll	ll	lm	lm	--	ll	lm	lm	lm	lm	ll	lm	lm	lm	ll	lm	lm
moG2	mo39085	<lmxll>	{0-}	(ll,lm)	ll	lm	lm	ll	ll	ll	ll	--	ll	ll	lm	ll	ll	lm	lm	lm	ll	lm	ll	lm	ll	ll	lm	lm	lm	ll	lm	ll	ll	--	lm	lm	ll	ll	lm	lm	lm	lm	ll	lm	lm	lm	lm	lm	lm
moG2	mo39207	<lmxll>	{0-}	(ll,lm)	ll	lm	lm	ll	ll	ll	ll	ll	ll	ll	lm	ll	ll	lm	lm	lm	ll	lm	ll	lm	ll	ll	lm	lm	lm	ll	lm	ll	ll	ll	lm	lm	ll	ll	lm	lm	lm	lm	ll	lm	lm	--	lm	lm	lm
moG2	mo39206	<lmxll>	{0-}	(ll,lm)	ll	lm	lm	ll	ll	ll	ll	ll	ll	ll	lm	ll	ll	lm	lm	lm	ll	lm	ll	lm	ll	ll	lm	lm	lm	ll	lm	ll	--	ll	lm	lm	ll	ll	lm	lm	lm	lm	ll	lm	lm	--	lm	lm	lm
moG2	mo39291	<lmxll>	{0-}	(ll,lm)	ll	lm	lm	ll	ll	ll	ll	ll	ll	ll	lm	ll	ll	lm	lm	lm	ll	lm	ll	lm	ll	ll	lm	lm	lm	ll	lm	ll	ll	ll	lm	lm	--	ll	lm	lm	lm	lm	ll	lm	lm	--	lm	lm	lm
moG2	mo39126	<lmxll>	{0-}	(ll,lm)	ll	lm	lm	ll	ll	ll	ll	ll	ll	ll	lm	ll	ll	lm	lm	lm	ll	lm	ll	lm	ll	ll	lm	lm	lm	ll	lm	--	ll	ll	lm	lm	ll	ll	lm	lm	lm	lm	ll	lm	lm	ll	lm	lm	lm
moG2	mo40042	<lmxll>	{0-}	(ll,lm)	ll	lm	lm	ll	ll	ll	lm	ll	ll	ll	lm	ll	ll	lm	lm	lm	ll	lm	ll	lm	ll	ll	lm	lm	lm	ll	lm	lm	ll	ll	lm	lm	ll	ll	lm	lm	lm	lm	ll	lm	lm	lm	lm	lm	lm
moG2	mo27023	<lmxll>	{0-}	(ll,lm)	ll	lm	lm	ll	lm	lm	lm	ll	lm	ll	lm	ll	ll	lm	lm	lm	ll	lm	ll	lm	ll	lm	lm	lm	lm	ll	lm	lm	lm	ll	lm	ll	--	ll	lm	lm	lm	lm	ll	lm	lm	--	lm	lm	lm
moG2	mo28064	<lmxll>	{0-}	(ll,lm)	ll	lm	lm	ll	lm	lm	lm	ll	lm	ll	lm	ll	ll	lm	lm	lm	ll	lm	ll	lm	ll	lm	lm	lm	lm	ll	lm	lm	lm	ll	lm	ll	ll	ll	lm	lm	ll	lm	ll	lm	lm	ll	lm	lm	lm
moG2	mo28538	<lmxll>	{0-}	(ll,lm)	ll	lm	lm	ll	lm	lm	lm	ll	lm	ll	lm	ll	lm	lm	lm	lm	ll	lm	ll	lm	ll	lm	lm	lm	lm	ll	ll	lm	lm	ll	lm	ll	ll	ll	lm	lm	ll	lm	--	lm	lm	lm	lm	lm	lm
moG2	mo29840	<lmxll>	{0-}	(ll,lm)	lm	lm	--	ll	lm	lm	lm	ll	--	ll	lm	ll	ll	lm	lm	lm	ll	--	ll	lm	ll	lm	lm	lm	ll	ll	lm	lm	ll	ll	lm	ll	ll	ll	lm	lm	ll	lm	ll	lm	ll	ll	lm	lm	lm
moG2	mo29787	<lmxll>	{0-}	(ll,lm)	lm	lm	lm	ll	lm	lm	lm	ll	lm	ll	lm	ll	ll	lm	lm	lm	ll	lm	ll	lm	ll	lm	lm	lm	ll	ll	ll	lm	ll	ll	lm	ll	ll	ll	lm	lm	ll	lm	ll	lm	ll	--	lm	lm	lm
moG2	mo29719	<lmxll>	{0-}	(ll,lm)	--	lm	lm	ll	lm	lm	lm	ll	lm	ll	lm	ll	ll	lm	lm	lm	ll	lm	ll	lm	ll	--	lm	lm	ll	ll	ll	--	ll	ll	lm	ll	--	ll	lm	lm	ll	lm	ll	lm	lm	ll	lm	lm	--
moG2	mo29752	<lmxll>	{0-}	(ll,lm)	lm	lm	lm	ll	lm	lm	lm	ll	lm	ll	lm	ll	ll	lm	lm	lm	ll	lm	ll	lm	ll	lm	lm	lm	ll	ll	ll	lm	ll	ll	lm	ll	ll	ll	lm	lm	ll	lm	ll	lm	lm	ll	lm	lm	lm
moG2	mo36285	<lmxll>	{0-}	(ll,lm)	lm	lm	--	ll	lm	lm	lm	ll	lm	--	lm	ll	ll	lm	lm	lm	ll	lm	ll	lm	ll	lm	lm	lm	lm	ll	--	lm	ll	ll	lm	ll	ll	ll	lm	lm	ll	lm	ll	lm	lm	lm	lm	lm	lm
moG2	mo36288	<lmxll>	{0-}	(ll,lm)	lm	lm	--	ll	lm	lm	lm	ll	lm	--	lm	ll	ll	lm	lm	lm	ll	lm	ll	lm	ll	lm	lm	lm	lm	ll	--	lm	ll	ll	lm	ll	ll	ll	lm	lm	ll	lm	ll	lm	lm	lm	lm	lm	lm
moG2	mo28856	<lmxll>	{0-}	(ll,lm)	ll	lm	lm	ll	lm	lm	lm	ll	lm	ll	lm	ll	ll	lm	lm	lm	ll	lm	ll	lm	ll	lm	lm	lm	lm	ll	ll	lm	ll	ll	lm	ll	ll	ll	lm	lm	lm	lm	ll	lm	lm	ll	lm	lm	lm
moG2	mo28819	<lmxll>	{0-}	(ll,lm)	ll	lm	lm	ll	lm	lm	lm	ll	lm	ll	lm	ll	ll	lm	lm	lm	ll	lm	ll	lm	ll	lm	lm	lm	lm	ll	--	lm	ll	ll	lm	ll	ll	ll	lm	lm	ll	lm	ll	lm	lm	ll	lm	lm	lm
moG2	mo29534	<lmxll>	{0-}	(ll,lm)	--	lm	lm	ll	lm	lm	lm	ll	lm	ll	lm	ll	ll	lm	lm	lm	ll	lm	ll	lm	ll	lm	lm	lm	lm	ll	ll	lm	ll	ll	lm	ll	ll	ll	lm	lm	ll	lm	--	lm	lm	ll	lm	lm	lm
moG2	mo29540	<lmxll>	{0-}	(ll,lm)	lm	lm	lm	ll	lm	lm	lm	ll	lm	ll	lm	ll	ll	lm	lm	lm	ll	lm	ll	lm	ll	lm	lm	lm	lm	ll	ll	lm	ll	ll	lm	ll	ll	ll	lm	lm	ll	lm	ll	lm	lm	ll	lm	lm	lm
moG2	mo29544	<lmxll>	{0-}	(ll,lm)	lm	lm	lm	--	lm	lm	lm	ll	lm	ll	lm	ll	ll	lm	lm	lm	ll	lm	ll	lm	ll	lm	lm	lm	lm	ll	ll	lm	ll	ll	lm	ll	ll	ll	lm	lm	ll	lm	ll	lm	lm	ll	lm	lm	lm
moG2	mo28998	<lmxll>	{0-}	(ll,lm)	lm	lm	lm	ll	lm	lm	lm	ll	lm	ll	lm	ll	ll	lm	lm	lm	ll	lm	ll	lm	ll	lm	lm	lm	lm	ll	ll	lm	ll	ll	lm	ll	ll	ll	lm	lm	ll	lm	ll	lm	lm	lm	lm	lm	lm
moG2	mo29542	<lmxll>	{0-}	(ll,lm)	lm	lm	lm	ll	lm	lm	lm	ll	lm	ll	lm	ll	ll	lm	lm	lm	ll	lm	ll	lm	ll	lm	lm	lm	lm	ll	ll	lm	ll	ll	lm	ll	ll	ll	lm	lm	ll	lm	ll	lm	lm	ll	lm	lm	lm
moG2	mo29133	<lmxll>	{0-}	(ll,lm)	lm	lm	lm	ll	lm	lm	lm	ll	lm	ll	lm	ll	ll	lm	lm	lm	ll	lm	ll	lm	ll	lm	lm	lm	lm	ll	ll	lm	ll	ll	lm	ll	--	ll	lm	lm	ll	lm	ll	lm	lm	lm	lm	lm	lm
moG2	mo28844	<lmxll>	{0-}	(ll,lm)	ll	lm	lm	ll	lm	lm	lm	ll	lm	ll	lm	ll	ll	lm	lm	lm	ll	lm	ll	lm	ll	lm	lm	lm	lm	ll	ll	lm	ll	ll	lm	ll	lm	ll	lm	lm	ll	lm	ll	lm	lm	lm	lm	lm	lm
moG2	mo29855	<lmxll>	{0-}	(ll,lm)	lm	lm	lm	ll	lm	lm	lm	ll	lm	ll	lm	ll	ll	lm	lm	lm	ll	lm	ll	lm	ll	lm	lm	lm	ll	ll	ll	lm	ll	ll	lm	ll	ll	ll	lm	lm	ll	lm	ll	lm	ll	--	lm	lm	lm
moG2	mo29932	<lmxll>	{0-}	(ll,lm)	lm	lm	lm	ll	lm	lm	lm	ll	lm	ll	lm	ll	ll	lm	lm	lm	ll	lm	ll	lm	ll	lm	lm	lm	ll	ll	ll	lm	ll	ll	lm	ll	ll	ll	lm	lm	ll	lm	ll	lm	ll	--	lm	lm	lm
moG2	mo30112	<lmxll>	{0-}	(ll,lm)	--	lm	lm	ll	lm	lm	--	ll	lm	--	lm	ll	ll	lm	lm	--	ll	lm	ll	lm	ll	lm	lm	lm	ll	ll	ll	lm	ll	ll	lm	ll	ll	ll	lm	lm	ll	lm	ll	lm	ll	ll	lm	lm	lm
moG2	mo30070	<lmxll>	{0-}	(ll,lm)	lm	lm	lm	ll	lm	lm	lm	ll	lm	--	lm	ll	ll	lm	lm	lm	ll	--	ll	lm	ll	lm	lm	lm	ll	ll	ll	lm	ll	ll	lm	ll	ll	ll	lm	lm	ll	lm	ll	lm	ll	ll	lm	lm	lm
moG2	mo30138	<lmxll>	{0-}	(ll,lm)	lm	lm	lm	ll	lm	lm	lm	ll	lm	ll	lm	ll	ll	lm	lm	lm	ll	lm	ll	lm	ll	lm	lm	lm	ll	ll	ll	--	ll	ll	lm	ll	ll	ll	lm	lm	ll	lm	ll	lm	ll	--	lm	lm	lm
moG2	mo30136	<lmxll>	{0-}	(ll,lm)	lm	lm	lm	ll	lm	lm	lm	ll	lm	ll	lm	ll	ll	lm	lm	lm	ll	lm	ll	lm	ll	lm	lm	lm	ll	ll	ll	lm	ll	ll	lm	ll	ll	ll	lm	lm	ll	lm	ll	lm	ll	--	lm	lm	lm
moG2	mo30148	<lmxll>	{0-}	(ll,lm)	lm	lm	lm	ll	lm	lm	lm	ll	lm	ll	lm	ll	ll	lm	lm	lm	ll	lm	--	lm	ll	lm	lm	lm	ll	ll	ll	lm	ll	ll	lm	ll	ll	--	lm	lm	ll	lm	ll	lm	ll	lm	lm	lm	lm
moG2	mo31025	<lmxll>	{0-}	(ll,lm)	ll	lm	lm	ll	ll	lm	lm	ll	lm	ll	lm	ll	ll	lm	lm	lm	ll	lm	ll	ll	ll	lm	lm	lm	ll	ll	ll	lm	ll	ll	lm	ll	ll	ll	lm	lm	ll	lm	ll	lm	ll	lm	lm	lm	lm
moG2	mo30919	<lmxll>	{0-}	(ll,lm)	ll	lm	lm	ll	ll	lm	lm	ll	lm	ll	lm	ll	ll	lm	lm	lm	ll	lm	ll	ll	ll	lm	lm	lm	ll	ll	ll	lm	ll	ll	lm	ll	ll	ll	lm	lm	ll	lm	ll	lm	ll	ll	lm	lm	lm
moG2	mo31936	<lmxll>	{0-}	(ll,lm)	ll	lm	lm	ll	ll	lm	lm	ll	lm	ll	lm	ll	ll	lm	lm	lm	ll	ll	ll	ll	ll	lm	lm	lm	ll	ll	ll	lm	ll	ll	lm	ll	ll	ll	ll	lm	ll	lm	ll	lm	ll	--	lm	lm	lm
moG2	mo32268	<lmxll>	{0-}	(ll,lm)	ll	lm	lm	ll	ll	--	lm	ll	lm	ll	lm	ll	lm	lm	lm	lm	ll	lm	ll	ll	ll	lm	lm	lm	ll	ll	ll	lm	ll	ll	lm	ll	ll	ll	ll	lm	ll	lm	ll	lm	lm	ll	lm	lm	lm
moG2	mo32379	<lmxll>	{0-}	(ll,lm)	ll	lm	lm	ll	ll	lm	lm	ll	lm	ll	lm	ll	lm	lm	lm	lm	ll	lm	ll	ll	ll	lm	lm	lm	ll	ll	ll	lm	ll	ll	lm	ll	ll	ll	ll	lm	ll	lm	ll	lm	lm	ll	lm	lm	lm
moG2	mo32401	<lmxll>	{0-}	(ll,lm)	ll	lm	lm	ll	ll	lm	lm	ll	lm	ll	lm	ll	lm	lm	lm	lm	ll	lm	ll	ll	ll	lm	lm	lm	ll	ll	ll	lm	ll	ll	lm	ll	ll	ll	ll	lm	ll	lm	--	lm	lm	ll	lm	lm	lm
moG2	mo32535	<lmxll>	{0-}	(ll,lm)	ll	lm	lm	ll	ll	lm	lm	ll	lm	ll	lm	ll	lm	lm	lm	lm	ll	lm	ll	ll	ll	lm	lm	lm	ll	ll	ll	lm	ll	--	lm	ll	ll	ll	ll	lm	ll	lm	ll	lm	lm	--	lm	lm	lm
moG2	mo32483	<lmxll>	{0-}	(ll,lm)	ll	lm	lm	ll	ll	lm	lm	ll	lm	ll	lm	ll	lm	lm	lm	lm	ll	lm	ll	ll	ll	lm	lm	lm	ll	ll	ll	lm	ll	ll	lm	ll	ll	ll	ll	lm	ll	lm	ll	lm	lm	--	lm	lm	lm
moG2	mo32482	<lmxll>	{0-}	(ll,lm)	--	lm	lm	ll	ll	lm	lm	ll	lm	ll	lm	ll	lm	lm	lm	lm	ll	lm	ll	ll	ll	lm	lm	lm	ll	ll	ll	lm	ll	ll	lm	ll	ll	ll	ll	lm	ll	lm	ll	lm	lm	--	lm	lm	lm
moG2	mo32450	<lmxll>	{0-}	(ll,lm)	ll	lm	lm	ll	ll	lm	lm	ll	lm	ll	lm	ll	lm	lm	lm	lm	ll	lm	--	ll	ll	lm	lm	lm	ll	ll	ll	lm	ll	ll	lm	ll	ll	ll	ll	lm	ll	lm	ll	lm	lm	--	lm	lm	lm
moG2	mo32534	<lmxll>	{0-}	(ll,lm)	ll	lm	lm	ll	ll	lm	lm	ll	lm	ll	lm	ll	lm	lm	lm	lm	ll	lm	ll	ll	ll	lm	lm	lm	ll	ll	ll	lm	ll	ll	lm	ll	ll	ll	ll	lm	ll	lm	ll	lm	lm	ll	lm	lm	lm
moG2	mo32449	<lmxll>	{0-}	(ll,lm)	ll	lm	lm	ll	ll	lm	lm	ll	lm	ll	lm	ll	lm	lm	lm	lm	ll	lm	ll	ll	ll	lm	lm	lm	ll	ll	ll	lm	ll	ll	lm	ll	ll	ll	ll	lm	ll	lm	ll	lm	lm	ll	lm	lm	lm
moG2	mo33752	<lmxll>	{0-}	(ll,lm)	lm	ll	lm	ll	ll	lm	ll	ll	lm	ll	lm	ll	lm	lm	lm	lm	ll	lm	ll	ll	ll	lm	lm	lm	ll	ll	ll	lm	ll	ll	ll	ll	ll	ll	ll	lm	ll	lm	ll	lm	lm	ll	lm	lm	ll
moG2	mo33720	<lmxll>	{0-}	(ll,lm)	lm	ll	lm	ll	ll	lm	ll	ll	lm	ll	lm	ll	lm	lm	lm	lm	ll	lm	ll	ll	ll	lm	lm	lm	ll	ll	ll	lm	ll	ll	ll	ll	ll	ll	ll	lm	ll	lm	ll	lm	lm	--	lm	lm	ll
moG2	mo34405	<lmxll>	{1-}	(ll,lm)	lm	lm	lm	lm	lm	lm	lm	lm	ll	ll	ll	lm	lm	ll	lm	ll	lm	lm	ll	lm	lm	ll	ll	lm	lm	ll	lm	ll	ll	lm	ll	lm	lm	ll	lm	ll	lm	ll	lm	lm	lm	lm	lm	lm	lm
moG2	mo34038	<lmxll>	{1-}	(ll,lm)	lm	lm	lm	lm	lm	lm	lm	lm	ll	ll	ll	lm	lm	ll	--	ll	lm	lm	ll	lm	lm	ll	--	lm	lm	ll	lm	ll	ll	lm	ll	lm	lm	ll	lm	ll	lm	ll	lm	lm	lm	lm	lm	--	lm
moG2	mo33838	<lmxll>	{1-}	(ll,lm)	lm	lm	lm	--	lm	lm	lm	lm	ll	ll	ll	lm	lm	ll	lm	ll	lm	lm	ll	lm	lm	ll	ll	lm	lm	ll	lm	ll	ll	lm	--	lm	lm	ll	lm	ll	lm	ll	lm	lm	lm	lm	lm	lm	lm
moG2	mo32467	<lmxll>	{1-}	(ll,lm)	lm	lm	lm	--	lm	lm	lm	lm	ll	ll	ll	lm	lm	ll	lm	ll	lm	--	ll	lm	lm	ll	ll	lm	lm	--	lm	ll	lm	lm	ll	lm	lm	ll	lm	ll	lm	ll	lm	lm	lm	--	lm	lm	lm
moG2	mo32369	<lmxll>	{1-}	(ll,lm)	lm	lm	lm	lm	lm	lm	lm	lm	ll	ll	ll	lm	lm	ll	lm	ll	lm	lm	ll	lm	lm	ll	ll	lm	lm	ll	lm	ll	lm	lm	ll	lm	lm	ll	lm	ll	lm	ll	lm	lm	lm	lm	lm	lm	lm
moG2	mo32362	<lmxll>	{1-}	(ll,lm)	lm	lm	lm	lm	lm	lm	lm	lm	ll	ll	ll	lm	lm	ll	lm	ll	lm	lm	ll	lm	lm	--	ll	lm	lm	ll	lm	--	lm	lm	ll	lm	lm	ll	lm	ll	lm	ll	lm	lm	lm	lm	lm	lm	lm
moG2	mo33485	<lmxll>	{1-}	(ll,lm)	lm	lm	lm	lm	lm	lm	lm	lm	ll	ll	ll	lm	lm	ll	lm	ll	lm	lm	ll	lm	lm	ll	ll	lm	lm	ll	lm	ll	ll	lm	ll	lm	lm	ll	lm	ll	lm	ll	lm	lm	lm	lm	lm	lm	lm
moG2	mo33426	<lmxll>	{1-}	(ll,lm)	lm	lm	lm	lm	lm	lm	lm	lm	ll	ll	ll	lm	lm	ll	lm	ll	lm	lm	ll	lm	lm	ll	ll	lm	lm	ll	lm	ll	ll	lm	ll	lm	ll	ll	lm	ll	lm	ll	lm	lm	lm	lm	lm	lm	lm
moG2	mo33486	<lmxll>	{1-}	(ll,lm)	lm	lm	lm	lm	lm	lm	lm	--	ll	ll	ll	lm	lm	ll	lm	ll	lm	lm	ll	lm	lm	ll	ll	lm	lm	ll	lm	--	ll	lm	ll	lm	ll	ll	lm	ll	lm	ll	lm	--	lm	lm	lm	lm	lm
moG2	mo35035	<lmxll>	{1-}	(ll,lm)	lm	lm	lm	lm	lm	lm	lm	lm	ll	ll	ll	lm	lm	ll	ll	ll	lm	lm	ll	lm	lm	ll	ll	lm	lm	ll	lm	ll	ll	lm	ll	lm	lm	ll	lm	ll	lm	ll	lm	lm	lm	lm	lm	lm	lm
moG2	mo35034	<lmxll>	{1-}	(ll,lm)	lm	lm	lm	lm	lm	lm	lm	lm	--	ll	ll	lm	lm	ll	ll	ll	lm	lm	ll	lm	lm	ll	ll	lm	lm	ll	lm	ll	ll	lm	ll	lm	lm	ll	lm	ll	lm	ll	lm	lm	lm	lm	lm	lm	lm
moG2	mo27973	<lmxll>	{0-}	(ll,lm)	ll	lm	ll	ll	lm	ll	ll	ll	lm	lm	ll	ll	ll	lm	lm	lm	lm	ll	lm	ll	lm	lm	ll	ll	lm	lm	ll	lm	ll	lm	lm	ll	lm	lm	lm	lm	ll	ll	ll	lm	ll	ll	ll	ll	ll
moG2	mo27922	<lmxll>	{0-}	(ll,lm)	ll	lm	ll	ll	lm	ll	ll	ll	lm	lm	ll	ll	ll	lm	lm	lm	lm	ll	lm	ll	lm	lm	ll	ll	lm	lm	ll	lm	ll	lm	lm	ll	lm	lm	lm	lm	ll	ll	ll	lm	ll	ll	ll	ll	ll
moG2	mo26808	<lmxll>	{0-}	(ll,lm)	ll	lm	ll	--	lm	ll	ll	ll	lm	lm	ll	ll	--	lm	lm	lm	lm	ll	lm	ll	lm	lm	ll	ll	lm	lm	ll	lm	ll	lm	lm	ll	lm	lm	lm	lm	ll	ll	ll	lm	ll	ll	ll	ll	ll
moG2	mo26773	<lmxll>	{0-}	(ll,lm)	ll	lm	ll	ll	lm	ll	ll	ll	lm	lm	ll	ll	ll	lm	lm	lm	lm	ll	lm	ll	lm	lm	ll	ll	lm	lm	ll	lm	ll	lm	lm	ll	lm	lm	lm	lm	ll	ll	ll	lm	ll	ll	ll	--	ll
moG2	mo26627	<lmxll>	{0-}	(ll,lm)	ll	lm	ll	ll	lm	ll	--	ll	lm	lm	ll	ll	ll	lm	lm	lm	lm	ll	lm	ll	lm	lm	ll	--	lm	--	ll	lm	ll	lm	lm	ll	lm	lm	lm	lm	ll	ll	ll	lm	ll	ll	ll	ll	ll
moG2	mo35884	<lmxll>	{0-}	(ll,lm)	ll	--	ll	ll	lm	ll	ll	ll	lm	lm	ll	ll	ll	lm	lm	lm	lm	--	lm	ll	lm	lm	ll	ll	lm	lm	ll	lm	ll	lm	lm	ll	lm	lm	lm	lm	ll	ll	ll	lm	ll	lm	ll	ll	ll
moG2	mo27478	<lmxll>	{0-}	(ll,lm)	ll	lm	ll	--	lm	ll	ll	lm	lm	lm	ll	ll	ll	lm	lm	lm	lm	lm	ll	ll	lm	lm	ll	ll	lm	lm	ll	lm	ll	--	lm	ll	lm	lm	lm	lm	ll	ll	ll	lm	ll	lm	ll	ll	ll
moG3	mo53962	<lmxll>	{0-}	(ll,lm)	lm	lm	lm	ll	lm	lm	lm	lm	ll	lm	ll	ll	ll	lm	ll	lm	lm	ll	ll	ll	lm	lm	ll	lm	ll	ll	lm	--	lm	ll	ll	lm	lm	lm	lm	ll	lm	ll	ll	ll	ll	lm	lm	ll	ll
moG3	mo43640	<lmxll>	{0-}	(ll,lm)	lm	lm	lm	ll	lm	lm	--	lm	ll	lm	ll	ll	ll	lm	ll	lm	lm	--	ll	ll	lm	lm	ll	--	ll	ll	lm	ll	lm	ll	ll	lm	lm	lm	lm	ll	lm	ll	ll	ll	ll	lm	lm	ll	ll
moG3	mo42116	<lmxll>	{0-}	(ll,lm)	lm	lm	lm	ll	lm	lm	lm	lm	ll	lm	ll	ll	ll	lm	ll	lm	lm	ll	ll	ll	lm	lm	ll	lm	ll	ll	lm	ll	lm	ll	ll	lm	lm	lm	lm	ll	lm	ll	ll	ll	ll	lm	lm	ll	ll
moG3	mo52129	<lmxll>	{0-}	(ll,lm)	lm	lm	lm	ll	lm	lm	lm	lm	ll	lm	ll	ll	ll	lm	ll	lm	lm	ll	ll	ll	lm	lm	ll	lm	ll	ll	lm	ll	lm	ll	ll	lm	lm	lm	lm	ll	lm	ll	ll	ll	ll	lm	lm	ll	ll
moG3	mo52022	<lmxll>	{0-}	(ll,lm)	lm	lm	lm	ll	lm	lm	lm	lm	ll	lm	ll	ll	ll	lm	ll	lm	lm	ll	--	ll	lm	lm	ll	--	ll	ll	lm	ll	lm	ll	ll	lm	--	lm	lm	ll	lm	ll	ll	ll	ll	lm	lm	ll	ll
moG3	mo49632	<lmxll>	{0-}	(ll,lm)	lm	lm	lm	ll	lm	lm	lm	lm	ll	lm	ll	ll	ll	lm	ll	lm	lm	ll	ll	ll	lm	lm	ll	lm	ll	ll	lm	ll	lm	ll	ll	lm	lm	lm	lm	ll	lm	ll	ll	ll	ll	lm	lm	ll	ll
moG3	mo52336	<lmxll>	{0-}	(ll,lm)	lm	lm	lm	ll	lm	lm	lm	lm	ll	lm	ll	ll	ll	lm	ll	lm	lm	ll	ll	lm	lm	lm	ll	lm	ll	ll	lm	ll	lm	ll	ll	lm	lm	lm	lm	ll	lm	ll	ll	ll	ll	lm	lm	ll	ll
moG3	mo53688	<lmxll>	{0-}	(ll,lm)	lm	lm	lm	ll	lm	lm	lm	lm	ll	lm	ll	ll	ll	lm	ll	lm	lm	ll	ll	lm	lm	lm	ll	lm	ll	ll	lm	ll	lm	ll	--	lm	lm	lm	lm	ll	lm	ll	ll	ll	ll	lm	lm	ll	ll
moG3	mo54688	<lmxll>	{0-}	(ll,lm)	lm	lm	lm	ll	lm	lm	lm	lm	ll	lm	ll	ll	ll	lm	ll	lm	lm	ll	ll	lm	lm	lm	--	lm	ll	--	lm	ll	lm	ll	ll	lm	lm	lm	lm	ll	lm	--	ll	ll	lm	lm	lm	--	--
moG3	mo54669	<lmxll>	{0-}	(ll,lm)	lm	lm	lm	ll	lm	lm	lm	lm	ll	lm	ll	ll	ll	lm	ll	lm	--	ll	ll	lm	lm	lm	ll	lm	ll	ll	lm	ll	lm	ll	ll	lm	--	lm	lm	ll	lm	ll	--	ll	lm	lm	lm	ll	ll
moG3	mo54668	<lmxll>	{0-}	(ll,lm)	lm	lm	lm	ll	lm	lm	lm	lm	--	lm	ll	ll	ll	lm	ll	lm	lm	ll	ll	lm	lm	--	ll	lm	ll	ll	lm	ll	lm	ll	ll	lm	lm	lm	lm	ll	lm	--	ll	ll	lm	lm	lm	ll	ll
moG3	mo54801	<lmxll>	{0-}	(ll,lm)	lm	lm	lm	ll	lm	lm	lm	lm	--	lm	ll	ll	ll	lm	ll	lm	lm	ll	ll	lm	lm	lm	ll	lm	--	--	lm	ll	--	ll	ll	lm	lm	lm	lm	ll	lm	ll	ll	--	lm	lm	lm	ll	ll
moG3	mo41592	<lmxll>	{0-}	(ll,lm)	--	lm	lm	ll	lm	lm	lm	lm	ll	lm	ll	ll	ll	lm	ll	lm	lm	ll	ll	lm	lm	--	ll	lm	--	ll	lm	ll	lm	ll	ll	lm	lm	lm	lm	ll	lm	ll	ll	ll	lm	lm	lm	ll	ll
moG3	mo41566	<lmxll>	{0-}	(ll,lm)	lm	lm	lm	ll	lm	lm	lm	lm	ll	lm	ll	ll	ll	lm	ll	lm	lm	ll	ll	lm	lm	lm	ll	lm	ll	ll	lm	ll	lm	ll	ll	lm	lm	lm	lm	ll	lm	ll	ll	ll	lm	lm	lm	ll	ll
moG3	mo52960	<lmxll>	{0-}	(ll,lm)	lm	lm	lm	lm	lm	lm	lm	lm	ll	lm	lm	ll	lm	lm	ll	lm	lm	ll	ll	lm	lm	lm	ll	lm	ll	ll	lm	ll	lm	ll	ll	lm	lm	lm	lm	ll	lm	ll	ll	ll	lm	lm	lm	lm	ll
moG3	mo52804	<lmxll>	{0-}	(ll,lm)	lm	lm	lm	lm	lm	lm	lm	lm	ll	lm	lm	ll	lm	lm	ll	lm	lm	ll	ll	lm	lm	lm	ll	lm	ll	ll	lm	ll	lm	ll	ll	lm	lm	lm	lm	ll	lm	ll	ll	ll	lm	lm	lm	lm	ll
moG3	mo53384	<lmxll>	{0-}	(ll,lm)	lm	lm	lm	lm	lm	lm	lm	lm	ll	lm	lm	lm	lm	lm	ll	lm	lm	ll	ll	lm	lm	lm	ll	lm	ll	ll	lm	lm	lm	ll	ll	lm	lm	lm	lm	ll	lm	ll	ll	ll	lm	lm	lm	lm	ll
moG3	mo53562	<lmxll>	{0-}	(ll,lm)	ll	lm	lm	lm	lm	lm	lm	lm	ll	lm	lm	lm	lm	lm	ll	lm	lm	ll	ll	lm	lm	lm	ll	lm	ll	ll	lm	lm	lm	ll	--	lm	lm	lm	lm	ll	lm	--	ll	ll	lm	lm	lm	lm	ll
moG3	mo53478	<lmxll>	{0-}	(ll,lm)	ll	lm	lm	lm	lm	lm	lm	lm	ll	lm	lm	lm	lm	lm	ll	lm	lm	ll	ll	lm	lm	lm	ll	lm	ll	ll	lm	lm	lm	ll	ll	lm	lm	lm	lm	ll	lm	ll	--	ll	lm	lm	lm	lm	ll
moG3	mo53560	<lmxll>	{0-}	(ll,lm)	ll	lm	lm	lm	lm	lm	lm	lm	ll	lm	lm	lm	lm	lm	ll	lm	lm	ll	ll	lm	lm	lm	ll	lm	ll	ll	lm	lm	lm	ll	ll	lm	lm	lm	lm	ll	lm	ll	ll	ll	lm	lm	lm	lm	ll
moG3	mo55026	<lmxll>	{0-}	(ll,lm)	ll	lm	lm	lm	lm	lm	lm	lm	ll	lm	lm	lm	lm	ll	ll	--	lm	ll	ll	lm	lm	lm	ll	lm	ll	ll	lm	lm	lm	ll	ll	lm	lm	lm	lm	ll	lm	ll	ll	ll	lm	lm	lm	lm	ll
moG3	mo54850	<lmxll>	{0-}	(ll,lm)	ll	lm	lm	lm	lm	lm	lm	lm	ll	lm	lm	lm	lm	ll	ll	lm	lm	--	ll	lm	lm	lm	ll	lm	ll	ll	lm	lm	lm	ll	ll	lm	lm	lm	lm	ll	lm	ll	ll	ll	lm	lm	lm	lm	ll
moG3	mo55121	<lmxll>	{0-}	(ll,lm)	ll	lm	lm	lm	lm	lm	lm	lm	ll	lm	lm	lm	lm	ll	ll	lm	lm	ll	ll	lm	lm	lm	ll	lm	ll	ll	lm	lm	lm	ll	ll	lm	ll	lm	lm	ll	lm	ll	ll	ll	lm	lm	lm	lm	ll
moG3	mo55122	<lmxll>	{0-}	(ll,lm)	ll	lm	lm	lm	lm	lm	lm	lm	ll	lm	lm	lm	lm	ll	ll	lm	lm	ll	ll	lm	lm	lm	ll	lm	ll	ll	lm	lm	lm	ll	ll	lm	ll	lm	lm	ll	lm	ll	ll	ll	lm	lm	lm	lm	ll
moG3	mo54695	<lmxll>	{0-}	(ll,lm)	ll	lm	lm	--	lm	lm	lm	lm	ll	lm	lm	lm	lm	ll	ll	lm	lm	ll	ll	lm	lm	lm	ll	lm	ll	ll	lm	lm	lm	ll	ll	lm	ll	lm	lm	ll	lm	ll	ll	ll	lm	lm	lm	lm	--
moG3	mo54751	<lmxll>	{0-}	(ll,lm)	ll	lm	lm	lm	lm	lm	lm	lm	ll	lm	lm	lm	lm	ll	--	lm	lm	ll	ll	lm	lm	lm	ll	--	ll	ll	lm	lm	lm	--	ll	lm	ll	lm	lm	ll	lm	ll	ll	ll	lm	lm	lm	lm	ll
moG3	mo54757	<lmxll>	{0-}	(ll,lm)	ll	lm	lm	lm	lm	lm	lm	lm	ll	lm	lm	lm	lm	ll	ll	lm	lm	ll	ll	lm	lm	lm	ll	lm	ll	ll	lm	lm	lm	ll	ll	lm	ll	lm	lm	ll	lm	ll	ll	ll	lm	lm	lm	lm	ll
moG3	mo54876	<lmxll>	{0-}	(ll,lm)	ll	lm	lm	lm	lm	lm	lm	lm	ll	lm	lm	lm	lm	ll	ll	lm	lm	ll	ll	lm	lm	lm	ll	lm	ll	ll	lm	lm	lm	--	ll	lm	ll	lm	lm	ll	lm	ll	ll	ll	lm	lm	lm	lm	ll
moG3	mo55123	<lmxll>	{0-}	(ll,lm)	ll	lm	lm	lm	lm	lm	lm	lm	ll	lm	lm	lm	lm	ll	--	lm	lm	ll	ll	lm	lm	lm	ll	lm	ll	ll	lm	lm	lm	ll	ll	lm	ll	lm	lm	ll	lm	ll	ll	ll	lm	lm	lm	lm	ll
moG3	mo55134	<lmxll>	{0-}	(ll,lm)	ll	lm	lm	lm	lm	lm	lm	lm	ll	lm	lm	--	lm	ll	ll	lm	lm	ll	ll	lm	lm	lm	ll	lm	ll	ll	--	lm	lm	ll	ll	lm	ll	lm	lm	ll	lm	ll	ll	ll	lm	lm	lm	lm	ll
moG3	mo55135	<lmxll>	{0-}	(ll,lm)	ll	lm	lm	--	lm	lm	lm	lm	ll	lm	lm	lm	lm	ll	ll	lm	lm	ll	ll	lm	lm	lm	ll	lm	ll	ll	lm	lm	lm	ll	ll	lm	ll	lm	lm	ll	lm	ll	ll	ll	lm	lm	lm	lm	ll
moG3	mo42219	<lmxll>	{0-}	(ll,lm)	ll	lm	lm	lm	lm	lm	lm	lm	ll	lm	lm	lm	lm	ll	ll	lm	lm	ll	ll	lm	lm	lm	ll	ll	ll	ll	lm	lm	ll	ll	ll	lm	lm	lm	lm	lm	lm	ll	ll	ll	lm	lm	lm	lm	ll
moG3	mo43050	<lmxll>	{0-}	(ll,lm)	ll	lm	lm	lm	lm	lm	lm	lm	ll	lm	lm	lm	lm	ll	ll	lm	lm	ll	ll	lm	lm	lm	ll	ll	ll	ll	ll	lm	ll	--	ll	lm	ll	lm	lm	lm	lm	ll	ll	ll	lm	lm	lm	lm	ll
moG3	mo42161	<lmxll>	{0-}	(ll,lm)	ll	lm	lm	lm	lm	lm	lm	lm	ll	lm	lm	lm	lm	ll	ll	lm	lm	ll	ll	lm	lm	lm	ll	ll	ll	ll	lm	lm	ll	ll	ll	lm	ll	lm	lm	lm	lm	ll	ll	ll	lm	lm	lm	lm	ll
moG3	mo43350	<lmxll>	{0-}	(ll,lm)	ll	lm	lm	lm	lm	lm	lm	lm	ll	lm	lm	lm	lm	ll	ll	lm	lm	ll	ll	lm	lm	lm	ll	ll	ll	ll	lm	--	ll	ll	ll	lm	--	lm	lm	lm	lm	ll	ll	ll	lm	lm	lm	lm	ll
moG3	mo43305	<lmxll>	{0-}	(ll,lm)	--	lm	lm	lm	lm	lm	lm	lm	ll	lm	lm	lm	lm	ll	ll	lm	lm	ll	ll	lm	lm	lm	ll	ll	ll	ll	lm	lm	ll	ll	ll	lm	ll	lm	lm	lm	lm	ll	ll	ll	lm	lm	lm	lm	ll
moG3	mo43347	<lmxll>	{0-}	(ll,lm)	ll	lm	lm	lm	lm	lm	lm	lm	ll	lm	lm	lm	lm	ll	ll	lm	lm	ll	ll	lm	lm	lm	ll	ll	ll	ll	lm	lm	ll	ll	ll	lm	ll	lm	lm	lm	lm	ll	ll	ll	lm	lm	lm	lm	ll
moG3	mo44495	<lmxll>	{0-}	(ll,lm)	ll	lm	lm	lm	lm	lm	lm	lm	ll	--	lm	lm	lm	ll	ll	lm	lm	ll	ll	lm	lm	lm	ll	ll	ll	ll	lm	lm	ll	ll	ll	lm	ll	lm	lm	lm	lm	ll	ll	ll	lm	lm	lm	lm	--
moG3	mo44496	<lmxll>	{0-}	(ll,lm)	ll	lm	lm	lm	lm	lm	lm	lm	ll	lm	lm	lm	lm	ll	ll	lm	lm	ll	ll	lm	lm	lm	ll	ll	ll	ll	lm	lm	ll	--	ll	lm	ll	lm	--	lm	lm	ll	ll	ll	lm	lm	lm	lm	ll
moG3	mo43580	<lmxll>	{0-}	(ll,lm)	ll	lm	lm	lm	lm	lm	ll	lm	ll	lm	lm	lm	lm	ll	ll	lm	lm	--	ll	lm	lm	lm	ll	ll	ll	--	lm	lm	ll	ll	--	lm	--	lm	lm	lm	lm	ll	ll	ll	lm	lm	lm	lm	ll
moG3	mo44603	<lmxll>	{0-}	(ll,lm)	ll	lm	lm	lm	lm	lm	ll	lm	ll	lm	lm	lm	lm	ll	ll	lm	lm	--	ll	lm	lm	lm	ll	ll	ll	--	lm	lm	ll	ll	ll	lm	ll	lm	lm	lm	lm	ll	ll	ll	lm	lm	lm	lm	ll
moG3	mo43642	<lmxll>	{0-}	(ll,lm)	ll	lm	lm	lm	lm	lm	ll	lm	ll	lm	lm	lm	lm	ll	ll	lm	lm	ll	ll	lm	lm	lm	ll	ll	ll	ll	lm	lm	ll	--	ll	lm	ll	lm	lm	lm	lm	ll	ll	ll	lm	lm	lm	lm	ll
moG3	mo43582	<lmxll>	{0-}	(ll,lm)	ll	--	lm	lm	lm	lm	ll	lm	ll	lm	lm	lm	lm	ll	ll	lm	lm	ll	ll	lm	lm	lm	ll	ll	ll	ll	lm	lm	ll	ll	ll	lm	ll	lm	lm	lm	lm	ll	ll	ll	lm	lm	lm	lm	--
moG3	mo44016	<lmxll>	{0-}	(ll,lm)	ll	lm	lm	--	lm	lm	ll	lm	lm	lm	lm	lm	lm	ll	ll	lm	lm	ll	ll	lm	lm	lm	ll	ll	ll	ll	lm	lm	ll	ll	ll	lm	ll	lm	lm	lm	lm	ll	ll	ll	lm	lm	lm	lm	ll
moG3	mo43904	<lmxll>	{0-}	(ll,lm)	ll	lm	lm	lm	lm	lm	ll	lm	lm	lm	lm	lm	lm	ll	ll	lm	lm	ll	ll	lm	lm	lm	ll	ll	ll	ll	lm	lm	ll	ll	ll	lm	ll	lm	lm	lm	lm	ll	ll	ll	lm	lm	lm	lm	ll
moG3	mo44913	<lmxll>	{0-}	(ll,lm)	ll	lm	lm	lm	lm	lm	ll	lm	lm	lm	ll	lm	lm	lm	ll	lm	lm	ll	ll	lm	lm	lm	ll	ll	ll	ll	lm	lm	ll	ll	ll	lm	ll	lm	ll	lm	lm	ll	ll	ll	lm	lm	lm	lm	ll
moG3	mo44845	<lmxll>	{0-}	(ll,lm)	ll	lm	lm	--	lm	lm	ll	lm	lm	lm	ll	lm	lm	lm	ll	lm	lm	ll	ll	lm	lm	lm	ll	ll	ll	ll	lm	lm	ll	ll	ll	lm	ll	lm	ll	lm	lm	ll	ll	ll	lm	lm	lm	lm	ll
moG3	mo45034	<lmxll>	{0-}	(ll,lm)	ll	lm	lm	lm	lm	lm	ll	lm	lm	lm	ll	lm	lm	lm	ll	lm	lm	ll	ll	lm	lm	lm	ll	ll	ll	ll	lm	lm	ll	--	ll	lm	ll	lm	ll	lm	lm	ll	ll	ll	lm	lm	lm	lm	ll
moG3	mo45101	<lmxll>	{0-}	(ll,lm)	ll	lm	lm	lm	lm	lm	ll	lm	lm	lm	--	lm	lm	lm	ll	lm	lm	ll	ll	lm	lm	lm	ll	ll	ll	ll	lm	lm	ll	ll	ll	lm	ll	lm	ll	lm	lm	ll	ll	ll	lm	lm	lm	lm	ll
moG3	mo45161	<lmxll>	{0-}	(ll,lm)	ll	lm	lm	lm	lm	lm	ll	lm	lm	lm	ll	lm	lm	lm	ll	lm	lm	ll	ll	lm	lm	lm	ll	ll	ll	--	lm	lm	ll	ll	ll	lm	ll	lm	ll	lm	--	ll	ll	ll	lm	lm	lm	lm	--
moG3	mo45150	<lmxll>	{0-}	(ll,lm)	ll	lm	lm	lm	lm	lm	ll	lm	lm	lm	ll	lm	lm	lm	ll	lm	lm	ll	ll	lm	lm	lm	ll	ll	ll	ll	lm	lm	ll	ll	ll	lm	ll	lm	ll	lm	lm	ll	ll	ll	lm	lm	lm	lm	ll
moG3	mo45171	<lmxll>	{0-}	(ll,lm)	ll	--	lm	lm	lm	lm	ll	lm	lm	lm	ll	lm	lm	lm	ll	lm	lm	ll	ll	lm	lm	--	ll	ll	ll	ll	lm	lm	ll	--	ll	lm	ll	lm	ll	lm	lm	ll	ll	ll	lm	lm	lm	lm	ll
moG3	mo45330	<lmxll>	{0-}	(ll,lm)	ll	lm	lm	lm	lm	lm	ll	lm	lm	lm	ll	lm	lm	lm	ll	lm	lm	ll	ll	lm	lm	lm	ll	ll	ll	ll	lm	lm	ll	ll	ll	lm	ll	lm	ll	lm	lm	ll	ll	lm	lm	lm	lm	lm	ll
moG3	mo45494	<lmxll>	{0-}	(ll,lm)	ll	lm	ll	lm	lm	lm	ll	lm	lm	lm	ll	lm	ll	lm	ll	lm	lm	ll	ll	lm	lm	lm	ll	ll	ll	ll	lm	lm	ll	ll	ll	lm	ll	lm	ll	lm	lm	ll	ll	ll	lm	lm	lm	lm	ll
moG3	mo45493	<lmxll>	{0-}	(ll,lm)	ll	lm	ll	lm	lm	lm	ll	lm	lm	lm	ll	lm	ll	lm	ll	lm	lm	ll	ll	lm	lm	lm	ll	ll	ll	ll	lm	lm	ll	ll	ll	lm	ll	lm	ll	lm	lm	ll	ll	ll	lm	lm	lm	lm	ll
moG3	mo46031	<lmxll>	{0-}	(ll,lm)	ll	--	ll	lm	lm	lm	ll	lm	lm	lm	ll	lm	ll	lm	ll	lm	lm	ll	ll	lm	lm	lm	ll	ll	ll	ll	lm	lm	ll	ll	ll	lm	ll	lm	ll	lm	lm	ll	ll	ll	lm	lm	lm	lm	ll
moG3	mo45835	<lmxll>	{0-}	(ll,lm)	ll	lm	ll	lm	lm	lm	ll	lm	lm	lm	ll	lm	ll	--	ll	lm	lm	ll	ll	lm	lm	--	ll	ll	ll	ll	lm	lm	ll	ll	ll	lm	ll	lm	ll	lm	--	ll	ll	ll	lm	lm	lm	lm	ll
moG3	mo45976	<lmxll>	{0-}	(ll,lm)	ll	lm	ll	lm	lm	lm	ll	lm	lm	lm	ll	lm	ll	lm	ll	lm	lm	ll	ll	lm	lm	lm	ll	ll	ll	ll	lm	--	ll	ll	ll	lm	ll	lm	ll	lm	lm	ll	ll	ll	lm	lm	lm	lm	ll
moG3	mo45723	<lmxll>	{0-}	(ll,lm)	ll	lm	ll	lm	lm	lm	ll	lm	lm	lm	ll	lm	ll	lm	ll	lm	lm	ll	ll	lm	lm	lm	ll	ll	ll	--	lm	lm	ll	ll	ll	lm	ll	lm	ll	lm	lm	ll	ll	ll	lm	lm	lm	lm	ll
moG3	mo45854	<lmxll>	{0-}	(ll,lm)	ll	lm	ll	lm	lm	lm	ll	lm	lm	lm	ll	lm	ll	lm	ll	lm	lm	ll	ll	lm	lm	lm	ll	--	ll	ll	lm	lm	ll	ll	ll	lm	ll	lm	ll	lm	lm	ll	ll	ll	lm	lm	lm	lm	ll
moG3	mo45607	<lmxll>	{0-}	(ll,lm)	ll	lm	ll	--	lm	lm	ll	lm	lm	lm	ll	lm	ll	lm	ll	lm	lm	ll	ll	lm	lm	lm	ll	ll	ll	--	lm	lm	ll	ll	ll	lm	ll	lm	ll	lm	lm	ll	ll	ll	lm	lm	lm	lm	ll
moG3	mo46349	<lmxll>	{0-}	(ll,lm)	ll	lm	ll	--	lm	lm	ll	--	lm	lm	ll	lm	ll	lm	ll	lm	lm	ll	ll	lm	lm	lm	ll	ll	ll	ll	--	lm	ll	ll	ll	lm	ll	lm	--	lm	lm	--	ll	lm	lm	lm	lm	lm	ll
moG3	mo46109	<lmxll>	{0-}	(ll,lm)	ll	lm	ll	lm	lm	lm	ll	lm	lm	lm	ll	lm	ll	lm	ll	lm	lm	ll	ll	lm	lm	lm	ll	ll	ll	ll	lm	lm	ll	ll	--	lm	ll	--	ll	lm	lm	ll	ll	lm	lm	lm	lm	lm	ll
moG3	mo46165	<lmxll>	{0-}	(ll,lm)	ll	lm	ll	lm	lm	lm	ll	lm	lm	lm	ll	lm	ll	lm	ll	lm	lm	ll	ll	lm	lm	lm	ll	ll	ll	ll	lm	lm	ll	ll	ll	lm	ll	lm	ll	lm	lm	ll	ll	lm	lm	lm	lm	lm	ll
moG3	mo46530	<lmxll>	{0-}	(ll,lm)	ll	--	ll	lm	lm	lm	ll	lm	lm	lm	ll	lm	ll	lm	ll	lm	lm	ll	ll	lm	lm	lm	ll	ll	ll	ll	lm	lm	ll	ll	ll	lm	ll	lm	ll	lm	lm	ll	ll	lm	lm	lm	lm	lm	ll
moG3	mo46443	<lmxll>	{0-}	(ll,lm)	ll	lm	ll	lm	lm	lm	ll	--	lm	lm	ll	lm	ll	lm	ll	lm	lm	ll	ll	lm	lm	--	ll	ll	ll	ll	lm	lm	ll	ll	ll	lm	ll	lm	ll	lm	lm	ll	--	lm	lm	lm	lm	lm	ll
moG3	mo46830	<lmxll>	{0-}	(ll,lm)	ll	lm	ll	lm	lm	lm	ll	lm	lm	lm	ll	lm	ll	lm	ll	lm	lm	ll	ll	lm	lm	lm	ll	ll	ll	ll	lm	lm	ll	ll	ll	lm	ll	lm	ll	lm	lm	ll	ll	lm	lm	lm	lm	lm	ll
moG3	mo46471	<lmxll>	{0-}	(ll,lm)	ll	lm	ll	lm	lm	lm	ll	lm	lm	lm	ll	lm	ll	lm	ll	lm	lm	ll	ll	lm	lm	lm	ll	ll	ll	ll	lm	lm	ll	ll	ll	lm	ll	lm	ll	lm	lm	ll	ll	lm	lm	lm	lm	lm	ll
moG3	mo46635	<lmxll>	{0-}	(ll,lm)	ll	lm	ll	lm	lm	lm	ll	lm	lm	lm	ll	lm	ll	lm	ll	lm	lm	ll	ll	lm	--	lm	ll	ll	ll	ll	--	lm	ll	ll	ll	lm	ll	lm	ll	lm	lm	ll	--	lm	lm	lm	lm	lm	ll
moG3	mo46652	<lmxll>	{0-}	(ll,lm)	ll	lm	ll	lm	lm	lm	ll	lm	lm	lm	--	lm	ll	lm	ll	--	lm	--	ll	lm	lm	lm	ll	ll	ll	ll	lm	lm	ll	ll	ll	lm	ll	lm	ll	lm	lm	ll	ll	lm	lm	lm	lm	lm	ll
moG3	mo47218	<lmxll>	{0-}	(ll,lm)	ll	lm	ll	lm	lm	lm	ll	lm	lm	lm	ll	lm	ll	lm	ll	lm	lm	ll	ll	lm	ll	lm	ll	ll	ll	ll	lm	lm	ll	ll	ll	lm	ll	lm	ll	lm	ll	ll	ll	lm	lm	lm	lm	lm	ll
moG3	mo47199	<lmxll>	{0-}	(ll,lm)	ll	lm	ll	lm	lm	lm	--	lm	lm	lm	ll	lm	ll	lm	ll	lm	lm	ll	ll	lm	ll	lm	ll	ll	ll	ll	lm	lm	ll	ll	ll	lm	ll	lm	ll	lm	ll	ll	ll	lm	lm	lm	lm	lm	ll
moG3	mo47258	<lmxll>	{0-}	(ll,lm)	ll	--	ll	lm	lm	lm	ll	lm	lm	lm	ll	lm	ll	lm	ll	ll	lm	ll	ll	lm	ll	lm	ll	ll	ll	ll	lm	lm	ll	ll	ll	lm	ll	lm	ll	lm	ll	ll	ll	lm	lm	lm	lm	lm	ll
moG3	mo49023	<lmxll>	{0-}	(ll,lm)	ll	lm	ll	lm	lm	lm	ll	lm	lm	lm	ll	lm	--	lm	ll	ll	lm	ll	ll	lm	ll	lm	ll	ll	ll	ll	lm	lm	ll	ll	ll	lm	ll	lm	ll	lm	ll	ll	ll	lm	lm	lm	ll	lm	ll
moG4	mo56218	<lmxll>	{0-}	(ll,lm)	ll	lm	lm	ll	ll	ll	lm	lm	ll	ll	ll	ll	ll	lm	ll	lm	ll	ll	lm	lm	lm	ll	lm	lm	lm	lm	lm	lm	ll	ll	lm	ll	ll	lm	ll	ll	--	lm	ll	lm	ll	lm	lm	ll	lm
moG4	mo56226	<lmxll>	{0-}	(ll,lm)	ll	lm	lm	ll	ll	ll	lm	lm	ll	ll	ll	ll	--	lm	ll	lm	ll	ll	lm	lm	lm	ll	lm	lm	lm	lm	lm	lm	ll	ll	lm	ll	ll	lm	ll	ll	ll	lm	ll	lm	ll	lm	lm	ll	lm
moG4	mo58694	<lmxll>	{0-}	(ll,lm)	ll	lm	lm	ll	ll	ll	lm	lm	ll	ll	ll	ll	ll	lm	ll	lm	ll	ll	lm	lm	lm	ll	lm	lm	lm	lm	lm	lm	ll	ll	lm	ll	ll	lm	ll	ll	ll	lm	ll	lm	ll	lm	lm	ll	lm
moG4	mo56411	<lmxll>	{0-}	(ll,lm)	ll	lm	lm	ll	ll	ll	lm	lm	ll	ll	ll	ll	ll	lm	ll	lm	ll	ll	lm	lm	lm	ll	lm	lm	lm	lm	lm	lm	--	ll	lm	ll	ll	lm	ll	--	ll	lm	ll	lm	--	lm	lm	ll	lm
moG4	mo59656	<lmxll>	{0-}	(ll,lm)	ll	lm	lm	ll	ll	ll	lm	lm	ll	ll	ll	ll	ll	lm	ll	lm	ll	ll	lm	lm	lm	ll	lm	lm	lm	lm	lm	lm	ll	--	lm	ll	ll	lm	ll	ll	ll	lm	ll	lm	ll	lm	lm	ll	lm
moG4	mo59868	<lmxll>	{0-}	(ll,lm)	ll	lm	--	ll	ll	--	lm	lm	ll	ll	ll	ll	ll	lm	ll	lm	ll	ll	lm	lm	lm	ll	lm	lm	lm	--	lm	lm	ll	ll	lm	--	ll	lm	ll	ll	ll	lm	ll	lm	ll	lm	lm	ll	lm
moG4	mo61314	<lmxll>	{0-}	(ll,lm)	ll	lm	lm	ll	ll	ll	lm	lm	ll	ll	ll	ll	ll	lm	ll	lm	ll	ll	lm	lm	lm	ll	lm	lm	lm	lm	ll	lm	ll	ll	lm	ll	ll	lm	ll	--	ll	lm	ll	lm	--	lm	lm	ll	lm
moG4	mo66298	<lmxll>	{0-}	(ll,lm)	lm	lm	lm	ll	ll	lm	lm	lm	ll	ll	ll	--	ll	ll	ll	lm	ll	ll	lm	ll	lm	lm	lm	ll	lm	ll	ll	lm	lm	ll	lm	lm	ll	lm	ll	lm	ll	lm	ll	ll	ll	lm	lm	ll	lm
moG4	mo66283	<lmxll>	{0-}	(ll,lm)	lm	lm	lm	ll	ll	lm	lm	lm	ll	ll	ll	ll	ll	ll	ll	lm	ll	ll	lm	ll	lm	lm	lm	ll	lm	ll	ll	lm	lm	ll	lm	lm	ll	lm	ll	lm	ll	lm	ll	ll	ll	lm	lm	ll	lm
moG4	mo66297	<lmxll>	{0-}	(ll,lm)	lm	lm	lm	ll	ll	lm	lm	lm	ll	ll	ll	ll	ll	ll	ll	lm	ll	ll	lm	ll	lm	lm	lm	ll	lm	ll	ll	lm	lm	ll	lm	lm	ll	lm	ll	lm	ll	lm	ll	ll	ll	lm	lm	ll	lm
moG4	mo66288	<lmxll>	{0-}	(ll,lm)	lm	lm	lm	ll	ll	lm	lm	lm	ll	ll	ll	ll	ll	ll	ll	lm	ll	ll	lm	ll	lm	lm	lm	ll	lm	ll	ll	lm	lm	ll	lm	lm	--	lm	ll	lm	ll	lm	ll	ll	ll	lm	lm	ll	lm
moG4	mo66240	<lmxll>	{0-}	(ll,lm)	lm	lm	lm	ll	ll	lm	lm	lm	ll	ll	--	ll	ll	ll	ll	lm	ll	ll	lm	ll	lm	lm	lm	ll	lm	ll	ll	lm	lm	ll	lm	lm	ll	lm	ll	lm	ll	lm	ll	ll	ll	--	lm	ll	lm
moG4	mo66518	<lmxll>	{1-}	(ll,lm)	ll	ll	ll	lm	lm	ll	ll	ll	ll	lm	lm	lm	lm	lm	lm	ll	ll	lm	ll	lm	ll	ll	lm	lm	ll	lm	lm	ll	ll	lm	ll	ll	lm	ll	lm	ll	lm	lm	lm	lm	lm	ll	ll	lm	ll
moG4	mo66553	<lmxll>	{1-}	(ll,lm)	ll	ll	ll	lm	lm	ll	ll	ll	ll	lm	lm	lm	lm	lm	lm	ll	ll	lm	ll	lm	ll	ll	lm	lm	ll	lm	lm	ll	ll	lm	ll	ll	lm	ll	lm	ll	lm	lm	lm	lm	lm	--	ll	lm	ll
moG4	mo66584	<lmxll>	{1-}	(ll,lm)	ll	ll	ll	lm	lm	ll	ll	ll	ll	lm	lm	lm	lm	lm	lm	ll	ll	lm	ll	lm	ll	ll	lm	lm	ll	lm	lm	ll	ll	lm	ll	ll	lm	ll	lm	ll	lm	lm	lm	lm	lm	lm	ll	lm	ll
moG4	mo66452	<lmxll>	{1-}	(ll,lm)	ll	ll	ll	lm	lm	ll	ll	ll	lm	lm	lm	lm	lm	lm	lm	ll	ll	lm	ll	lm	ll	ll	lm	--	ll	lm	lm	ll	--	lm	ll	ll	lm	ll	lm	ll	lm	lm	lm	lm	lm	lm	ll	lm	ll
moG4	mo67540	<lmxll>	{1-}	(ll,lm)	ll	ll	lm	--	lm	ll	lm	--	ll	lm	lm	lm	lm	lm	lm	lm	ll	lm	ll	lm	lm	lm	lm	lm	ll	lm	lm	--	ll	lm	ll	ll	lm	ll	ll	ll	lm	lm	lm	lm	lm	lm	ll	lm	ll
moG4	mo68104	<lmxll>	{1-}	(ll,lm)	ll	ll	lm	lm	ll	ll	lm	ll	ll	lm	lm	lm	lm	lm	lm	lm	ll	lm	ll	lm	ll	lm	lm	lm	ll	lm	lm	ll	ll	lm	ll	ll	lm	ll	ll	ll	lm	lm	lm	lm	lm	--	ll	lm	ll
moG4	mo67977	<lmxll>	{1-}	(ll,lm)	ll	ll	lm	lm	ll	ll	lm	ll	ll	lm	lm	lm	lm	lm	lm	lm	ll	lm	ll	lm	ll	lm	lm	lm	--	lm	lm	ll	ll	lm	ll	ll	lm	ll	ll	ll	lm	lm	lm	lm	lm	lm	ll	lm	ll
moG4	mo68114	<lmxll>	{1-}	(ll,lm)	ll	ll	lm	lm	ll	ll	lm	ll	ll	lm	lm	lm	lm	lm	lm	lm	ll	lm	ll	lm	ll	lm	lm	lm	ll	lm	lm	ll	ll	lm	ll	ll	lm	ll	ll	ll	lm	lm	--	lm	lm	lm	ll	lm	ll
moG4	mo68001	<lmxll>	{1-}	(ll,lm)	ll	ll	lm	lm	ll	ll	lm	ll	ll	lm	lm	lm	lm	lm	lm	lm	ll	lm	ll	lm	ll	lm	lm	lm	--	lm	lm	ll	ll	--	ll	ll	--	ll	ll	ll	lm	lm	lm	lm	lm	--	ll	lm	ll
moG4	mo68512	<lmxll>	{1-}	(ll,lm)	ll	ll	lm	lm	ll	ll	lm	ll	ll	lm	lm	lm	lm	lm	lm	lm	ll	lm	ll	lm	ll	lm	lm	lm	ll	lm	lm	ll	ll	lm	ll	ll	lm	ll	ll	ll	lm	lm	lm	lm	ll	--	ll	lm	ll
moG4	mo68524	<lmxll>	{1-}	(ll,lm)	ll	ll	lm	lm	ll	ll	lm	ll	ll	lm	lm	lm	lm	lm	lm	lm	ll	lm	ll	lm	ll	lm	lm	lm	ll	lm	lm	ll	ll	lm	ll	ll	lm	ll	ll	ll	lm	lm	lm	lm	ll	ll	ll	lm	ll
moG4	mo68546	<lmxll>	{1-}	(ll,lm)	ll	ll	lm	lm	ll	ll	lm	ll	ll	lm	lm	lm	lm	lm	lm	lm	ll	lm	ll	lm	ll	lm	lm	--	ll	lm	lm	lm	ll	lm	ll	ll	lm	ll	ll	ll	lm	lm	lm	lm	ll	--	ll	lm	--
moG4	mo57646	<lmxll>	{1-}	(ll,lm)	ll	ll	ll	lm	ll	lm	lm	ll	lm	lm	lm	lm	ll	ll	lm	lm	ll	ll	ll	lm	lm	lm	lm	lm	lm	lm	lm	lm	ll	lm	ll	lm	lm	lm	ll	ll	lm	lm	lm	lm	ll	ll	ll	lm	ll
moG4	mo57867	<lmxll>	{1-}	(ll,lm)	ll	ll	ll	lm	ll	lm	lm	ll	lm	lm	lm	lm	ll	ll	lm	lm	ll	ll	ll	lm	lm	lm	lm	lm	--	lm	lm	lm	ll	lm	ll	lm	lm	--	ll	ll	lm	lm	lm	lm	ll	ll	ll	lm	ll
moG4	mo58122	<lmxll>	{1-}	(ll,lm)	ll	ll	ll	--	ll	lm	lm	ll	lm	lm	lm	lm	ll	ll	lm	lm	ll	lm	ll	lm	lm	lm	lm	lm	lm	ll	lm	lm	lm	lm	ll	lm	lm	lm	--	ll	lm	lm	lm	lm	ll	lm	ll	lm	ll
moG4	mo59565	<lmxll>	{0-}	(ll,lm)	lm	lm	lm	ll	lm	ll	ll	lm	lm	ll	ll	ll	lm	lm	ll	ll	ll	ll	lm	ll	ll	ll	lm	lm	ll	ll	ll	ll	ll	ll	lm	ll	ll	ll	lm	lm	ll	lm	lm	ll	lm	lm	lm	ll	lm
moG4	mo60548	<lmxll>	{0-}	(ll,lm)	lm	lm	lm	ll	lm	ll	ll	ll	lm	ll	ll	ll	lm	lm	ll	ll	ll	ll	lm	ll	ll	ll	lm	lm	ll	lm	ll	ll	ll	ll	lm	lm	--	ll	lm	lm	ll	lm	lm	ll	lm	lm	lm	ll	lm
moG4	mo60546	<lmxll>	{0-}	(ll,lm)	lm	lm	lm	ll	lm	ll	ll	ll	lm	ll	ll	ll	lm	lm	ll	ll	ll	ll	lm	ll	ll	ll	lm	lm	ll	lm	ll	ll	ll	ll	lm	lm	lm	ll	lm	lm	ll	lm	lm	ll	lm	lm	lm	ll	lm
moG4	mo60720	<lmxll>	{0-}	(ll,lm)	lm	lm	lm	ll	lm	ll	lm	ll	lm	ll	ll	ll	lm	lm	ll	ll	ll	ll	lm	ll	ll	ll	lm	lm	ll	lm	ll	ll	ll	lm	lm	lm	lm	ll	lm	lm	ll	lm	lm	ll	lm	lm	lm	ll	lm
moG5	mo80688	<lmxll>	{0-}	(ll,lm)	ll	ll	--	ll	lm	lm	ll	ll	ll	ll	lm	lm	lm	lm	ll	lm	lm	ll	ll	lm	lm	lm	ll	ll	ll	ll	ll	lm	ll	--	lm	ll	lm	lm	lm	ll	ll	ll	lm	lm	ll	lm	lm	lm	lm
moG5	mo79324	<lmxll>	{0-}	(ll,lm)	--	lm	ll	ll	lm	lm	ll	ll	ll	ll	lm	lm	lm	lm	ll	lm	lm	ll	ll	lm	lm	lm	ll	ll	ll	ll	ll	lm	ll	lm	lm	ll	lm	lm	lm	ll	lm	ll	lm	lm	ll	lm	lm	lm	lm
moG5	mo78659	<lmxll>	{0-}	(ll,lm)	--	lm	ll	--	--	lm	ll	ll	ll	ll	lm	lm	lm	lm	ll	lm	lm	ll	ll	--	lm	lm	ll	ll	ll	--	ll	lm	ll	lm	lm	ll	lm	lm	lm	--	ll	ll	lm	lm	ll	lm	lm	lm	lm
moG5	mo80629	<lmxll>	{0-}	(ll,lm)	ll	lm	ll	ll	lm	lm	ll	ll	ll	ll	lm	lm	lm	lm	ll	lm	lm	ll	ll	lm	lm	lm	ll	ll	ll	ll	ll	lm	ll	lm	lm	ll	--	lm	lm	ll	ll	ll	lm	lm	ll	lm	lm	lm	lm
moG5	mo71451	<lmxll>	{0-}	(ll,lm)	ll	lm	ll	--	lm	lm	ll	lm	ll	ll	lm	lm	lm	lm	ll	lm	lm	ll	ll	lm	lm	lm	ll	ll	ll	--	ll	lm	ll	lm	lm	ll	lm	lm	lm	ll	ll	ll	--	lm	ll	lm	lm	lm	lm
moG5	mo76464	<lmxll>	{0-}	(ll,lm)	ll	lm	ll	ll	lm	lm	--	ll	ll	ll	lm	lm	lm	lm	ll	lm	lm	ll	ll	lm	lm	lm	ll	ll	ll	ll	ll	lm	ll	lm	lm	ll	lm	lm	lm	ll	ll	ll	lm	ll	ll	lm	lm	lm	lm
moG5	mo78926	<lmxll>	{0-}	(ll,lm)	ll	lm	ll	ll	lm	lm	ll	ll	ll	lm	lm	lm	lm	lm	ll	lm	lm	ll	ll	lm	ll	lm	ll	ll	ll	ll	ll	lm	ll	lm	lm	ll	ll	lm	lm	ll	ll	ll	lm	ll	ll	lm	lm	lm	lm
moG5	mo79146	<lmxll>	{0-}	(ll,lm)	ll	lm	ll	ll	lm	lm	ll	ll	ll	lm	lm	lm	lm	lm	ll	lm	lm	ll	ll	lm	--	lm	ll	ll	--	--	ll	lm	ll	lm	lm	ll	lm	lm	lm	ll	ll	ll	lm	ll	ll	lm	lm	lm	lm
moG5	mo79148	<lmxll>	{0-}	(ll,lm)	ll	lm	ll	ll	lm	lm	ll	ll	ll	lm	lm	lm	lm	lm	ll	lm	lm	ll	ll	lm	ll	lm	ll	ll	ll	ll	ll	lm	ll	lm	--	ll	lm	lm	lm	ll	ll	ll	lm	ll	ll	lm	lm	lm	lm
moG5	mo79473	<lmxll>	{0-}	(ll,lm)	ll	lm	ll	ll	lm	lm	ll	ll	ll	lm	lm	lm	lm	lm	ll	lm	lm	ll	ll	lm	ll	lm	ll	ll	ll	--	ll	lm	ll	lm	lm	ll	lm	lm	lm	ll	ll	ll	lm	ll	ll	lm	lm	lm	lm
moG5	mo79458	<lmxll>	{0-}	(ll,lm)	ll	lm	ll	ll	lm	lm	ll	ll	ll	lm	lm	lm	lm	lm	ll	lm	lm	ll	ll	lm	ll	lm	ll	ll	ll	ll	ll	lm	ll	lm	lm	ll	lm	lm	lm	ll	ll	ll	lm	ll	ll	lm	lm	lm	lm
moG5	mo79621	<lmxll>	{0-}	(ll,lm)	ll	lm	ll	ll	lm	lm	ll	ll	ll	lm	lm	lm	lm	lm	ll	lm	lm	ll	ll	lm	ll	lm	ll	ll	ll	ll	ll	lm	ll	lm	lm	ll	lm	lm	lm	ll	ll	ll	lm	ll	ll	lm	lm	lm	lm
moG5	mo79509	<lmxll>	{0-}	(ll,lm)	ll	lm	ll	ll	lm	lm	ll	ll	ll	lm	lm	lm	lm	lm	ll	lm	lm	ll	ll	lm	ll	lm	--	ll	ll	ll	ll	lm	ll	lm	lm	ll	lm	lm	lm	--	ll	ll	lm	ll	ll	lm	lm	lm	lm
moG5	mo79577	<lmxll>	{0-}	(ll,lm)	ll	lm	ll	ll	lm	lm	ll	ll	ll	--	lm	lm	lm	lm	ll	lm	lm	ll	ll	lm	ll	lm	ll	ll	ll	ll	ll	lm	ll	lm	lm	ll	lm	lm	lm	ll	ll	ll	lm	ll	--	lm	lm	lm	lm
moG5	mo79840	<lmxll>	{0-}	(ll,lm)	ll	--	ll	ll	lm	ll	ll	--	ll	lm	lm	lm	lm	lm	ll	lm	lm	ll	--	lm	ll	lm	ll	ll	--	ll	ll	lm	ll	lm	lm	ll	lm	lm	lm	ll	ll	ll	lm	ll	ll	lm	lm	ll	lm
moG5	mo81398	<lmxll>	{0-}	(ll,lm)	--	lm	ll	ll	lm	ll	ll	ll	ll	lm	lm	lm	lm	lm	lm	lm	lm	ll	ll	lm	ll	lm	--	ll	ll	ll	ll	lm	ll	lm	lm	ll	lm	lm	lm	ll	ll	ll	lm	ll	ll	lm	lm	ll	lm
moG5	mo81425	<lmxll>	{0-}	(ll,lm)	ll	lm	ll	--	lm	ll	ll	ll	ll	lm	lm	lm	lm	lm	lm	lm	lm	ll	ll	lm	ll	lm	ll	ll	ll	ll	ll	lm	ll	lm	lm	ll	lm	lm	lm	ll	ll	ll	lm	ll	ll	lm	lm	ll	lm
moG5	mo70716	<lmxll>	{0-}	(ll,lm)	ll	lm	ll	ll	lm	ll	ll	ll	ll	lm	lm	lm	lm	lm	lm	lm	lm	ll	ll	lm	ll	lm	ll	ll	ll	ll	ll	lm	ll	lm	lm	ll	lm	lm	lm	ll	ll	ll	lm	ll	ll	lm	lm	ll	lm
moG5	mo81534	<lmxll>	{0-}	(ll,lm)	ll	lm	ll	ll	lm	ll	ll	ll	ll	lm	lm	lm	lm	lm	lm	lm	lm	ll	ll	lm	ll	--	ll	ll	ll	ll	ll	lm	ll	lm	lm	ll	--	lm	lm	ll	--	ll	lm	ll	ll	lm	lm	ll	lm
moG5	mo71243	<lmxll>	{0-}	(ll,lm)	ll	lm	ll	ll	lm	ll	ll	ll	ll	lm	lm	lm	lm	lm	lm	lm	lm	ll	ll	lm	ll	lm	ll	ll	ll	--	lm	lm	ll	lm	lm	ll	lm	lm	lm	--	ll	ll	lm	ll	ll	lm	lm	ll	lm
moG5	mo71100	<lmxll>	{0-}	(ll,lm)	ll	lm	ll	ll	lm	ll	--	ll	ll	lm	lm	lm	lm	lm	lm	lm	lm	ll	ll	lm	ll	lm	ll	ll	ll	--	ll	lm	ll	lm	lm	ll	lm	lm	lm	ll	ll	ll	lm	ll	ll	lm	lm	ll	lm
moG5	mo71074	<lmxll>	{0-}	(ll,lm)	--	lm	ll	ll	lm	ll	ll	ll	ll	lm	lm	lm	lm	lm	lm	lm	lm	ll	ll	lm	ll	lm	ll	ll	ll	ll	ll	lm	ll	lm	lm	ll	lm	lm	lm	ll	ll	ll	lm	ll	ll	lm	lm	ll	lm
moG5	mo78685	<lmxll>	{0-}	(ll,lm)	ll	lm	ll	ll	lm	ll	ll	ll	ll	lm	lm	lm	lm	lm	lm	--	lm	ll	ll	lm	ll	--	ll	ll	ll	ll	ll	lm	ll	lm	lm	ll	lm	lm	lm	ll	--	ll	lm	ll	ll	lm	lm	ll	lm
moG5	mo71234	<lmxll>	{0-}	(ll,lm)	ll	lm	ll	ll	lm	ll	ll	--	ll	lm	lm	lm	lm	lm	lm	lm	lm	ll	ll	lm	ll	--	ll	ll	ll	ll	ll	lm	ll	lm	lm	ll	lm	lm	lm	ll	ll	ll	lm	ll	ll	lm	lm	ll	lm
moG5	mo71235	<lmxll>	{0-}	(ll,lm)	ll	lm	ll	ll	lm	ll	ll	ll	ll	lm	lm	lm	lm	lm	lm	lm	lm	ll	ll	lm	ll	lm	ll	ll	ll	ll	ll	lm	ll	lm	lm	ll	lm	lm	lm	ll	ll	ll	lm	ll	ll	lm	lm	ll	lm
moG5	mo71271	<lmxll>	{0-}	(ll,lm)	ll	lm	ll	ll	lm	ll	ll	ll	ll	lm	lm	lm	lm	lm	lm	lm	lm	ll	ll	lm	ll	lm	ll	ll	ll	ll	ll	lm	ll	lm	lm	ll	lm	lm	lm	ll	ll	ll	lm	ll	ll	lm	lm	ll	lm
moG5	mo71259	<lmxll>	{0-}	(ll,lm)	ll	lm	ll	ll	lm	ll	ll	ll	ll	lm	lm	lm	lm	lm	lm	lm	lm	ll	ll	lm	ll	lm	ll	ll	ll	ll	ll	lm	ll	lm	lm	ll	lm	lm	lm	ll	ll	ll	lm	ll	ll	lm	lm	ll	lm
moG5	mo71272	<lmxll>	{0-}	(ll,lm)	ll	lm	ll	ll	lm	ll	ll	ll	ll	lm	lm	lm	lm	lm	lm	lm	lm	ll	ll	lm	ll	lm	ll	ll	ll	ll	ll	lm	ll	lm	lm	ll	lm	lm	lm	ll	ll	ll	lm	ll	ll	lm	lm	ll	lm
moG5	mo71305	<lmxll>	{0-}	(ll,lm)	ll	lm	ll	ll	lm	ll	ll	ll	ll	lm	lm	lm	lm	lm	lm	lm	lm	ll	ll	lm	ll	lm	ll	ll	ll	ll	ll	lm	ll	lm	lm	ll	lm	lm	lm	ll	ll	ll	lm	ll	ll	lm	lm	ll	lm
moG5	mo71077	<lmxll>	{0-}	(ll,lm)	ll	lm	ll	ll	lm	ll	ll	ll	ll	lm	lm	lm	lm	lm	lm	lm	lm	ll	ll	lm	ll	lm	ll	ll	--	ll	ll	lm	ll	lm	lm	ll	lm	lm	lm	ll	ll	ll	lm	ll	ll	lm	lm	ll	lm
moG5	mo71274	<lmxll>	{0-}	(ll,lm)	ll	lm	ll	ll	lm	ll	ll	ll	ll	lm	lm	lm	lm	lm	lm	lm	lm	ll	ll	lm	ll	lm	ll	ll	ll	ll	ll	lm	ll	lm	lm	ll	lm	lm	lm	ll	ll	ll	lm	ll	ll	lm	lm	ll	lm
moG5	mo74259	<lmxll>	{0-}	(ll,lm)	ll	lm	ll	ll	lm	ll	ll	ll	lm	lm	ll	lm	lm	lm	lm	lm	lm	ll	ll	lm	ll	lm	ll	lm	lm	ll	ll	lm	ll	lm	lm	ll	lm	lm	lm	ll	ll	ll	lm	ll	lm	lm	lm	ll	lm
moG5	mo74261	<lmxll>	{0-}	(ll,lm)	ll	lm	ll	--	lm	ll	ll	ll	lm	lm	ll	lm	lm	lm	lm	lm	lm	ll	ll	lm	ll	lm	ll	lm	lm	ll	ll	lm	ll	lm	lm	ll	lm	lm	lm	ll	ll	ll	lm	ll	lm	lm	lm	ll	lm
moG5	mo74303	<lmxll>	{0-}	(ll,lm)	ll	lm	ll	ll	lm	ll	ll	ll	lm	lm	ll	lm	lm	lm	lm	lm	lm	ll	ll	lm	ll	lm	ll	lm	lm	ll	ll	lm	ll	ll	lm	ll	lm	lm	lm	ll	ll	ll	lm	ll	lm	lm	lm	ll	lm
moG5	mo74696	<lmxll>	{0-}	(ll,lm)	ll	lm	ll	ll	lm	ll	ll	--	lm	lm	ll	lm	lm	lm	--	lm	lm	ll	ll	lm	ll	lm	ll	lm	lm	ll	ll	lm	ll	ll	lm	ll	lm	lm	lm	ll	ll	ll	lm	ll	lm	lm	lm	ll	lm
moG5	mo74765	<lmxll>	{0-}	(ll,lm)	ll	lm	ll	ll	lm	ll	ll	ll	lm	lm	ll	lm	lm	lm	lm	lm	lm	ll	ll	lm	ll	lm	ll	lm	lm	ll	ll	lm	ll	ll	lm	ll	lm	lm	lm	ll	--	ll	lm	ll	lm	lm	lm	ll	lm
moG5	mo74655	<lmxll>	{0-}	(ll,lm)	ll	lm	ll	ll	lm	ll	ll	ll	lm	lm	ll	lm	lm	lm	lm	lm	lm	ll	ll	lm	ll	lm	ll	lm	lm	ll	ll	lm	ll	ll	lm	ll	lm	lm	lm	ll	ll	ll	lm	ll	lm	lm	lm	ll	lm
moG5	mo74695	<lmxll>	{0-}	(ll,lm)	ll	lm	ll	ll	lm	ll	ll	ll	lm	lm	ll	lm	lm	lm	lm	lm	lm	ll	ll	lm	ll	lm	ll	lm	lm	ll	ll	lm	ll	ll	lm	ll	lm	lm	lm	ll	ll	ll	lm	ll	lm	lm	lm	ll	lm
moG5	mo74615	<lmxll>	{0-}	(ll,lm)	ll	lm	ll	ll	lm	ll	ll	--	lm	lm	ll	lm	lm	lm	lm	lm	lm	ll	ll	lm	ll	lm	ll	lm	lm	ll	ll	lm	ll	ll	lm	ll	lm	lm	lm	ll	ll	ll	lm	ll	lm	lm	lm	ll	lm
moG5	mo74817	<lmxll>	{0-}	(ll,lm)	ll	lm	ll	ll	lm	ll	ll	--	lm	lm	ll	lm	lm	lm	lm	lm	lm	ll	ll	lm	ll	lm	ll	lm	lm	ll	ll	lm	ll	ll	lm	ll	lm	lm	lm	ll	ll	ll	lm	ll	lm	lm	lm	ll	lm
moG5	mo74835	<lmxll>	{0-}	(ll,lm)	ll	lm	ll	ll	lm	ll	ll	ll	lm	lm	ll	lm	lm	lm	lm	lm	lm	ll	ll	lm	ll	lm	ll	lm	lm	ll	ll	lm	ll	ll	lm	ll	lm	lm	lm	ll	ll	ll	lm	ll	lm	lm	lm	ll	lm
moG5	mo74698	<lmxll>	{0-}	(ll,lm)	ll	lm	ll	ll	lm	ll	ll	ll	lm	lm	ll	lm	lm	lm	lm	lm	lm	ll	ll	lm	ll	lm	ll	lm	lm	ll	ll	lm	ll	ll	lm	ll	lm	lm	lm	ll	ll	ll	lm	ll	lm	lm	lm	ll	lm
moG5	mo74656	<lmxll>	{0-}	(ll,lm)	ll	lm	ll	ll	lm	ll	ll	ll	lm	lm	ll	lm	lm	lm	lm	lm	lm	ll	ll	lm	ll	lm	ll	lm	lm	ll	ll	lm	ll	ll	lm	ll	lm	lm	lm	ll	ll	ll	lm	ll	lm	lm	lm	ll	lm
moG5	mo74754	<lmxll>	{0-}	(ll,lm)	ll	lm	ll	ll	lm	ll	ll	ll	lm	lm	ll	lm	lm	lm	lm	lm	lm	ll	ll	lm	ll	lm	ll	lm	lm	ll	ll	lm	ll	ll	lm	ll	lm	lm	lm	ll	ll	ll	lm	ll	lm	lm	lm	ll	lm
moG5	mo74617	<lmxll>	{0-}	(ll,lm)	ll	lm	--	ll	lm	ll	ll	ll	lm	lm	ll	lm	lm	lm	lm	lm	lm	ll	ll	lm	ll	lm	ll	lm	lm	--	ll	lm	ll	ll	lm	--	lm	lm	lm	--	--	--	lm	ll	lm	lm	lm	ll	lm
moG5	mo74887	<lmxll>	{0-}	(ll,lm)	ll	lm	ll	ll	lm	ll	ll	ll	lm	lm	ll	lm	lm	lm	lm	lm	lm	ll	ll	lm	ll	lm	ll	lm	lm	--	ll	lm	ll	ll	lm	ll	lm	lm	lm	ll	ll	ll	lm	ll	lm	lm	lm	ll	lm
moG5	mo74915	<lmxll>	{0-}	(ll,lm)	ll	lm	ll	ll	lm	ll	ll	ll	lm	lm	ll	lm	lm	lm	lm	lm	lm	ll	ll	lm	ll	lm	ll	lm	lm	ll	ll	lm	ll	ll	lm	ll	lm	lm	lm	ll	ll	ll	--	ll	lm	lm	lm	ll	--
moG5	mo74874	<lmxll>	{0-}	(ll,lm)	ll	lm	ll	ll	lm	ll	ll	ll	lm	lm	ll	lm	lm	lm	lm	lm	lm	ll	ll	lm	ll	lm	ll	lm	lm	ll	ll	lm	ll	ll	lm	ll	lm	lm	lm	ll	ll	ll	lm	ll	lm	lm	lm	ll	lm
moG5	mo74932	<lmxll>	{0-}	(ll,lm)	ll	lm	ll	--	lm	ll	ll	ll	lm	lm	ll	lm	lm	lm	lm	lm	lm	ll	ll	lm	ll	lm	ll	lm	lm	ll	ll	lm	ll	ll	lm	ll	lm	lm	lm	ll	ll	ll	--	ll	lm	lm	lm	ll	lm
moG5	mo75827	<lmxll>	{0-}	(ll,lm)	ll	lm	ll	ll	lm	ll	ll	ll	lm	lm	ll	lm	lm	lm	lm	lm	lm	ll	ll	lm	ll	lm	ll	lm	lm	ll	ll	lm	lm	ll	lm	ll	lm	lm	lm	ll	ll	ll	lm	ll	lm	lm	lm	ll	lm
moG5	mo75725	<lmxll>	{0-}	(ll,lm)	--	lm	ll	ll	lm	ll	ll	ll	lm	lm	ll	lm	lm	lm	lm	lm	lm	ll	ll	lm	ll	--	ll	--	lm	ll	ll	--	ll	--	lm	ll	lm	lm	lm	ll	ll	ll	lm	ll	lm	lm	lm	ll	--
moG5	mo75671	<lmxll>	{0-}	(ll,lm)	--	lm	ll	ll	lm	ll	ll	ll	lm	lm	ll	lm	lm	lm	lm	lm	lm	ll	ll	lm	ll	lm	ll	lm	lm	ll	ll	lm	ll	ll	lm	ll	lm	lm	lm	ll	lm	ll	lm	ll	lm	lm	lm	ll	--
moG5	mo75217	<lmxll>	{0-}	(ll,lm)	ll	lm	ll	ll	lm	ll	ll	ll	lm	lm	ll	lm	lm	lm	lm	lm	lm	ll	--	lm	ll	lm	ll	lm	lm	ll	ll	lm	ll	ll	lm	ll	lm	lm	lm	ll	ll	ll	lm	ll	lm	lm	lm	ll	lm
moG5	mo75094	<lmxll>	{0-}	(ll,lm)	--	lm	ll	ll	lm	--	ll	ll	lm	lm	ll	lm	lm	lm	lm	lm	lm	ll	ll	lm	ll	lm	ll	--	lm	ll	ll	lm	ll	--	lm	ll	lm	lm	lm	ll	ll	ll	lm	ll	lm	lm	lm	ll	lm
moG5	mo74950	<lmxll>	{0-}	(ll,lm)	ll	lm	ll	ll	lm	ll	ll	ll	lm	lm	ll	lm	lm	lm	lm	lm	--	ll	ll	lm	ll	lm	ll	lm	lm	--	ll	lm	ll	ll	lm	ll	lm	lm	lm	ll	ll	ll	lm	ll	lm	lm	lm	ll	lm
moG5	mo75137	<lmxll>	{0-}	(ll,lm)	ll	lm	ll	ll	lm	ll	ll	ll	lm	lm	--	lm	lm	lm	lm	lm	lm	ll	ll	lm	ll	lm	ll	lm	lm	ll	ll	lm	ll	ll	lm	ll	lm	lm	lm	ll	ll	ll	lm	ll	lm	lm	lm	ll	lm
moG5	mo75108	<lmxll>	{0-}	(ll,lm)	ll	lm	ll	ll	lm	ll	ll	ll	lm	lm	ll	lm	lm	lm	lm	lm	lm	ll	ll	lm	ll	lm	ll	--	lm	ll	ll	lm	ll	ll	lm	ll	lm	lm	lm	ll	ll	ll	lm	ll	lm	lm	lm	ll	lm
moG5	mo74991	<lmxll>	{0-}	(ll,lm)	ll	lm	ll	ll	lm	ll	ll	ll	lm	lm	ll	lm	lm	lm	lm	lm	lm	ll	ll	lm	ll	lm	ll	lm	lm	ll	ll	lm	ll	ll	lm	ll	lm	lm	lm	ll	ll	ll	lm	ll	lm	lm	lm	ll	lm
moG5	mo75825	<lmxll>	{0-}	(ll,lm)	ll	lm	ll	--	lm	ll	ll	ll	lm	lm	ll	lm	lm	lm	lm	lm	lm	ll	ll	lm	ll	lm	ll	lm	lm	ll	ll	lm	ll	ll	lm	ll	lm	lm	lm	ll	ll	ll	lm	ll	lm	lm	lm	ll	lm
moG5	mo75521	<lmxll>	{0-}	(ll,lm)	ll	lm	ll	ll	lm	ll	ll	ll	lm	lm	ll	lm	lm	lm	lm	lm	lm	ll	ll	lm	ll	lm	ll	lm	lm	ll	ll	lm	ll	ll	lm	ll	lm	lm	lm	ll	ll	ll	lm	ll	lm	lm	lm	ll	lm
moG5	mo75529	<lmxll>	{0-}	(ll,lm)	ll	lm	--	ll	lm	ll	ll	ll	lm	lm	ll	lm	lm	lm	lm	lm	lm	ll	ll	lm	ll	lm	ll	lm	lm	ll	ll	lm	ll	ll	lm	ll	lm	lm	lm	ll	ll	ll	lm	ll	lm	lm	lm	ll	lm
moG5	mo74945	<lmxll>	{0-}	(ll,lm)	ll	lm	--	ll	lm	ll	ll	ll	lm	lm	ll	lm	lm	lm	lm	lm	lm	ll	ll	lm	ll	lm	ll	lm	lm	ll	ll	lm	ll	ll	lm	ll	lm	lm	lm	ll	ll	ll	lm	ll	lm	lm	lm	ll	--
moG5	mo75169	<lmxll>	{0-}	(ll,lm)	ll	lm	ll	ll	lm	ll	ll	ll	lm	lm	ll	lm	lm	lm	lm	lm	lm	ll	ll	lm	ll	lm	ll	lm	lm	ll	ll	lm	ll	ll	lm	ll	lm	lm	lm	ll	ll	ll	lm	ll	lm	lm	lm	ll	lm
moG5	mo75614	<lmxll>	{0-}	(ll,lm)	ll	lm	ll	ll	lm	ll	ll	ll	lm	lm	ll	lm	lm	lm	lm	lm	lm	ll	ll	lm	ll	lm	ll	lm	lm	ll	ll	lm	ll	ll	lm	ll	lm	lm	lm	ll	ll	ll	lm	ll	lm	lm	lm	ll	lm
moG5	mo75155	<lmxll>	{0-}	(ll,lm)	ll	lm	ll	ll	lm	ll	ll	ll	lm	lm	ll	lm	lm	lm	lm	lm	lm	ll	ll	lm	ll	lm	ll	lm	lm	ll	ll	lm	ll	ll	lm	ll	lm	lm	lm	ll	ll	ll	lm	ll	lm	lm	lm	ll	lm
moG5	mo75844	<lmxll>	{0-}	(ll,lm)	ll	lm	ll	ll	lm	ll	ll	ll	lm	lm	ll	lm	lm	lm	lm	lm	lm	ll	ll	lm	ll	lm	ll	lm	lm	ll	ll	lm	ll	ll	lm	ll	lm	lm	lm	ll	ll	ll	lm	ll	lm	lm	lm	ll	lm
moG5	mo75153	<lmxll>	{0-}	(ll,lm)	--	lm	ll	ll	lm	ll	ll	ll	lm	lm	ll	lm	lm	lm	lm	lm	lm	ll	ll	lm	ll	lm	ll	lm	lm	ll	ll	lm	ll	ll	lm	ll	lm	lm	lm	ll	ll	ll	lm	ll	lm	lm	lm	ll	lm
moG5	mo75248	<lmxll>	{0-}	(ll,lm)	ll	lm	ll	ll	lm	ll	ll	ll	lm	lm	ll	lm	lm	lm	lm	lm	lm	ll	ll	lm	ll	lm	ll	lm	lm	ll	ll	lm	ll	ll	lm	ll	lm	lm	lm	ll	ll	--	lm	ll	lm	lm	lm	ll	lm
moG5	mo75733	<lmxll>	{0-}	(ll,lm)	ll	lm	ll	ll	lm	ll	ll	--	lm	lm	ll	lm	lm	lm	lm	lm	lm	ll	ll	lm	ll	lm	ll	lm	lm	ll	ll	lm	ll	ll	lm	--	lm	lm	lm	ll	--	ll	lm	ll	lm	lm	lm	ll	lm
moG5	mo75528	<lmxll>	{0-}	(ll,lm)	ll	lm	ll	ll	lm	ll	ll	ll	lm	lm	ll	lm	lm	lm	lm	--	lm	ll	ll	lm	ll	lm	ll	lm	lm	ll	ll	lm	ll	ll	lm	ll	lm	lm	lm	ll	ll	ll	lm	ll	lm	lm	lm	ll	lm
moG5	mo75071	<lmxll>	{0-}	(ll,lm)	ll	--	ll	ll	lm	ll	ll	ll	lm	lm	ll	lm	lm	lm	lm	lm	lm	ll	ll	lm	ll	lm	ll	lm	lm	ll	ll	lm	ll	ll	lm	ll	lm	lm	lm	ll	ll	ll	lm	ll	lm	lm	lm	ll	lm
moG5	mo75308	<lmxll>	{0-}	(ll,lm)	ll	lm	ll	ll	lm	ll	ll	--	lm	lm	ll	lm	lm	lm	lm	--	lm	ll	ll	lm	ll	lm	ll	lm	lm	ll	ll	--	--	ll	lm	ll	lm	lm	lm	--	ll	ll	lm	ll	lm	lm	lm	ll	lm
moG5	mo74944	<lmxll>	{0-}	(ll,lm)	ll	lm	ll	ll	lm	ll	ll	ll	lm	lm	ll	lm	lm	lm	lm	lm	lm	ll	ll	lm	ll	lm	ll	lm	lm	ll	ll	lm	ll	ll	lm	ll	lm	lm	lm	ll	ll	ll	lm	ll	lm	lm	lm	ll	lm
moG5	mo75728	<lmxll>	{0-}	(ll,lm)	ll	lm	--	ll	lm	ll	ll	ll	lm	lm	ll	lm	lm	lm	lm	lm	lm	ll	ll	lm	ll	lm	ll	lm	lm	ll	ll	lm	ll	--	lm	ll	lm	lm	lm	ll	ll	ll	lm	ll	lm	lm	lm	ll	lm
moG5	mo74989	<lmxll>	{0-}	(ll,lm)	ll	lm	ll	ll	lm	ll	ll	ll	lm	lm	ll	lm	lm	lm	lm	lm	lm	ll	ll	lm	ll	lm	ll	lm	lm	--	ll	lm	ll	ll	lm	ll	lm	lm	lm	ll	ll	ll	lm	ll	lm	lm	lm	ll	lm
moG5	mo75479	<lmxll>	{0-}	(ll,lm)	ll	lm	ll	ll	lm	ll	ll	ll	lm	lm	ll	lm	lm	lm	lm	lm	lm	ll	ll	lm	ll	lm	ll	lm	lm	ll	ll	lm	--	ll	lm	ll	lm	lm	lm	ll	ll	ll	lm	ll	lm	lm	lm	ll	lm
moG5	mo74968	<lmxll>	{0-}	(ll,lm)	ll	ll	ll	ll	lm	ll	ll	ll	lm	lm	ll	lm	lm	lm	lm	lm	lm	ll	ll	lm	ll	lm	ll	lm	lm	ll	ll	lm	ll	ll	lm	ll	lm	lm	lm	ll	ll	ll	lm	ll	lm	lm	lm	ll	lm
moG5	mo75090	<lmxll>	{0-}	(ll,lm)	ll	lm	ll	ll	lm	ll	ll	ll	lm	lm	ll	lm	lm	lm	lm	lm	lm	ll	ll	lm	ll	lm	ll	lm	lm	ll	ll	--	ll	ll	lm	ll	lm	lm	lm	ll	ll	ll	lm	--	lm	lm	lm	ll	lm
moG5	mo74998	<lmxll>	{0-}	(ll,lm)	ll	lm	ll	ll	lm	ll	ll	ll	lm	lm	ll	lm	lm	lm	lm	lm	lm	ll	ll	lm	ll	lm	ll	lm	lm	--	ll	lm	ll	ll	lm	ll	lm	lm	lm	ll	ll	ll	lm	ll	lm	lm	lm	ll	lm
moG5	mo75225	<lmxll>	{0-}	(ll,lm)	--	lm	ll	ll	lm	ll	ll	ll	lm	lm	ll	lm	lm	lm	lm	--	lm	lm	ll	lm	ll	lm	ll	--	lm	ll	ll	lm	ll	ll	lm	ll	lm	lm	lm	--	ll	ll	lm	ll	lm	lm	lm	ll	lm
moG5	mo75288	<lmxll>	{0-}	(ll,lm)	ll	lm	ll	ll	lm	ll	--	lm	lm	lm	ll	lm	lm	lm	lm	lm	lm	ll	ll	lm	ll	lm	ll	lm	lm	ll	ll	lm	--	ll	lm	ll	lm	lm	lm	lm	ll	ll	lm	ll	lm	lm	lm	ll	lm
moG5	mo76594	<lmxll>	{0-}	(ll,lm)	ll	lm	ll	ll	lm	ll	ll	ll	lm	lm	ll	lm	lm	lm	lm	lm	lm	ll	ll	lm	ll	lm	ll	lm	lm	ll	ll	ll	ll	ll	lm	ll	lm	lm	lm	ll	ll	ll	lm	ll	lm	lm	lm	ll	lm
moG5	mo76670	<lmxll>	{0-}	(ll,lm)	ll	lm	ll	ll	lm	ll	ll	ll	lm	lm	ll	lm	lm	lm	lm	lm	lm	ll	ll	lm	ll	lm	ll	lm	lm	ll	ll	ll	ll	ll	lm	ll	lm	lm	lm	ll	ll	ll	lm	ll	lm	lm	lm	ll	lm
moG5	mo77159	<lmxll>	{0-}	(ll,lm)	ll	lm	ll	ll	lm	ll	ll	ll	lm	lm	ll	lm	lm	lm	lm	lm	lm	ll	ll	lm	ll	lm	ll	lm	lm	ll	ll	--	ll	ll	lm	ll	lm	lm	lm	ll	ll	ll	lm	ll	lm	lm	lm	ll	lm
moG5	mo76760	<lmxll>	{0-}	(ll,lm)	ll	lm	ll	ll	lm	ll	ll	ll	lm	lm	ll	lm	lm	lm	lm	lm	lm	ll	ll	lm	ll	lm	ll	lm	lm	ll	ll	ll	ll	ll	lm	ll	lm	lm	lm	ll	ll	ll	lm	ll	lm	lm	lm	ll	lm
moG5	mo76992	<lmxll>	{0-}	(ll,lm)	ll	lm	ll	ll	lm	ll	ll	ll	lm	lm	ll	lm	lm	lm	lm	lm	lm	ll	ll	lm	ll	lm	ll	lm	lm	ll	ll	ll	ll	ll	lm	ll	lm	lm	lm	ll	ll	ll	lm	ll	lm	lm	lm	ll	lm
moG5	mo76762	<lmxll>	{0-}	(ll,lm)	ll	lm	ll	ll	lm	ll	ll	ll	lm	lm	ll	lm	lm	lm	lm	lm	lm	ll	ll	lm	ll	lm	ll	lm	lm	ll	ll	ll	ll	ll	lm	ll	lm	lm	lm	ll	ll	ll	lm	ll	lm	lm	lm	ll	lm
moG5	mo76848	<lmxll>	{0-}	(ll,lm)	ll	lm	ll	ll	lm	ll	ll	ll	lm	lm	ll	lm	lm	lm	lm	lm	lm	ll	ll	lm	ll	lm	ll	lm	lm	ll	ll	ll	ll	ll	lm	ll	lm	lm	lm	ll	--	ll	lm	ll	lm	--	lm	ll	lm
moG5	mo76851	<lmxll>	{0-}	(ll,lm)	ll	lm	ll	ll	lm	ll	--	ll	lm	lm	ll	lm	lm	lm	lm	lm	lm	ll	ll	lm	ll	--	ll	lm	lm	ll	ll	ll	ll	ll	--	--	lm	lm	lm	ll	ll	--	lm	ll	lm	ll	lm	ll	lm
moG5	mo77193	<lmxll>	{0-}	(ll,lm)	ll	lm	ll	ll	lm	ll	ll	ll	lm	lm	ll	lm	lm	lm	lm	lm	lm	ll	ll	lm	ll	lm	ll	--	lm	ll	ll	ll	ll	ll	lm	ll	lm	lm	lm	ll	ll	ll	lm	ll	lm	--	lm	ll	lm
moG5	mo77338	<lmxll>	{0-}	(ll,lm)	ll	lm	ll	ll	lm	ll	ll	ll	lm	lm	ll	lm	lm	lm	lm	lm	lm	ll	ll	lm	ll	lm	ll	lm	lm	ll	ll	ll	ll	ll	lm	ll	lm	lm	lm	ll	ll	--	lm	ll	lm	--	lm	ll	lm
moG5	mo77189	<lmxll>	{0-}	(ll,lm)	ll	lm	ll	ll	lm	ll	ll	ll	lm	lm	ll	lm	lm	lm	lm	lm	lm	ll	ll	lm	ll	lm	ll	lm	lm	ll	ll	ll	ll	ll	lm	ll	lm	lm	lm	ll	ll	ll	lm	ll	lm	--	lm	ll	lm
moG5	mo77302	<lmxll>	{0-}	(ll,lm)	ll	lm	ll	ll	lm	ll	ll	ll	lm	lm	ll	lm	lm	lm	lm	lm	lm	ll	ll	lm	ll	lm	ll	lm	lm	ll	ll	ll	ll	ll	lm	ll	lm	lm	lm	ll	ll	ll	lm	ll	lm	--	lm	ll	lm
moG5	mo77187	<lmxll>	{0-}	(ll,lm)	--	lm	ll	ll	lm	ll	ll	ll	lm	lm	ll	lm	lm	lm	lm	lm	lm	ll	ll	lm	ll	lm	ll	lm	lm	ll	ll	ll	ll	ll	lm	ll	lm	lm	lm	ll	ll	ll	lm	ll	lm	--	lm	ll	lm
moG5	mo77337	<lmxll>	{0-}	(ll,lm)	ll	lm	ll	ll	lm	ll	ll	ll	lm	lm	ll	lm	lm	lm	lm	lm	lm	ll	ll	lm	ll	lm	ll	lm	lm	ll	ll	ll	ll	ll	lm	ll	lm	lm	lm	ll	ll	ll	lm	ll	lm	ll	lm	ll	lm
moG5	mo77341	<lmxll>	{0-}	(ll,lm)	ll	lm	ll	--	lm	ll	ll	ll	lm	lm	ll	lm	lm	lm	lm	--	lm	ll	ll	lm	ll	lm	ll	lm	lm	ll	ll	ll	ll	ll	lm	ll	lm	lm	lm	ll	ll	ll	lm	ll	lm	ll	lm	ll	lm
moG5	mo77303	<lmxll>	{0-}	(ll,lm)	ll	lm	ll	ll	lm	--	ll	ll	lm	lm	ll	lm	lm	lm	lm	lm	lm	ll	ll	lm	ll	lm	ll	lm	lm	ll	ll	ll	ll	ll	lm	ll	lm	lm	lm	ll	ll	ll	lm	ll	lm	ll	lm	ll	lm
moG5	mo76981	<lmxll>	{0-}	(ll,lm)	ll	lm	ll	ll	lm	ll	ll	lm	lm	lm	ll	lm	lm	lm	lm	lm	lm	ll	ll	lm	ll	lm	ll	lm	lm	ll	ll	ll	ll	ll	lm	ll	lm	lm	lm	ll	ll	ll	lm	ll	lm	ll	lm	ll	lm
moG5	mo77157	<lmxll>	{0-}	(ll,lm)	ll	lm	ll	--	lm	ll	ll	ll	lm	lm	ll	lm	lm	lm	lm	lm	lm	ll	ll	lm	ll	lm	ll	lm	lm	ll	ll	ll	ll	ll	lm	ll	lm	lm	lm	ll	ll	ll	lm	ll	lm	ll	lm	ll	lm
moG5	mo77719	<lmxll>	{0-}	(ll,lm)	ll	lm	ll	--	lm	ll	ll	ll	lm	lm	--	lm	lm	lm	lm	lm	lm	ll	--	lm	ll	lm	--	lm	lm	ll	ll	ll	lm	ll	lm	ll	lm	lm	lm	ll	ll	ll	lm	ll	lm	--	lm	lm	lm
moG5	mo77720	<lmxll>	{0-}	(ll,lm)	ll	lm	ll	ll	lm	ll	ll	ll	lm	lm	ll	lm	lm	lm	lm	lm	lm	ll	ll	lm	ll	lm	ll	lm	lm	ll	ll	ll	lm	ll	lm	ll	lm	lm	lm	ll	ll	ll	lm	ll	lm	--	lm	lm	lm
moG5	mo77779	<lmxll>	{0-}	(ll,lm)	ll	lm	ll	ll	lm	ll	ll	ll	lm	lm	ll	lm	lm	lm	lm	lm	lm	--	ll	lm	ll	lm	ll	lm	lm	ll	ll	ll	lm	ll	lm	ll	lm	lm	lm	ll	ll	ll	lm	ll	lm	--	lm	lm	lm
moG5	mo77745	<lmxll>	{0-}	(ll,lm)	ll	lm	ll	ll	lm	ll	ll	ll	lm	lm	ll	lm	lm	lm	lm	--	lm	ll	ll	lm	ll	lm	ll	lm	lm	ll	ll	ll	lm	ll	lm	ll	lm	lm	lm	ll	ll	ll	lm	ll	lm	lm	lm	lm	lm
moG5	mo77820	<lmxll>	{0-}	(ll,lm)	ll	lm	ll	ll	lm	ll	ll	ll	lm	lm	ll	lm	lm	lm	lm	lm	lm	ll	ll	lm	ll	lm	ll	lm	lm	ll	ll	ll	lm	ll	lm	ll	lm	lm	lm	ll	ll	ll	lm	ll	lm	lm	lm	lm	lm
moG5	mo77828	<lmxll>	{0-}	(ll,lm)	ll	lm	ll	--	lm	ll	ll	ll	lm	lm	ll	lm	lm	lm	lm	lm	lm	ll	ll	lm	ll	lm	ll	lm	lm	ll	--	--	lm	ll	lm	ll	--	lm	lm	ll	ll	ll	--	ll	lm	ll	lm	lm	lm
moG5	mo77839	<lmxll>	{0-}	(ll,lm)	ll	lm	ll	ll	lm	ll	--	ll	lm	lm	ll	lm	lm	lm	lm	lm	lm	ll	ll	lm	ll	lm	ll	lm	lm	ll	ll	ll	lm	ll	lm	ll	lm	lm	lm	ll	ll	ll	lm	ll	lm	lm	--	lm	lm
moG5	mo77821	<lmxll>	{0-}	(ll,lm)	ll	lm	ll	ll	lm	ll	ll	ll	lm	lm	ll	lm	lm	lm	lm	lm	lm	ll	ll	lm	ll	lm	ll	lm	lm	ll	ll	ll	lm	ll	lm	ll	lm	lm	lm	ll	ll	ll	lm	ll	lm	ll	lm	lm	lm
moG5	mo77763	<lmxll>	{0-}	(ll,lm)	--	lm	ll	ll	lm	ll	ll	--	lm	lm	ll	lm	lm	lm	lm	lm	lm	ll	ll	lm	ll	lm	ll	lm	lm	ll	ll	ll	lm	ll	lm	ll	lm	lm	lm	ll	ll	ll	lm	ll	lm	ll	lm	lm	lm
moG5	mo77787	<lmxll>	{0-}	(ll,lm)	ll	lm	ll	ll	lm	ll	ll	ll	lm	lm	ll	lm	lm	lm	lm	lm	lm	ll	ll	lm	ll	lm	ll	lm	lm	ll	ll	ll	lm	ll	lm	ll	lm	lm	lm	ll	ll	ll	lm	ll	lm	ll	lm	lm	lm
moG5	mo77754	<lmxll>	{0-}	(ll,lm)	ll	lm	ll	ll	lm	ll	ll	ll	lm	lm	ll	--	lm	lm	lm	lm	lm	--	ll	lm	ll	lm	ll	lm	lm	ll	ll	ll	lm	ll	lm	ll	lm	lm	lm	ll	ll	ll	lm	ll	lm	ll	lm	lm	lm
moG5	mo77823	<lmxll>	{0-}	(ll,lm)	ll	lm	ll	ll	lm	ll	ll	ll	lm	lm	ll	lm	lm	lm	lm	--	lm	ll	ll	lm	ll	lm	ll	lm	lm	ll	ll	ll	lm	ll	lm	ll	lm	lm	lm	ll	ll	ll	--	ll	lm	lm	lm	lm	lm
moG6	mo97392	<lmxll>	{0-}	(ll,lm)	ll	ll	lm	ll	lm	lm	lm	ll	lm	lm	lm	ll	ll	ll	lm	ll	lm	ll	ll	ll	lm	lm	ll	lm	lm	ll	--	ll	ll	lm	ll	ll	ll	lm	lm	ll	ll	ll	--	ll	ll	lm	lm	ll	ll
moG6	mo96855	<lmxll>	{0-}	(ll,lm)	ll	ll	lm	ll	lm	lm	lm	ll	lm	lm	lm	ll	ll	ll	lm	ll	lm	ll	ll	ll	lm	lm	ll	--	lm	ll	ll	ll	ll	--	ll	ll	lm	lm	lm	ll	ll	ll	ll	ll	ll	lm	lm	ll	ll
moG6	mo96631	<lmxll>	{0-}	(ll,lm)	ll	ll	lm	ll	lm	lm	lm	ll	lm	lm	lm	ll	ll	ll	lm	ll	lm	ll	ll	ll	lm	lm	ll	lm	lm	ll	--	ll	ll	lm	ll	ll	ll	lm	lm	ll	ll	ll	--	ll	ll	lm	lm	ll	ll
moG6	mo97390	<lmxll>	{0-}	(ll,lm)	ll	ll	lm	ll	lm	lm	lm	ll	lm	lm	lm	ll	ll	ll	lm	ll	lm	ll	ll	ll	lm	lm	ll	lm	lm	ll	ll	ll	ll	lm	ll	ll	ll	lm	lm	ll	ll	ll	ll	ll	ll	lm	lm	ll	ll
moG6	mo96633	<lmxll>	{0-}	(ll,lm)	ll	ll	lm	ll	lm	lm	lm	ll	lm	lm	lm	ll	ll	ll	lm	ll	lm	ll	ll	ll	lm	lm	ll	lm	lm	ll	ll	ll	ll	lm	ll	ll	ll	lm	lm	ll	ll	ll	ll	ll	ll	lm	lm	ll	--
moG6	mo81796	<lmxll>	{0-}	(ll,lm)	ll	ll	lm	ll	lm	lm	lm	ll	lm	lm	lm	ll	ll	ll	lm	ll	lm	ll	ll	ll	lm	lm	ll	lm	lm	ll	ll	ll	ll	lm	ll	ll	ll	lm	lm	ll	ll	ll	ll	ll	ll	lm	lm	ll	lm
moG6	mo93970	<lmxll>	{0-}	(ll,lm)	ll	ll	lm	ll	lm	lm	lm	ll	lm	lm	lm	--	ll	ll	lm	lm	lm	ll	ll	ll	lm	lm	ll	lm	lm	ll	ll	ll	ll	lm	ll	ll	ll	lm	lm	ll	ll	ll	ll	ll	ll	lm	lm	ll	lm
moG6	mo94030	<lmxll>	{0-}	(ll,lm)	ll	ll	lm	ll	lm	lm	lm	ll	lm	lm	lm	ll	ll	ll	lm	ll	lm	ll	ll	ll	lm	lm	ll	lm	lm	ll	ll	ll	ll	lm	ll	ll	ll	lm	lm	ll	ll	ll	ll	ll	ll	lm	lm	ll	lm
moG6	mo94031	<lmxll>	{0-}	(ll,lm)	ll	ll	lm	ll	lm	lm	lm	ll	lm	lm	lm	ll	ll	ll	lm	ll	lm	--	ll	ll	lm	lm	ll	lm	lm	ll	ll	ll	ll	--	ll	ll	ll	lm	lm	ll	ll	ll	ll	ll	ll	lm	lm	ll	lm
moG6	mo94200	<lmxll>	{0-}	(ll,lm)	ll	ll	lm	--	lm	lm	lm	ll	lm	lm	lm	ll	ll	ll	lm	ll	lm	ll	--	ll	lm	lm	ll	lm	lm	--	ll	ll	--	lm	ll	ll	ll	lm	lm	ll	ll	ll	ll	ll	ll	lm	lm	ll	lm
moG6	mo95881	<lmxll>	{0-}	(ll,lm)	ll	ll	lm	ll	lm	lm	ll	ll	lm	lm	lm	ll	ll	ll	lm	ll	lm	ll	ll	ll	lm	ll	ll	lm	lm	ll	ll	ll	ll	lm	ll	ll	ll	lm	lm	ll	ll	ll	ll	ll	ll	lm	lm	ll	--
moG6	mo96146	<lmxll>	{0-}	(ll,lm)	--	ll	lm	ll	lm	lm	ll	ll	lm	lm	lm	ll	ll	ll	lm	ll	lm	ll	ll	ll	lm	ll	ll	lm	lm	ll	ll	ll	ll	lm	ll	ll	--	lm	lm	ll	ll	--	ll	ll	ll	lm	lm	ll	lm
moG6	mo95987	<lmxll>	{0-}	(ll,lm)	ll	ll	lm	ll	lm	lm	ll	ll	lm	lm	lm	ll	ll	ll	lm	ll	lm	ll	ll	ll	lm	ll	ll	lm	lm	ll	ll	ll	ll	lm	ll	ll	--	lm	lm	ll	ll	ll	ll	ll	ll	lm	lm	ll	lm
moG6	mo95988	<lmxll>	{0-}	(ll,lm)	ll	ll	lm	ll	lm	lm	ll	ll	lm	lm	lm	ll	ll	ll	lm	--	lm	ll	ll	ll	lm	ll	ll	lm	lm	ll	ll	ll	ll	lm	ll	ll	--	lm	lm	ll	ll	ll	ll	ll	ll	lm	lm	ll	lm
moG6	mo96536	<lmxll>	{0-}	(ll,lm)	ll	ll	lm	lm	lm	lm	ll	ll	lm	lm	lm	ll	ll	ll	lm	ll	lm	ll	ll	ll	lm	ll	ll	lm	lm	ll	ll	ll	ll	lm	ll	ll	ll	lm	lm	ll	ll	ll	ll	ll	ll	lm	lm	ll	--
moG6	mo96872	<lmxll>	{0-}	(ll,lm)	ll	ll	lm	lm	lm	lm	ll	ll	lm	lm	lm	ll	ll	ll	lm	ll	lm	ll	ll	ll	lm	ll	ll	lm	lm	ll	ll	ll	ll	lm	ll	ll	ll	lm	lm	ll	ll	ll	ll	ll	ll	lm	lm	ll	lm
moG6	mo96797	<lmxll>	{0-}	(ll,lm)	ll	ll	lm	--	lm	lm	ll	ll	lm	lm	lm	ll	ll	ll	lm	ll	lm	ll	ll	ll	--	ll	ll	lm	lm	ll	ll	ll	ll	lm	--	ll	ll	lm	lm	ll	ll	ll	ll	ll	ll	lm	lm	ll	lm
moG6	mo96937	<lmxll>	{0-}	(ll,lm)	ll	ll	lm	lm	lm	lm	ll	ll	lm	lm	lm	ll	ll	--	lm	ll	lm	ll	ll	ll	lm	ll	ll	lm	lm	ll	ll	ll	--	lm	lm	ll	ll	lm	lm	ll	ll	ll	ll	ll	ll	lm	lm	ll	lm
moG6	mo97359	<lmxll>	{0-}	(ll,lm)	ll	ll	lm	--	lm	lm	ll	ll	--	lm	lm	ll	ll	ll	lm	ll	lm	ll	ll	ll	lm	ll	ll	lm	lm	ll	ll	ll	ll	lm	lm	ll	ll	lm	lm	ll	ll	ll	ll	ll	ll	lm	lm	ll	lm
moG6	mo97323	<lmxll>	{0-}	(ll,lm)	ll	ll	lm	lm	lm	lm	ll	ll	lm	lm	lm	ll	ll	ll	lm	ll	lm	--	ll	ll	lm	ll	ll	lm	lm	ll	ll	ll	ll	lm	lm	ll	ll	lm	lm	ll	ll	ll	ll	ll	ll	lm	lm	ll	lm
moG6	mo97344	<lmxll>	{0-}	(ll,lm)	ll	--	lm	lm	lm	lm	ll	ll	lm	lm	lm	ll	ll	--	lm	ll	lm	ll	ll	ll	lm	--	ll	lm	lm	ll	ll	ll	ll	lm	lm	ll	ll	lm	lm	ll	ll	ll	ll	ll	ll	lm	lm	ll	lm
moG6	mo97360	<lmxll>	{0-}	(ll,lm)	ll	ll	lm	lm	lm	lm	ll	ll	lm	lm	lm	ll	ll	ll	lm	ll	lm	ll	ll	ll	lm	ll	ll	lm	lm	ll	ll	ll	ll	lm	lm	ll	ll	lm	lm	ll	ll	ll	--	ll	ll	lm	lm	ll	lm
moG6	mo97321	<lmxll>	{0-}	(ll,lm)	ll	ll	lm	lm	lm	lm	--	ll	lm	lm	lm	ll	ll	ll	lm	ll	lm	ll	ll	ll	lm	ll	ll	lm	lm	ll	ll	ll	ll	lm	lm	ll	ll	lm	lm	ll	ll	ll	ll	ll	ll	lm	lm	ll	lm
moG6	mo97402	<lmxll>	{0-}	(ll,lm)	ll	ll	--	lm	lm	lm	ll	ll	lm	lm	lm	ll	ll	ll	lm	ll	lm	ll	ll	ll	lm	ll	ll	lm	lm	ll	ll	ll	ll	--	lm	ll	ll	lm	ll	ll	ll	ll	ll	ll	--	lm	lm	ll	lm
moG6	mo82538	<lmxll>	{0-}	(ll,lm)	ll	ll	lm	lm	--	lm	ll	ll	lm	lm	lm	ll	ll	ll	lm	ll	lm	ll	ll	ll	lm	ll	ll	lm	lm	ll	ll	ll	ll	lm	lm	ll	ll	lm	ll	ll	ll	ll	ll	--	ll	lm	lm	lm	lm
moG6	mo82430	<lmxll>	{0-}	(ll,lm)	ll	ll	lm	lm	ll	lm	ll	ll	lm	lm	lm	ll	ll	ll	lm	ll	lm	ll	ll	ll	lm	ll	ll	lm	lm	ll	ll	ll	ll	lm	lm	ll	ll	lm	ll	ll	ll	ll	ll	ll	ll	lm	lm	lm	lm
moG6	mo82868	<lmxll>	{0-}	(ll,lm)	ll	ll	lm	lm	ll	lm	ll	ll	lm	lm	ll	ll	ll	ll	lm	--	lm	ll	ll	ll	lm	ll	--	lm	lm	--	ll	--	ll	lm	lm	ll	ll	lm	ll	ll	ll	ll	ll	ll	ll	lm	lm	lm	lm
moG6	mo82833	<lmxll>	{0-}	(ll,lm)	ll	ll	lm	lm	ll	lm	ll	ll	lm	lm	ll	ll	ll	ll	lm	ll	lm	ll	ll	ll	lm	ll	ll	lm	lm	ll	ll	ll	ll	lm	lm	ll	--	lm	ll	ll	ll	ll	ll	ll	ll	lm	lm	lm	lm
moG6	mo82998	<lmxll>	{0-}	(ll,lm)	ll	ll	lm	lm	ll	lm	ll	ll	lm	lm	ll	ll	ll	ll	lm	ll	lm	ll	ll	ll	lm	ll	ll	--	lm	--	ll	ll	ll	lm	lm	ll	ll	lm	ll	ll	ll	ll	ll	ll	ll	lm	lm	lm	lm
moG6	mo83452	<lmxll>	{0-}	(ll,lm)	ll	ll	lm	--	ll	lm	ll	ll	lm	lm	ll	ll	ll	ll	lm	ll	lm	ll	ll	ll	lm	ll	ll	lm	lm	ll	ll	ll	ll	lm	lm	ll	ll	lm	--	ll	ll	ll	ll	ll	ll	lm	lm	lm	lm
moG6	mo83446	<lmxll>	{0-}	(ll,lm)	ll	ll	lm	lm	ll	lm	ll	ll	lm	lm	ll	ll	ll	ll	lm	ll	lm	ll	ll	ll	lm	ll	ll	lm	lm	ll	ll	ll	ll	lm	lm	ll	ll	lm	ll	ll	ll	ll	ll	ll	ll	lm	lm	lm	lm
moG6	mo83000	<lmxll>	{0-}	(ll,lm)	ll	ll	lm	lm	ll	lm	ll	ll	lm	lm	ll	ll	ll	ll	lm	ll	lm	ll	ll	ll	lm	ll	ll	lm	lm	ll	ll	ll	ll	lm	lm	ll	lm	lm	ll	ll	ll	ll	ll	ll	ll	lm	lm	lm	lm
moG6	mo83448	<lmxll>	{0-}	(ll,lm)	ll	ll	lm	lm	ll	lm	ll	ll	lm	lm	ll	ll	ll	ll	lm	ll	lm	ll	ll	--	lm	ll	ll	lm	lm	ll	ll	ll	ll	lm	lm	ll	ll	lm	ll	ll	ll	ll	ll	ll	ll	lm	lm	lm	lm
moG6	mo83672	<lmxll>	{0-}	(ll,lm)	ll	ll	lm	lm	ll	lm	ll	ll	lm	lm	ll	ll	ll	ll	lm	ll	lm	ll	ll	ll	lm	ll	ll	lm	lm	ll	ll	ll	ll	lm	lm	ll	ll	--	ll	ll	ll	ll	ll	ll	ll	lm	lm	lm	lm
moG6	mo84005	<lmxll>	{0-}	(ll,lm)	ll	ll	lm	lm	ll	lm	ll	ll	lm	lm	ll	ll	ll	ll	lm	ll	lm	ll	ll	ll	lm	ll	ll	lm	lm	ll	ll	ll	ll	lm	lm	ll	ll	lm	ll	ll	ll	ll	--	ll	ll	lm	lm	lm	lm
moG6	mo83666	<lmxll>	{0-}	(ll,lm)	ll	ll	lm	lm	ll	lm	ll	ll	lm	lm	ll	ll	ll	ll	lm	ll	lm	ll	ll	ll	lm	ll	ll	lm	lm	ll	ll	ll	ll	lm	lm	ll	lm	lm	ll	ll	ll	ll	ll	ll	ll	lm	lm	lm	lm
moG6	mo83689	<lmxll>	{0-}	(ll,lm)	ll	ll	lm	--	ll	lm	ll	ll	lm	lm	ll	ll	ll	ll	lm	ll	lm	ll	ll	ll	--	ll	ll	--	lm	--	ll	ll	ll	lm	ll	ll	lm	lm	ll	ll	ll	ll	ll	ll	ll	lm	lm	lm	lm
moG6	mo86281	<lmxll>	{0-}	(ll,lm)	ll	ll	lm	lm	ll	lm	ll	ll	lm	lm	ll	ll	ll	ll	lm	ll	lm	ll	ll	ll	lm	ll	ll	lm	lm	ll	ll	ll	ll	lm	--	ll	ll	lm	ll	ll	ll	ll	ll	ll	ll	lm	lm	lm	lm
moG6	mo86290	<lmxll>	{0-}	(ll,lm)	ll	ll	lm	--	ll	lm	ll	ll	lm	lm	ll	ll	ll	ll	lm	ll	lm	ll	ll	ll	lm	ll	ll	lm	lm	ll	ll	ll	ll	lm	lm	ll	ll	lm	ll	ll	ll	ll	ll	ll	ll	lm	lm	lm	lm
moG6	mo87636	<lmxll>	{0-}	(ll,lm)	ll	ll	lm	lm	ll	lm	ll	ll	lm	lm	ll	ll	ll	ll	lm	ll	lm	ll	ll	ll	lm	ll	ll	lm	lm	ll	ll	ll	ll	lm	lm	ll	ll	ll	ll	ll	ll	ll	ll	ll	ll	lm	lm	lm	lm
moG6	mo87899	<lmxll>	{0-}	(ll,lm)	ll	ll	lm	--	ll	lm	ll	ll	lm	lm	ll	ll	ll	ll	lm	ll	lm	ll	ll	ll	lm	ll	ll	lm	lm	--	ll	ll	ll	lm	lm	ll	ll	ll	ll	ll	lm	ll	ll	ll	ll	lm	lm	lm	lm
moG6	mo88145	<lmxll>	{0-}	(ll,lm)	ll	ll	lm	lm	ll	--	ll	ll	lm	lm	ll	ll	ll	ll	lm	ll	lm	ll	ll	ll	lm	ll	ll	lm	lm	ll	ll	ll	ll	lm	lm	ll	ll	ll	ll	ll	lm	ll	ll	ll	ll	lm	lm	lm	lm
moG6	mo88214	<lmxll>	{0-}	(ll,lm)	ll	ll	lm	ll	ll	lm	ll	ll	lm	lm	ll	ll	ll	ll	lm	ll	lm	ll	ll	ll	lm	ll	ll	lm	lm	ll	ll	ll	ll	lm	lm	ll	ll	ll	ll	ll	lm	ll	ll	ll	ll	lm	lm	lm	lm
moG6	mo88239	<lmxll>	{0-}	(ll,lm)	ll	ll	lm	ll	ll	lm	ll	ll	lm	lm	ll	ll	ll	ll	lm	ll	lm	ll	ll	ll	lm	ll	ll	lm	lm	--	--	ll	ll	--	lm	ll	--	ll	--	ll	lm	ll	ll	ll	ll	lm	lm	lm	lm
moG6	mo90847	<lmxll>	{0-}	(ll,lm)	ll	ll	lm	ll	ll	ll	ll	ll	ll	lm	ll	ll	ll	ll	ll	ll	lm	ll	ll	lm	lm	ll	lm	--	lm	ll	lm	ll	ll	lm	lm	ll	ll	ll	ll	lm	lm	lm	ll	ll	ll	lm	lm	lm	lm
moG6	mo91155	<lmxll>	{0-}	(ll,lm)	ll	ll	lm	ll	ll	ll	ll	ll	ll	lm	ll	ll	ll	ll	ll	ll	lm	ll	ll	lm	lm	ll	lm	lm	lm	ll	lm	ll	ll	lm	lm	ll	ll	ll	ll	lm	lm	lm	ll	ll	ll	lm	--	lm	lm
moG6	mo91176	<lmxll>	{0-}	(ll,lm)	--	ll	lm	ll	ll	ll	ll	ll	ll	lm	ll	ll	ll	ll	ll	ll	lm	ll	ll	lm	lm	ll	lm	lm	lm	--	lm	ll	ll	lm	lm	ll	ll	ll	ll	lm	lm	lm	ll	ll	ll	lm	lm	lm	lm
moG6	mo91334	<lmxll>	{0-}	(ll,lm)	ll	ll	lm	ll	ll	ll	ll	ll	ll	lm	ll	ll	ll	ll	ll	ll	lm	ll	ll	lm	lm	ll	lm	lm	lm	ll	lm	ll	ll	lm	lm	ll	ll	ll	ll	lm	lm	lm	ll	ll	ll	lm	lm	lm	lm
moG6	mo91451	<lmxll>	{0-}	(ll,lm)	ll	ll	lm	ll	ll	ll	ll	ll	ll	lm	ll	ll	ll	ll	ll	ll	lm	ll	ll	lm	lm	ll	lm	lm	lm	ll	lm	ll	ll	lm	lm	ll	ll	ll	ll	lm	lm	lm	ll	ll	ll	lm	lm	lm	lm
moG6	mo91659	<lmxll>	{0-}	(ll,lm)	ll	ll	lm	ll	ll	ll	ll	ll	ll	lm	ll	ll	ll	ll	ll	ll	lm	ll	ll	lm	lm	ll	lm	lm	lm	ll	lm	ll	ll	lm	lm	ll	ll	--	ll	lm	lm	lm	ll	ll	ll	lm	lm	lm	lm
moG6	mo91510	<lmxll>	{0-}	(ll,lm)	ll	ll	lm	ll	ll	ll	ll	ll	ll	lm	ll	ll	ll	ll	ll	ll	lm	ll	ll	lm	lm	ll	lm	lm	lm	ll	lm	ll	ll	lm	lm	ll	ll	ll	ll	lm	lm	lm	ll	ll	ll	lm	lm	lm	lm
moG6	mo91809	<lmxll>	{0-}	(ll,lm)	ll	ll	lm	ll	ll	ll	ll	ll	ll	lm	--	ll	ll	ll	ll	ll	lm	ll	ll	lm	lm	ll	lm	lm	lm	ll	lm	ll	ll	lm	lm	ll	ll	ll	ll	lm	lm	lm	ll	ll	ll	lm	lm	lm	lm
moG6	mo92037	<lmxll>	{0-}	(ll,lm)	--	ll	lm	ll	ll	ll	ll	ll	ll	lm	ll	ll	ll	ll	ll	ll	--	ll	ll	lm	lm	ll	lm	lm	lm	ll	lm	ll	ll	lm	lm	ll	--	ll	ll	lm	lm	lm	ll	ll	ll	lm	lm	lm	lm
moG6	mo92147	<lmxll>	{0-}	(ll,lm)	ll	ll	lm	ll	ll	ll	ll	--	ll	lm	lm	ll	ll	ll	ll	ll	lm	ll	ll	lm	lm	ll	lm	lm	lm	ll	lm	ll	ll	lm	lm	ll	ll	ll	ll	lm	lm	lm	ll	ll	--	lm	lm	lm	lm
moG6	mo92376	<lmxll>	{0-}	(ll,lm)	ll	ll	lm	ll	ll	ll	ll	ll	ll	lm	lm	ll	ll	ll	ll	ll	lm	ll	ll	lm	lm	ll	lm	lm	lm	ll	lm	--	ll	lm	lm	ll	ll	ll	ll	lm	lm	lm	ll	ll	ll	lm	lm	lm	lm
moG6	mo92369	<lmxll>	{0-}	(ll,lm)	ll	ll	lm	ll	ll	ll	ll	ll	ll	lm	lm	ll	ll	ll	ll	ll	lm	ll	ll	lm	lm	ll	lm	--	lm	ll	lm	ll	ll	lm	lm	ll	ll	ll	ll	lm	lm	lm	ll	ll	ll	lm	lm	lm	lm
moG6	mo93192	<lmxll>	{0-}	(ll,lm)	ll	--	lm	--	ll	ll	ll	ll	ll	lm	lm	ll	ll	ll	lm	ll	lm	ll	ll	lm	lm	ll	lm	lm	lm	ll	lm	ll	ll	--	lm	ll	ll	ll	ll	lm	lm	lm	ll	ll	ll	lm	lm	lm	lm
moG6	mo93191	<lmxll>	{0-}	(ll,lm)	ll	ll	lm	ll	ll	ll	ll	ll	ll	lm	lm	ll	ll	ll	lm	ll	lm	ll	ll	lm	lm	ll	lm	lm	lm	ll	lm	ll	ll	--	lm	ll	ll	ll	ll	lm	lm	lm	ll	ll	ll	lm	lm	lm	lm
moG6	mo93544	<lmxll>	{0-}	(ll,lm)	ll	ll	lm	ll	ll	ll	ll	ll	ll	lm	lm	ll	ll	lm	lm	ll	lm	ll	ll	lm	lm	ll	lm	lm	lm	ll	lm	ll	ll	lm	lm	ll	ll	ll	ll	lm	lm	lm	ll	ll	ll	lm	lm	lm	lm
moG7	mo99526	<lmxll>	{0-}	(ll,lm)	ll	ll	ll	lm	lm	ll	ll	lm	lm	lm	lm	lm	ll	lm	ll	ll	ll	ll	ll	ll	ll	ll	lm	ll	ll	ll	lm	lm	ll	ll	lm	lm	lm	lm	ll	lm	ll	lm	lm	ll	ll	ll	lm	lm	lm
moG7	mo99518	<lmxll>	{0-}	(ll,lm)	ll	ll	ll	lm	lm	--	ll	lm	lm	lm	lm	lm	ll	lm	ll	ll	ll	ll	ll	ll	ll	ll	lm	ll	ll	ll	lm	--	ll	ll	lm	lm	lm	lm	ll	lm	ll	lm	lm	ll	ll	ll	lm	lm	lm
moG7	mo107464	<lmxll>	{0-}	(ll,lm)	ll	ll	ll	lm	lm	lm	ll	lm	lm	lm	lm	lm	ll	lm	ll	ll	ll	ll	ll	ll	ll	ll	lm	ll	ll	ll	lm	lm	ll	ll	lm	lm	lm	lm	ll	lm	ll	lm	lm	ll	ll	ll	lm	lm	lm
moG7	mo108043	<lmxll>	{0-}	(ll,lm)	ll	ll	ll	lm	lm	lm	ll	lm	lm	lm	lm	lm	ll	lm	ll	ll	ll	ll	ll	ll	ll	ll	lm	ll	ll	ll	lm	lm	ll	ll	lm	lm	lm	lm	ll	lm	ll	lm	lm	ll	ll	ll	lm	lm	lm
moG7	mo108199	<lmxll>	{0-}	(ll,lm)	ll	ll	ll	lm	lm	lm	ll	lm	lm	lm	lm	lm	ll	lm	ll	ll	ll	ll	ll	ll	ll	ll	lm	ll	ll	ll	lm	lm	ll	ll	lm	lm	lm	lm	ll	lm	ll	lm	lm	ll	ll	--	lm	lm	lm
moG7	mo108458	<lmxll>	{0-}	(ll,lm)	ll	ll	ll	lm	lm	lm	ll	lm	lm	lm	lm	lm	ll	lm	ll	ll	ll	ll	ll	ll	ll	ll	lm	ll	ll	ll	lm	lm	ll	ll	lm	lm	--	lm	ll	lm	ll	lm	lm	ll	ll	ll	lm	lm	lm
moG7	mo107848	<lmxll>	{0-}	(ll,lm)	--	ll	ll	lm	ll	lm	ll	lm	ll	lm	lm	lm	ll	lm	ll	ll	ll	ll	ll	ll	ll	ll	lm	ll	--	ll	ll	lm	ll	--	ll	lm	lm	lm	ll	lm	ll	lm	lm	ll	ll	ll	lm	lm	ll
moG7	mo107826	<lmxll>	{0-}	(ll,lm)	ll	ll	ll	lm	ll	lm	ll	lm	ll	lm	lm	lm	ll	lm	ll	ll	ll	ll	ll	ll	ll	lm	lm	ll	ll	ll	ll	lm	ll	ll	ll	lm	lm	lm	ll	lm	ll	lm	lm	ll	ll	--	lm	lm	ll
moG7	mo108528	<lmxll>	{0-}	(ll,lm)	ll	ll	ll	lm	ll	lm	ll	lm	ll	lm	lm	lm	ll	lm	ll	ll	ll	ll	ll	ll	ll	lm	lm	ll	ll	ll	ll	lm	ll	ll	ll	lm	lm	lm	ll	lm	ll	lm	lm	lm	ll	lm	lm	lm	ll
moG7	mo108582	<lmxll>	{0-}	(ll,lm)	ll	ll	ll	--	ll	lm	ll	lm	ll	lm	lm	lm	ll	lm	ll	ll	ll	ll	ll	ll	ll	--	lm	ll	ll	ll	ll	lm	ll	ll	ll	lm	lm	lm	ll	--	ll	lm	lm	lm	ll	lm	lm	lm	ll
moG7	mo108601	<lmxll>	{0-}	(ll,lm)	ll	ll	ll	lm	ll	lm	ll	lm	ll	lm	lm	lm	ll	lm	ll	ll	ll	ll	ll	ll	ll	lm	lm	ll	--	ll	ll	lm	ll	ll	--	lm	lm	lm	ll	lm	ll	lm	lm	lm	ll	lm	lm	lm	ll
moG7	mo108381	<lmxll>	{0-}	(ll,lm)	ll	ll	ll	lm	ll	lm	ll	lm	ll	lm	lm	lm	ll	lm	ll	ll	--	ll	ll	ll	ll	lm	lm	ll	ll	ll	ll	lm	ll	ll	ll	lm	lm	lm	ll	lm	ll	lm	lm	lm	ll	lm	lm	lm	ll
moG7	mo99548	<lmxll>	{0-}	(ll,lm)	lm	ll	ll	lm	ll	lm	ll	lm	ll	ll	lm	ll	ll	ll	ll	lm	ll	--	ll	ll	ll	lm	lm	ll	ll	ll	ll	lm	ll	ll	ll	lm	lm	lm	ll	lm	ll	lm	ll	lm	ll	lm	lm	lm	ll
moG7	mo100225	<lmxll>	{0-}	(ll,lm)	lm	ll	ll	lm	lm	lm	ll	lm	ll	ll	lm	ll	ll	--	ll	lm	ll	ll	--	ll	ll	lm	lm	lm	ll	lm	ll	ll	ll	ll	ll	lm	lm	lm	ll	lm	lm	lm	ll	lm	ll	lm	lm	lm	ll
moG7	mo100625	<lmxll>	{0-}	(ll,lm)	lm	ll	ll	lm	lm	lm	ll	--	ll	ll	lm	ll	ll	ll	ll	lm	ll	ll	ll	ll	ll	lm	lm	lm	ll	lm	ll	ll	ll	ll	ll	lm	--	lm	ll	lm	lm	lm	ll	--	ll	lm	lm	lm	ll
moG7	mo100597	<lmxll>	{0-}	(ll,lm)	lm	ll	--	lm	lm	lm	ll	lm	ll	ll	lm	ll	ll	ll	ll	lm	ll	ll	ll	ll	ll	lm	lm	lm	ll	lm	ll	ll	ll	ll	ll	lm	lm	lm	ll	lm	lm	lm	ll	lm	ll	lm	lm	lm	ll
moG7	mo100386	<lmxll>	{0-}	(ll,lm)	lm	ll	ll	lm	lm	lm	ll	lm	ll	ll	lm	ll	ll	ll	ll	lm	ll	ll	ll	ll	ll	lm	lm	lm	ll	lm	ll	ll	--	ll	ll	lm	lm	lm	ll	lm	lm	lm	ll	lm	ll	lm	lm	lm	ll
moG7	mo100508	<lmxll>	{0-}	(ll,lm)	lm	ll	ll	lm	lm	lm	ll	lm	--	ll	lm	ll	ll	ll	ll	lm	ll	ll	ll	ll	ll	lm	lm	lm	ll	lm	ll	ll	ll	--	--	lm	lm	lm	ll	lm	lm	lm	ll	lm	ll	lm	lm	lm	ll
moG7	mo101163	<lmxll>	{0-}	(ll,lm)	lm	ll	ll	lm	lm	lm	ll	lm	ll	ll	lm	ll	lm	ll	ll	lm	ll	ll	ll	ll	ll	lm	lm	lm	ll	lm	ll	ll	ll	ll	ll	lm	lm	lm	ll	lm	lm	lm	ll	lm	ll	lm	ll	lm	ll
moG7	mo101654	<lmxll>	{0-}	(ll,lm)	lm	ll	ll	--	lm	lm	lm	lm	ll	ll	lm	ll	lm	ll	ll	lm	ll	ll	ll	ll	ll	lm	lm	lm	ll	lm	ll	ll	ll	ll	ll	lm	lm	lm	ll	lm	lm	lm	ll	lm	ll	lm	ll	lm	ll
moG7	mo101609	<lmxll>	{0-}	(ll,lm)	lm	ll	ll	--	lm	lm	ll	lm	ll	ll	lm	ll	lm	ll	ll	lm	ll	ll	ll	ll	ll	lm	lm	lm	ll	lm	ll	ll	ll	ll	ll	lm	lm	lm	ll	lm	lm	lm	ll	lm	ll	lm	ll	lm	ll
moG7	mo101576	<lmxll>	{0-}	(ll,lm)	lm	ll	ll	lm	lm	lm	ll	lm	ll	ll	lm	ll	lm	ll	ll	lm	ll	ll	ll	ll	ll	lm	lm	lm	ll	lm	ll	ll	ll	--	ll	lm	lm	lm	ll	lm	lm	lm	ll	lm	ll	lm	ll	lm	ll
moG7	mo101463	<lmxll>	{0-}	(ll,lm)	lm	ll	ll	lm	lm	lm	ll	--	ll	ll	lm	ll	lm	ll	ll	lm	ll	ll	ll	ll	ll	lm	lm	lm	ll	lm	ll	ll	ll	ll	ll	lm	lm	lm	ll	lm	lm	lm	ll	lm	ll	lm	ll	lm	ll
moG7	mo102862	<lmxll>	{0-}	(ll,lm)	lm	ll	ll	--	lm	lm	lm	lm	ll	lm	lm	lm	lm	ll	ll	lm	ll	ll	ll	ll	ll	lm	lm	lm	ll	ll	ll	ll	ll	ll	ll	lm	lm	lm	ll	lm	lm	lm	--	lm	lm	lm	lm	lm	ll
moG7	mo104004	<lmxll>	{0-}	(ll,lm)	--	ll	ll	lm	lm	lm	lm	--	ll	lm	ll	lm	lm	ll	ll	lm	ll	ll	ll	ll	ll	lm	lm	lm	ll	ll	ll	ll	ll	lm	lm	ll	lm	ll	ll	lm	lm	lm	ll	lm	lm	lm	lm	lm	ll
moG7	mo104100	<lmxll>	{0-}	(ll,lm)	lm	ll	ll	lm	lm	lm	lm	lm	ll	--	ll	lm	lm	ll	ll	lm	ll	ll	ll	ll	ll	lm	lm	lm	ll	ll	ll	ll	ll	lm	lm	ll	--	ll	ll	lm	lm	lm	ll	lm	lm	lm	lm	lm	ll
moG7	mo103973	<lmxll>	{0-}	(ll,lm)	lm	ll	ll	lm	lm	lm	lm	lm	ll	lm	ll	lm	lm	ll	ll	lm	ll	ll	ll	ll	ll	lm	lm	lm	ll	ll	ll	ll	ll	lm	lm	ll	lm	ll	ll	lm	lm	lm	ll	lm	lm	lm	lm	lm	ll
moG7	mo104014	<lmxll>	{0-}	(ll,lm)	lm	ll	ll	--	lm	lm	lm	lm	ll	lm	ll	lm	lm	ll	ll	lm	ll	ll	ll	ll	ll	lm	lm	lm	ll	ll	ll	ll	ll	lm	lm	ll	lm	ll	ll	lm	lm	lm	ll	lm	lm	lm	lm	lm	ll
moG7	mo103988	<lmxll>	{0-}	(ll,lm)	lm	ll	ll	lm	lm	lm	lm	lm	ll	lm	ll	lm	lm	ll	ll	lm	ll	ll	ll	ll	ll	lm	lm	lm	ll	ll	ll	ll	ll	lm	lm	ll	lm	ll	ll	lm	lm	lm	ll	lm	lm	lm	lm	lm	ll
moG7	mo104084	<lmxll>	{0-}	(ll,lm)	lm	ll	ll	lm	lm	lm	lm	lm	ll	lm	ll	lm	lm	ll	ll	lm	ll	ll	ll	--	ll	lm	lm	lm	ll	ll	ll	ll	ll	lm	lm	ll	lm	ll	ll	lm	lm	lm	ll	lm	lm	lm	lm	lm	ll
moG7	mo104300	<lmxll>	{0-}	(ll,lm)	lm	ll	ll	lm	lm	lm	lm	lm	ll	lm	ll	lm	lm	ll	ll	lm	ll	ll	ll	ll	ll	lm	lm	lm	ll	--	ll	ll	ll	lm	ll	--	lm	ll	ll	lm	lm	lm	ll	lm	lm	lm	lm	lm	ll
moG7	mo104373	<lmxll>	{0-}	(ll,lm)	lm	ll	ll	lm	lm	lm	lm	lm	ll	lm	ll	lm	lm	ll	ll	lm	ll	ll	ll	ll	ll	lm	lm	lm	ll	ll	ll	ll	ll	lm	ll	ll	lm	ll	ll	lm	lm	lm	--	lm	lm	lm	lm	lm	ll
moG7	mo104330	<lmxll>	{0-}	(ll,lm)	lm	ll	ll	lm	lm	lm	lm	lm	ll	lm	ll	lm	lm	ll	ll	lm	ll	ll	ll	ll	ll	lm	lm	lm	ll	ll	ll	ll	ll	lm	ll	ll	lm	ll	ll	lm	lm	lm	ll	lm	lm	lm	lm	lm	ll
moG7	mo104304	<lmxll>	{0-}	(ll,lm)	lm	ll	ll	lm	lm	ll	lm	lm	ll	lm	ll	lm	lm	ll	ll	lm	ll	ll	ll	ll	ll	lm	lm	lm	ll	ll	ll	ll	ll	lm	ll	ll	lm	ll	ll	lm	lm	lm	ll	lm	lm	lm	lm	lm	ll
moG7	mo104365	<lmxll>	{0-}	(ll,lm)	--	ll	ll	lm	lm	lm	lm	lm	ll	lm	ll	lm	lm	ll	ll	lm	ll	ll	ll	ll	ll	lm	lm	lm	ll	ll	ll	--	ll	lm	ll	ll	lm	ll	ll	lm	--	lm	ll	lm	lm	lm	lm	lm	ll
moG7	mo106147	<lmxll>	{0-}	(ll,lm)	ll	lm	ll	lm	lm	ll	lm	lm	ll	lm	ll	lm	lm	ll	ll	lm	ll	ll	ll	lm	ll	lm	lm	lm	ll	lm	ll	ll	ll	lm	lm	ll	lm	ll	lm	lm	lm	lm	lm	ll	lm	--	lm	lm	ll
moG7	mo106860	<lmxll>	{0-}	(ll,lm)	ll	lm	ll	lm	lm	ll	lm	lm	ll	lm	ll	lm	lm	ll	ll	lm	ll	ll	ll	lm	ll	lm	lm	lm	ll	lm	lm	ll	ll	lm	lm	ll	lm	ll	lm	lm	lm	lm	lm	ll	lm	lm	lm	lm	ll
moG7	mo107338	<lmxll>	{0-}	(ll,lm)	ll	lm	ll	lm	lm	ll	lm	lm	--	lm	ll	lm	lm	ll	ll	lm	ll	ll	ll	lm	ll	lm	lm	lm	ll	lm	lm	ll	ll	lm	lm	ll	lm	ll	lm	lm	lm	lm	lm	ll	lm	lm	lm	lm	ll
moG7	mo107166	<lmxll>	{1-}	(ll,lm)	lm	ll	lm	ll	ll	lm	ll	ll	lm	ll	lm	ll	ll	lm	lm	ll	ll	lm	lm	ll	lm	ll	lm	ll	lm	ll	ll	lm	lm	ll	ll	lm	ll	lm	ll	ll	ll	lm	ll	lm	ll	ll	ll	ll	lm
moG8	mo114147	<lmxll>	{1-}	(ll,lm)	lm	lm	lm	lm	lm	ll	ll	--	ll	ll	ll	ll	lm	ll	lm	--	ll	lm	ll	ll	lm	--	lm	--	lm	ll	ll	ll	ll	ll	lm	ll	ll	ll	lm	ll	lm	lm	lm	lm	ll	lm	ll	ll	lm
moG8	mo114299	<lmxll>	{1-}	(ll,lm)	lm	lm	lm	lm	lm	ll	ll	ll	ll	ll	ll	ll	lm	ll	lm	ll	ll	lm	ll	ll	lm	ll	lm	ll	lm	ll	ll	ll	ll	ll	lm	ll	ll	ll	lm	ll	lm	lm	lm	lm	ll	lm	ll	ll	lm
moG8	mo114284	<lmxll>	{1-}	(ll,lm)	lm	lm	--	lm	lm	ll	ll	ll	ll	ll	ll	ll	lm	ll	lm	ll	ll	--	ll	ll	lm	--	lm	ll	lm	ll	ll	ll	ll	ll	lm	ll	--	ll	lm	ll	lm	lm	lm	lm	ll	lm	ll	ll	lm
moG8	mo120374	<lmxll>	{1-}	(ll,lm)	lm	lm	lm	lm	lm	ll	ll	ll	ll	ll	ll	ll	lm	ll	lm	ll	ll	lm	ll	ll	lm	ll	lm	ll	lm	ll	ll	ll	ll	ll	lm	ll	ll	ll	lm	ll	lm	lm	lm	lm	ll	lm	ll	ll	lm
moG8	mo110379	<lmxll>	{1-}	(ll,lm)	lm	lm	lm	lm	lm	ll	ll	ll	ll	ll	ll	ll	lm	ll	lm	ll	ll	lm	ll	lm	lm	ll	lm	ll	lm	ll	ll	ll	ll	ll	lm	ll	ll	ll	lm	ll	lm	lm	lm	lm	ll	lm	ll	ll	lm
moG8	mo119837	<lmxll>	{0-}	(ll,lm)	ll	ll	ll	ll	ll	lm	lm	lm	lm	lm	lm	lm	ll	lm	ll	lm	ll	ll	lm	lm	ll	lm	lm	lm	ll	lm	lm	lm	lm	lm	ll	lm	lm	lm	ll	lm	ll	lm	ll	ll	lm	--	lm	lm	ll
moG8	mo120088	<lmxll>	{1-}	(ll,lm)	lm	ll	ll	--	lm	ll	ll	ll	ll	ll	ll	ll	lm	lm	lm	ll	ll	lm	ll	lm	lm	ll	--	ll	lm	ll	ll	ll	ll	ll	lm	lm	ll	ll	lm	ll	ll	lm	lm	lm	ll	lm	ll	lm	lm
moG8	mo121249	<lmxll>	{1-}	(ll,lm)	lm	ll	ll	ll	lm	ll	ll	ll	ll	ll	lm	ll	lm	lm	lm	ll	ll	lm	ll	lm	lm	ll	lm	ll	lm	ll	ll	ll	ll	ll	lm	lm	ll	ll	lm	ll	ll	lm	lm	lm	ll	lm	ll	lm	lm
moG8	mo121393	<lmxll>	{0-}	(ll,lm)	ll	lm	lm	lm	ll	lm	lm	lm	lm	lm	ll	lm	ll	ll	ll	lm	ll	ll	lm	ll	ll	lm	lm	lm	ll	lm	lm	lm	lm	ll	ll	ll	lm	lm	ll	lm	lm	lm	ll	ll	lm	lm	lm	ll	ll
moG8	mo121506	<lmxll>	{0-}	(ll,lm)	ll	lm	lm	lm	ll	lm	lm	lm	lm	lm	ll	lm	ll	ll	ll	lm	ll	ll	lm	ll	ll	lm	lm	lm	ll	lm	lm	lm	lm	ll	ll	ll	lm	lm	ll	lm	lm	lm	ll	ll	lm	lm	lm	ll	ll
moG8	mo110648	<lmxll>	{0-}	(ll,lm)	ll	lm	lm	lm	ll	lm	lm	lm	lm	lm	ll	lm	ll	ll	ll	lm	ll	ll	lm	ll	ll	lm	lm	lm	ll	lm	lm	lm	lm	ll	ll	ll	lm	lm	ll	lm	--	lm	ll	ll	lm	lm	lm	ll	ll
moG8	mo110590	<lmxll>	{0-}	(ll,lm)	ll	lm	lm	lm	ll	lm	lm	lm	lm	lm	ll	lm	ll	ll	ll	lm	ll	ll	lm	ll	ll	lm	lm	lm	--	lm	lm	lm	lm	ll	ll	ll	lm	lm	--	lm	lm	lm	ll	ll	lm	lm	lm	ll	ll
moG8	mo110611	<lmxll>	{0-}	(ll,lm)	ll	lm	lm	lm	ll	lm	lm	lm	lm	lm	ll	lm	ll	ll	ll	lm	ll	ll	lm	ll	ll	lm	lm	lm	ll	lm	lm	lm	lm	ll	ll	ll	lm	lm	ll	lm	lm	lm	ll	ll	lm	lm	lm	ll	ll
moG8	mo110593	<lmxll>	{0-}	(ll,lm)	ll	lm	lm	lm	ll	lm	lm	lm	lm	lm	ll	lm	ll	ll	ll	lm	ll	ll	lm	ll	ll	lm	lm	lm	ll	lm	lm	lm	lm	ll	ll	ll	lm	lm	ll	lm	lm	lm	ll	ll	lm	lm	lm	ll	--
moG8	mo110577	<lmxll>	{0-}	(ll,lm)	ll	--	lm	lm	ll	lm	lm	lm	lm	lm	ll	lm	ll	ll	ll	lm	ll	ll	lm	ll	ll	lm	lm	lm	ll	lm	lm	lm	lm	--	ll	ll	lm	lm	ll	lm	lm	lm	ll	ll	lm	lm	lm	ll	ll
moG8	mo110853	<lmxll>	{0-}	(ll,lm)	ll	lm	lm	lm	ll	lm	lm	lm	lm	lm	ll	lm	ll	ll	ll	lm	ll	ll	lm	ll	ll	lm	lm	lm	ll	lm	lm	lm	lm	ll	ll	ll	lm	lm	ll	lm	lm	lm	ll	ll	lm	lm	lm	ll	ll
moG8	mo110765	<lmxll>	{0-}	(ll,lm)	ll	lm	lm	lm	ll	lm	lm	lm	lm	lm	ll	lm	ll	ll	ll	lm	ll	ll	lm	ll	ll	lm	lm	--	ll	lm	lm	--	lm	ll	ll	ll	lm	lm	ll	lm	lm	lm	ll	ll	lm	lm	lm	ll	ll
moG8	mo110911	<lmxll>	{0-}	(ll,lm)	ll	lm	lm	lm	ll	lm	lm	lm	lm	lm	ll	lm	ll	ll	ll	lm	ll	ll	lm	ll	ll	lm	lm	lm	ll	lm	lm	lm	lm	ll	ll	ll	lm	lm	ll	lm	lm	lm	ll	ll	lm	lm	lm	ll	ll
moG8	mo110784	<lmxll>	{0-}	(ll,lm)	ll	lm	lm	lm	ll	lm	lm	lm	lm	lm	ll	lm	ll	ll	ll	lm	ll	ll	lm	ll	ll	lm	lm	lm	ll	lm	lm	lm	lm	ll	ll	ll	lm	lm	ll	lm	lm	lm	ll	ll	lm	lm	lm	ll	ll
moG8	mo110768	<lmxll>	{0-}	(ll,lm)	ll	lm	lm	lm	ll	lm	lm	lm	lm	lm	ll	lm	ll	ll	ll	lm	ll	ll	lm	ll	ll	lm	lm	lm	ll	lm	lm	lm	lm	ll	ll	ll	lm	lm	ll	lm	lm	lm	ll	ll	lm	lm	lm	ll	ll
moG8	mo121481	<lmxll>	{0-}	(ll,lm)	ll	lm	lm	lm	ll	lm	lm	lm	lm	lm	ll	lm	ll	ll	ll	lm	ll	ll	lm	ll	ll	lm	lm	lm	ll	lm	lm	lm	lm	ll	ll	ll	lm	lm	ll	lm	lm	lm	ll	--	lm	lm	lm	ll	ll
moG8	mo112527	<lmxll>	{0-}	(ll,lm)	ll	lm	lm	ll	ll	ll	lm	lm	lm	lm	ll	lm	ll	ll	ll	lm	ll	--	ll	ll	ll	lm	lm	lm	ll	lm	lm	lm	lm	--	ll	ll	ll	lm	ll	lm	lm	lm	ll	ll	lm	ll	lm	lm	ll
moG8	mo112911	<lmxll>	{0-}	(ll,lm)	ll	lm	lm	ll	ll	ll	lm	lm	lm	lm	ll	lm	ll	ll	ll	lm	ll	lm	ll	ll	ll	lm	lm	lm	ll	lm	lm	lm	lm	ll	ll	ll	ll	lm	ll	lm	lm	lm	ll	ll	lm	ll	lm	lm	ll
moG8	mo112724	<lmxll>	{0-}	(ll,lm)	ll	lm	lm	ll	ll	ll	lm	lm	lm	lm	ll	lm	ll	ll	ll	lm	ll	lm	ll	ll	ll	lm	lm	lm	ll	lm	lm	lm	lm	ll	ll	ll	ll	lm	ll	lm	lm	lm	ll	ll	lm	ll	lm	lm	ll
moG8	mo112723	<lmxll>	{0-}	(ll,lm)	ll	lm	lm	ll	ll	ll	lm	lm	lm	lm	ll	lm	ll	ll	ll	lm	ll	lm	ll	ll	ll	lm	lm	lm	ll	lm	lm	lm	lm	ll	ll	ll	ll	lm	ll	lm	lm	lm	ll	ll	lm	ll	lm	lm	ll
moG8	mo112525	<lmxll>	{0-}	(ll,lm)	--	--	lm	ll	ll	ll	lm	lm	lm	lm	ll	lm	ll	ll	ll	lm	ll	lm	ll	ll	ll	lm	lm	lm	ll	lm	lm	lm	lm	ll	ll	ll	ll	lm	ll	lm	lm	lm	ll	ll	lm	--	lm	lm	ll
moG8	mo114570	<lmxll>	{0-}	(ll,lm)	ll	lm	lm	ll	ll	ll	lm	lm	ll	lm	ll	ll	ll	lm	ll	lm	ll	lm	ll	ll	ll	lm	lm	--	ll	lm	ll	lm	lm	ll	lm	ll	ll	lm	ll	lm	lm	lm	lm	ll	ll	ll	lm	lm	lm
moG8	mo114406	<lmxll>	{0-}	(ll,lm)	ll	lm	lm	ll	ll	ll	lm	lm	ll	lm	ll	ll	ll	lm	ll	lm	ll	lm	ll	--	ll	lm	lm	lm	ll	lm	ll	lm	lm	ll	lm	ll	ll	lm	ll	lm	lm	lm	lm	ll	ll	ll	lm	lm	--
moG8	mo114310	<lmxll>	{0-}	(ll,lm)	--	lm	lm	ll	ll	ll	lm	lm	ll	lm	ll	ll	ll	lm	ll	lm	ll	lm	ll	ll	ll	lm	lm	lm	ll	lm	ll	lm	lm	ll	lm	ll	ll	lm	ll	lm	lm	lm	lm	ll	ll	ll	lm	lm	lm
moG8	mo114489	<lmxll>	{0-}	(ll,lm)	ll	lm	lm	ll	ll	ll	lm	lm	ll	lm	ll	ll	ll	lm	ll	lm	ll	lm	ll	ll	ll	lm	lm	lm	ll	lm	ll	lm	lm	ll	lm	ll	ll	lm	ll	lm	lm	lm	lm	ll	ll	lm	lm	lm	lm
moG8	mo115330	<lmxll>	{1-}	(ll,lm)	lm	lm	ll	lm	lm	lm	ll	ll	lm	ll	lm	lm	lm	ll	lm	ll	ll	ll	lm	lm	lm	ll	lm	ll	lm	ll	lm	ll	ll	lm	ll	lm	lm	ll	lm	ll	ll	lm	ll	lm	lm	lm	ll	ll	ll
moG8	mo116370	<lmxll>	{0-}	(ll,lm)	ll	ll	ll	ll	ll	ll	lm	lm	ll	lm	ll	ll	lm	lm	ll	lm	ll	lm	ll	ll	--	lm	lm	lm	ll	lm	--	lm	lm	ll	lm	ll	ll	lm	ll	lm	lm	lm	lm	ll	ll	--	lm	lm	lm
moG8	mo116665	<lmxll>	{0-}	(ll,lm)	ll	ll	ll	ll	ll	lm	lm	--	ll	lm	ll	ll	--	lm	ll	lm	ll	lm	lm	ll	ll	--	lm	lm	ll	lm	ll	lm	lm	ll	lm	ll	ll	lm	ll	lm	lm	lm	lm	ll	ll	lm	--	lm	lm
moG8	mo116980	<lmxll>	{0-}	(ll,lm)	ll	--	ll	ll	ll	lm	lm	lm	ll	lm	ll	--	lm	lm	ll	lm	ll	lm	lm	ll	ll	lm	lm	lm	ll	lm	ll	lm	lm	ll	lm	ll	--	lm	ll	lm	lm	lm	ll	ll	--	lm	lm	lm	lm
moG8	mo117176	<lmxll>	{0-}	(ll,lm)	ll	ll	ll	ll	ll	lm	lm	lm	ll	ll	ll	ll	lm	lm	ll	lm	ll	lm	lm	--	ll	lm	lm	lm	ll	lm	ll	lm	lm	ll	lm	ll	ll	lm	ll	lm	lm	lm	lm	ll	ll	--	lm	lm	lm
moG8	mo116663	<lmxll>	{0-}	(ll,lm)	ll	ll	ll	ll	ll	lm	lm	lm	ll	lm	ll	ll	lm	lm	ll	lm	ll	lm	lm	ll	ll	lm	lm	lm	ll	lm	ll	lm	lm	ll	lm	ll	ll	lm	ll	lm	lm	lm	lm	ll	ll	lm	lm	lm	lm
moG8	mo116617	<lmxll>	{0-}	(ll,lm)	ll	ll	ll	ll	ll	lm	lm	lm	ll	lm	ll	ll	lm	lm	ll	lm	ll	lm	lm	ll	ll	lm	lm	lm	ll	lm	ll	lm	lm	ll	lm	ll	--	lm	ll	lm	lm	lm	lm	ll	ll	--	lm	lm	lm
moG8	mo116611	<lmxll>	{0-}	(ll,lm)	ll	ll	ll	ll	ll	lm	lm	lm	ll	lm	ll	ll	lm	lm	ll	lm	ll	lm	lm	ll	ll	lm	lm	lm	ll	lm	ll	lm	lm	ll	lm	ll	ll	lm	ll	lm	lm	lm	lm	ll	ll	--	lm	lm	lm
moG8	mo117429	<lmxll>	{0-}	(ll,lm)	ll	ll	ll	ll	ll	lm	lm	lm	ll	ll	ll	ll	lm	ll	ll	lm	ll	lm	lm	ll	ll	lm	lm	lm	ll	lm	ll	lm	lm	ll	lm	ll	ll	lm	ll	lm	lm	lm	lm	ll	ll	lm	lm	lm	lm
moG8	mo116854	<lmxll>	{0-}	(ll,lm)	ll	ll	ll	ll	ll	lm	lm	lm	ll	lm	ll	ll	lm	lm	ll	lm	ll	lm	lm	ll	ll	lm	lm	lm	ll	lm	ll	lm	lm	ll	lm	ll	ll	lm	ll	lm	lm	lm	lm	ll	ll	lm	lm	lm	lm
moG8	mo116760	<lmxll>	{0-}	(ll,lm)	ll	ll	ll	ll	ll	lm	lm	lm	ll	lm	ll	ll	lm	lm	ll	lm	ll	lm	lm	ll	ll	lm	lm	lm	ll	lm	ll	lm	lm	ll	lm	ll	ll	lm	ll	lm	lm	lm	lm	ll	ll	ll	lm	lm	lm
moG8	mo116843	<lmxll>	{0-}	(ll,lm)	ll	ll	ll	ll	ll	lm	lm	lm	ll	lm	ll	ll	lm	lm	ll	lm	ll	lm	lm	ll	ll	lm	lm	lm	ll	lm	ll	lm	lm	ll	lm	ll	ll	lm	ll	lm	lm	lm	lm	ll	ll	ll	lm	lm	lm
moG8	mo116905	<lmxll>	{0-}	(ll,lm)	ll	ll	ll	ll	ll	lm	lm	lm	ll	lm	ll	ll	lm	lm	ll	lm	ll	lm	lm	ll	ll	lm	lm	lm	ll	lm	ll	lm	lm	--	lm	ll	ll	lm	ll	lm	lm	lm	lm	ll	ll	ll	lm	lm	lm
moG8	mo116872	<lmxll>	{0-}	(ll,lm)	ll	ll	ll	ll	ll	lm	lm	lm	ll	lm	ll	ll	lm	lm	ll	lm	ll	lm	lm	ll	ll	lm	lm	lm	ll	lm	ll	lm	lm	ll	lm	ll	ll	lm	ll	lm	lm	lm	lm	ll	ll	ll	lm	lm	lm
moG8	mo116761	<lmxll>	{0-}	(ll,lm)	--	--	ll	ll	ll	lm	lm	lm	ll	lm	ll	--	lm	lm	ll	lm	--	lm	lm	--	ll	lm	lm	lm	--	lm	ll	lm	lm	ll	lm	ll	ll	lm	ll	lm	lm	lm	lm	ll	ll	--	lm	lm	lm
moG8	mo116779	<lmxll>	{0-}	(ll,lm)	ll	ll	ll	ll	ll	lm	lm	lm	ll	lm	ll	ll	lm	lm	--	lm	ll	lm	lm	ll	ll	lm	lm	lm	ll	lm	ll	lm	lm	ll	lm	ll	ll	lm	ll	lm	lm	lm	lm	ll	ll	ll	lm	lm	lm
moG8	mo116801	<lmxll>	{0-}	(ll,lm)	ll	ll	ll	--	--	lm	lm	lm	ll	lm	ll	ll	lm	lm	ll	lm	ll	lm	lm	--	ll	lm	lm	lm	ll	lm	ll	lm	lm	ll	lm	ll	ll	lm	ll	lm	lm	lm	lm	ll	ll	--	lm	lm	lm
moG8	mo116906	<lmxll>	{0-}	(ll,lm)	ll	ll	ll	ll	ll	lm	lm	lm	ll	lm	ll	ll	lm	lm	ll	lm	ll	lm	lm	ll	ll	lm	lm	lm	ll	lm	ll	lm	lm	ll	lm	ll	ll	lm	--	lm	lm	lm	lm	ll	ll	--	lm	lm	lm
moG8	mo116871	<lmxll>	{0-}	(ll,lm)	ll	ll	ll	ll	ll	lm	lm	lm	ll	lm	ll	ll	lm	lm	ll	lm	ll	lm	lm	ll	ll	lm	lm	lm	ll	lm	ll	lm	lm	ll	lm	ll	ll	lm	ll	lm	lm	lm	lm	ll	ll	--	lm	lm	lm
moG8	mo116853	<lmxll>	{0-}	(ll,lm)	ll	ll	ll	ll	ll	lm	lm	lm	ll	lm	ll	ll	lm	lm	ll	lm	ll	lm	lm	ll	ll	lm	lm	lm	ll	lm	ll	lm	lm	ll	lm	ll	ll	lm	ll	lm	lm	lm	lm	ll	ll	lm	lm	lm	lm
moG8	mo116842	<lmxll>	{0-}	(ll,lm)	ll	ll	ll	ll	ll	lm	lm	lm	ll	lm	ll	ll	lm	lm	ll	lm	ll	lm	lm	ll	ll	lm	lm	lm	ll	lm	ll	lm	lm	ll	lm	ll	ll	lm	ll	lm	lm	lm	lm	ll	ll	--	lm	lm	lm
moG8	mo116958	<lmxll>	{0-}	(ll,lm)	ll	ll	ll	ll	ll	lm	lm	lm	ll	lm	ll	ll	lm	lm	ll	lm	ll	lm	lm	ll	ll	lm	lm	lm	ll	lm	ll	lm	lm	ll	lm	ll	ll	lm	ll	lm	lm	lm	lm	ll	ll	ll	lm	lm	lm
moG8	mo116972	<lmxll>	{0-}	(ll,lm)	ll	ll	ll	ll	ll	lm	lm	lm	ll	lm	ll	ll	lm	lm	ll	lm	--	lm	lm	ll	ll	lm	lm	lm	ll	lm	ll	lm	lm	ll	lm	ll	ll	lm	ll	lm	lm	lm	lm	ll	ll	ll	lm	lm	lm
moG8	mo116986	<lmxll>	{0-}	(ll,lm)	ll	ll	ll	ll	ll	lm	lm	lm	ll	lm	ll	ll	lm	lm	ll	lm	ll	lm	lm	ll	ll	lm	lm	lm	ll	lm	ll	lm	lm	ll	lm	ll	ll	lm	ll	lm	lm	lm	lm	ll	ll	--	lm	lm	lm
moG8	mo117094	<lmxll>	{0-}	(ll,lm)	ll	ll	ll	ll	ll	lm	lm	lm	ll	lm	ll	ll	lm	lm	ll	lm	ll	lm	lm	ll	ll	lm	lm	lm	ll	lm	ll	--	lm	ll	lm	ll	ll	lm	ll	lm	lm	lm	lm	ll	ll	--	lm	lm	lm
moG8	mo117095	<lmxll>	{0-}	(ll,lm)	--	ll	ll	ll	ll	lm	lm	lm	ll	lm	ll	ll	lm	lm	ll	lm	ll	lm	lm	ll	ll	lm	lm	lm	ll	lm	ll	lm	lm	ll	lm	ll	ll	lm	ll	lm	lm	lm	lm	ll	ll	lm	lm	lm	lm
moG8	mo116934	<lmxll>	{0-}	(ll,lm)	ll	ll	ll	ll	ll	lm	lm	lm	--	lm	ll	ll	lm	lm	ll	lm	ll	lm	lm	ll	ll	lm	lm	lm	ll	lm	ll	lm	lm	ll	lm	ll	ll	lm	ll	lm	lm	lm	lm	ll	ll	lm	lm	lm	lm
moG8	mo116960	<lmxll>	{0-}	(ll,lm)	ll	ll	ll	ll	ll	lm	lm	lm	ll	lm	ll	ll	lm	lm	ll	lm	ll	lm	lm	ll	ll	lm	lm	lm	ll	lm	ll	lm	lm	ll	lm	ll	ll	lm	ll	lm	lm	lm	lm	ll	ll	lm	lm	lm	lm
moG8	mo116990	<lmxll>	{0-}	(ll,lm)	ll	ll	ll	ll	ll	lm	lm	lm	ll	lm	ll	ll	lm	lm	ll	lm	ll	lm	lm	ll	ll	lm	lm	lm	ll	lm	ll	lm	lm	ll	lm	ll	ll	lm	ll	lm	lm	lm	lm	ll	ll	lm	lm	lm	lm
moG8	mo117101	<lmxll>	{0-}	(ll,lm)	ll	ll	ll	ll	ll	lm	lm	lm	ll	lm	ll	ll	lm	lm	ll	lm	--	lm	lm	ll	ll	lm	lm	lm	ll	lm	ll	lm	lm	ll	lm	ll	ll	lm	ll	lm	lm	lm	lm	ll	ll	lm	lm	lm	lm
moG8	mo116991	<lmxll>	{0-}	(ll,lm)	ll	ll	ll	ll	ll	lm	lm	lm	ll	lm	ll	ll	lm	lm	ll	lm	ll	lm	lm	ll	ll	lm	lm	lm	ll	lm	ll	lm	lm	ll	lm	ll	ll	lm	ll	lm	lm	lm	lm	ll	ll	lm	lm	lm	lm
moG8	mo117003	<lmxll>	{0-}	(ll,lm)	ll	ll	ll	ll	ll	lm	lm	lm	ll	lm	ll	ll	lm	lm	ll	lm	ll	lm	lm	ll	ll	lm	lm	lm	ll	lm	ll	lm	lm	ll	lm	ll	ll	lm	ll	lm	lm	lm	lm	ll	ll	lm	lm	lm	lm
moG8	mo117117	<lmxll>	{0-}	(ll,lm)	ll	ll	ll	ll	ll	lm	lm	lm	ll	--	ll	ll	lm	lm	ll	lm	ll	lm	lm	ll	ll	lm	lm	lm	ll	lm	ll	lm	lm	--	lm	ll	ll	lm	ll	lm	lm	lm	lm	ll	ll	--	lm	lm	lm
moG8	mo117318	<lmxll>	{0-}	(ll,lm)	ll	ll	ll	ll	ll	lm	lm	lm	ll	ll	ll	ll	lm	lm	ll	lm	ll	lm	lm	ll	ll	lm	lm	lm	ll	lm	ll	lm	lm	ll	lm	ll	--	lm	ll	lm	lm	lm	lm	ll	ll	--	lm	lm	--
moG8	mo117182	<lmxll>	{0-}	(ll,lm)	ll	ll	ll	ll	ll	lm	lm	lm	ll	ll	ll	ll	lm	lm	ll	lm	ll	lm	--	ll	ll	lm	lm	lm	ll	lm	ll	lm	lm	ll	lm	ll	ll	lm	ll	lm	lm	--	lm	ll	ll	--	lm	lm	lm
moG8	mo117245	<lmxll>	{0-}	(ll,lm)	ll	ll	ll	ll	ll	lm	lm	lm	ll	ll	ll	ll	lm	lm	ll	lm	ll	lm	lm	ll	ll	lm	lm	lm	ll	lm	ll	lm	lm	ll	lm	ll	ll	lm	ll	lm	lm	lm	lm	ll	ll	lm	lm	lm	lm
moG8	mo117197	<lmxll>	{0-}	(ll,lm)	ll	ll	ll	ll	ll	lm	lm	lm	ll	ll	--	ll	lm	lm	ll	lm	ll	lm	lm	ll	ll	lm	lm	lm	ll	lm	ll	lm	lm	ll	lm	ll	ll	lm	ll	lm	lm	lm	lm	ll	ll	--	lm	lm	lm
moG8	mo117236	<lmxll>	{0-}	(ll,lm)	--	ll	ll	ll	ll	lm	lm	lm	ll	ll	ll	ll	lm	lm	ll	lm	ll	lm	lm	ll	ll	lm	lm	lm	ll	lm	ll	lm	lm	ll	lm	ll	ll	lm	ll	lm	lm	lm	lm	ll	ll	lm	lm	lm	lm
moG8	mo117184	<lmxll>	{0-}	(ll,lm)	ll	ll	ll	ll	ll	lm	lm	lm	ll	ll	ll	ll	lm	lm	ll	lm	ll	lm	lm	ll	--	lm	lm	lm	ll	lm	ll	lm	lm	ll	lm	ll	ll	lm	ll	lm	lm	lm	lm	ll	ll	lm	lm	lm	lm
moG8	mo117112	<lmxll>	{0-}	(ll,lm)	ll	ll	ll	ll	ll	lm	lm	lm	ll	ll	ll	ll	lm	lm	ll	lm	ll	lm	lm	ll	ll	lm	lm	lm	ll	lm	ll	lm	lm	ll	lm	ll	--	lm	ll	lm	lm	lm	lm	ll	ll	--	lm	lm	lm
moG8	mo117111	<lmxll>	{0-}	(ll,lm)	ll	ll	ll	ll	ll	lm	lm	lm	ll	ll	ll	ll	lm	lm	ll	lm	ll	lm	lm	ll	ll	lm	lm	lm	ll	lm	ll	lm	lm	ll	lm	ll	ll	lm	ll	lm	lm	lm	lm	ll	ll	ll	lm	lm	lm
moG8	mo117116	<lmxll>	{0-}	(ll,lm)	ll	ll	ll	ll	ll	lm	lm	lm	ll	ll	ll	ll	lm	lm	ll	lm	ll	lm	lm	ll	ll	lm	lm	lm	ll	lm	ll	lm	lm	ll	lm	ll	ll	lm	ll	lm	lm	lm	lm	ll	ll	ll	lm	lm	lm
moG8	mo117309	<lmxll>	{0-}	(ll,lm)	ll	ll	ll	ll	ll	lm	lm	lm	ll	ll	ll	ll	lm	lm	ll	lm	ll	lm	lm	ll	ll	lm	lm	lm	ll	lm	--	lm	lm	ll	lm	--	ll	lm	ll	lm	lm	lm	lm	ll	--	ll	lm	lm	lm
moG8	mo117248	<lmxll>	{0-}	(ll,lm)	ll	--	ll	ll	ll	lm	lm	lm	ll	ll	ll	--	lm	lm	ll	lm	ll	lm	lm	ll	ll	lm	lm	lm	ll	lm	ll	lm	lm	ll	lm	ll	ll	lm	ll	lm	lm	lm	lm	ll	ll	lm	lm	lm	lm
moG8	mo117243	<lmxll>	{0-}	(ll,lm)	ll	ll	ll	--	ll	lm	lm	lm	ll	ll	ll	ll	lm	lm	ll	lm	ll	--	lm	ll	ll	lm	lm	lm	ll	--	ll	lm	lm	ll	lm	ll	ll	lm	ll	lm	lm	lm	lm	ll	ll	lm	lm	lm	lm
moG8	mo117305	<lmxll>	{0-}	(ll,lm)	ll	ll	ll	ll	ll	lm	lm	lm	ll	ll	ll	ll	lm	lm	ll	lm	ll	lm	lm	ll	ll	lm	lm	lm	ll	lm	ll	lm	lm	ll	lm	ll	ll	lm	ll	lm	lm	lm	lm	ll	lm	ll	lm	lm	lm
moG8	mo117538	<lmxll>	{0-}	(ll,lm)	ll	ll	ll	ll	ll	lm	lm	lm	ll	ll	ll	ll	lm	ll	lm	lm	ll	lm	lm	ll	ll	lm	lm	--	ll	lm	ll	lm	lm	ll	lm	ll	--	lm	ll	lm	lm	lm	lm	ll	ll	ll	lm	lm	lm
moG8	mo117233	<lmxll>	{0-}	(ll,lm)	ll	ll	ll	ll	ll	lm	lm	lm	ll	ll	ll	ll	lm	lm	ll	ll	ll	lm	lm	ll	ll	lm	lm	lm	ll	lm	ll	lm	lm	ll	lm	ll	ll	lm	ll	lm	lm	lm	lm	ll	ll	ll	lm	lm	ll
moG8	mo117879	<lmxll>	{0-}	(ll,lm)	--	ll	ll	ll	ll	lm	lm	lm	ll	ll	ll	ll	lm	ll	lm	lm	--	--	lm	ll	ll	lm	lm	lm	ll	lm	ll	lm	lm	ll	lm	ll	lm	lm	ll	lm	--	lm	lm	ll	ll	lm	lm	lm	lm
moG8	mo117776	<lmxll>	{0-}	(ll,lm)	ll	ll	ll	ll	ll	lm	lm	lm	ll	ll	ll	ll	lm	ll	lm	lm	ll	lm	lm	ll	ll	lm	lm	lm	ll	lm	ll	lm	lm	ll	lm	ll	lm	lm	ll	lm	lm	lm	lm	ll	ll	lm	lm	lm	lm
moG8	mo117846	<lmxll>	{0-}	(ll,lm)	ll	ll	ll	--	ll	lm	lm	lm	ll	ll	ll	ll	lm	ll	lm	lm	ll	--	lm	ll	ll	lm	lm	lm	ll	lm	ll	lm	lm	ll	lm	ll	lm	lm	ll	lm	lm	lm	lm	ll	ll	lm	lm	lm	lm
moG8	mo117732	<lmxll>	{0-}	(ll,lm)	ll	ll	ll	ll	ll	lm	lm	lm	ll	ll	ll	ll	lm	ll	lm	lm	--	--	lm	ll	ll	lm	lm	lm	ll	lm	ll	--	lm	ll	lm	ll	lm	lm	ll	lm	lm	lm	lm	ll	ll	lm	--	lm	lm
moG8	mo118027	<lmxll>	{0-}	(ll,lm)	ll	ll	ll	ll	ll	lm	lm	lm	ll	ll	ll	ll	lm	ll	lm	lm	ll	lm	lm	ll	ll	lm	lm	lm	ll	lm	ll	lm	lm	ll	lm	ll	lm	lm	ll	lm	lm	lm	lm	ll	ll	lm	lm	lm	lm
moG8	mo118056	<lmxll>	{0-}	(ll,lm)	ll	ll	ll	ll	ll	lm	lm	lm	ll	ll	ll	ll	lm	ll	lm	--	ll	lm	lm	ll	ll	lm	lm	lm	ll	lm	ll	lm	lm	ll	lm	ll	lm	lm	ll	lm	lm	lm	lm	ll	ll	lm	lm	lm	lm
moG8	mo118118	<lmxll>	{0-}	(ll,lm)	ll	ll	ll	ll	ll	lm	lm	lm	ll	ll	ll	ll	lm	ll	lm	lm	ll	lm	lm	ll	ll	lm	lm	lm	ll	lm	ll	lm	lm	ll	lm	ll	--	lm	ll	lm	lm	ll	lm	ll	ll	lm	lm	lm	lm
moG8	mo116936	<lmxll>	{0-}	(ll,lm)	ll	ll	ll	ll	ll	ll	ll	ll	ll	lm	ll	ll	ll	ll	ll	ll	ll	ll	ll	ll	ll	ll	ll	ll	ll	ll	ll	ll	ll	ll	ll	ll	ll	ll	ll	lm	lm	lm	lm	ll	ll	lm	ll	lm	lm
moG8	mo118090	<lmxll>	{0-}	(ll,lm)	ll	ll	ll	ll	ll	ll	ll	ll	ll	ll	ll	ll	ll	ll	ll	ll	ll	ll	ll	ll	ll	ll	ll	ll	ll	ll	ll	ll	ll	ll	ll	ll	ll	ll	ll	lm	lm	lm	lm	ll	ll	lm	lm	lm	lm
[truncated: 82 more columns]

## Sheet: Pa.encoded.genotypes.JoinMap
Table S2-2. Encoded genotypes used in constructing male 'Paviot' map.
group ID	SNP ID	segregation phase		classification	ind_100	ind_101	ind_102	ind_103	ind_104	ind_105	ind_107	ind_108	ind_109	ind_10	ind_110	ind_111	ind_113	ind_114	ind_115	ind_116	ind_117	ind_118	ind_119	ind_11	ind_120	ind_121	ind_122	ind_123	ind_127	ind_128	ind_12	ind_132	ind_134	ind_135	ind_139	ind_13	ind_140	ind_141	ind_142	ind_14	ind_15	ind_16	ind_17	ind_18	ind_19	ind_1	ind_20	ind_21	ind_22
paG1	pa6973	<nnxnp>	{-0}	(nn,np)	nn	np	nn	--	np	nn	nn	np	nn	nn	np	nn	nn	nn	nn	nn	nn	--	np	nn	np	nn	np	np	nn	--	np	np	nn	nn	np	np	np	np	nn	nn	nn	np	np	nn	nn	--	nn	nn	np
paG1	pa6475	<nnxnp>	{-0}	(nn,np)	nn	np	nn	np	np	nn	nn	np	nn	--	np	nn	nn	nn	nn	nn	nn	nn	np	nn	np	nn	np	np	nn	np	np	np	nn	nn	np	np	nn	np	nn	nn	nn	np	np	nn	nn	nn	nn	nn	np
paG1	pa6972	<nnxnp>	{-0}	(nn,np)	nn	np	nn	np	np	nn	nn	np	nn	nn	np	nn	nn	nn	nn	nn	--	nn	np	nn	np	nn	np	np	nn	np	np	np	nn	nn	np	np	np	np	nn	nn	nn	np	np	nn	nn	nn	nn	nn	np
paG1	pa6949	<nnxnp>	{-0}	(nn,np)	nn	np	nn	np	np	nn	nn	np	nn	nn	np	nn	nn	nn	nn	nn	nn	nn	np	nn	np	nn	np	np	nn	np	np	np	nn	nn	np	np	np	np	nn	nn	nn	np	np	nn	nn	nn	nn	nn	np
paG1	pa6886	<nnxnp>	{-0}	(nn,np)	nn	np	nn	np	np	nn	nn	np	nn	nn	np	nn	nn	nn	nn	nn	nn	nn	np	nn	np	nn	np	np	nn	np	np	np	--	nn	np	np	np	np	nn	nn	nn	np	np	nn	nn	nn	nn	nn	np
paG1	pa6535	<nnxnp>	{-0}	(nn,np)	nn	np	nn	np	np	nn	nn	np	nn	nn	np	nn	nn	nn	nn	nn	nn	nn	np	nn	np	nn	np	np	nn	np	np	np	nn	nn	np	np	nn	np	nn	nn	nn	np	--	nn	nn	nn	nn	nn	np
paG1	pa7407	<nnxnp>	{-0}	(nn,np)	nn	np	nn	np	np	nn	nn	np	nn	nn	np	nn	nn	nn	nn	nn	nn	--	np	nn	np	nn	np	np	nn	--	np	np	np	nn	np	np	np	np	nn	nn	nn	np	np	nn	nn	nn	nn	nn	np
paG1	pa7543	<nnxnp>	{-0}	(nn,np)	nn	np	nn	np	np	nn	nn	np	nn	nn	nn	--	nn	nn	nn	nn	nn	nn	np	nn	np	nn	np	np	nn	np	np	np	np	--	np	np	np	np	nn	nn	nn	np	np	nn	nn	nn	nn	nn	np
paG1	pa7721	<nnxnp>	{-0}	(nn,np)	nn	np	nn	np	np	nn	nn	--	nn	nn	nn	nn	nn	nn	nn	nn	nn	nn	np	nn	np	nn	np	np	nn	np	np	np	np	nn	np	nn	nn	np	nn	nn	nn	np	np	nn	nn	nn	nn	nn	np
paG1	pa7802	<nnxnp>	{-0}	(nn,np)	nn	np	nn	np	np	nn	nn	np	nn	nn	nn	--	nn	nn	nn	nn	nn	nn	np	nn	np	nn	np	np	nn	np	np	np	np	nn	--	nn	nn	np	nn	nn	nn	np	np	nn	nn	nn	nn	--	np
paG1	pa8005	<nnxnp>	{-0}	(nn,np)	nn	nn	nn	np	np	nn	nn	np	nn	nn	nn	nn	nn	nn	nn	nn	nn	nn	np	nn	np	nn	np	np	nn	np	np	np	np	nn	np	nn	nn	np	nn	nn	nn	np	np	nn	nn	nn	nn	nn	np
paG1	pa8041	<nnxnp>	{-0}	(nn,np)	nn	nn	nn	np	np	nn	nn	np	nn	nn	nn	nn	nn	nn	nn	nn	nn	nn	np	nn	np	nn	np	np	nn	np	np	np	np	nn	np	nn	--	np	nn	nn	nn	np	np	nn	nn	nn	nn	nn	np
paG1	pa8042	<nnxnp>	{-0}	(nn,np)	nn	nn	nn	np	np	nn	nn	np	nn	nn	nn	nn	nn	nn	nn	nn	nn	nn	np	nn	np	nn	np	np	nn	np	np	np	np	nn	np	nn	nn	np	nn	nn	nn	np	np	nn	nn	nn	nn	nn	np
paG1	pa8178	<nnxnp>	{-0}	(nn,np)	nn	nn	nn	np	np	nn	nn	np	nn	nn	nn	nn	nn	nn	nn	nn	nn	nn	np	nn	np	nn	np	np	nn	np	np	np	np	nn	np	nn	nn	np	nn	nn	nn	np	np	nn	nn	nn	nn	nn	np
paG1	pa8259	<nnxnp>	{-0}	(nn,np)	nn	nn	nn	np	np	nn	nn	np	nn	nn	nn	nn	nn	nn	nn	nn	nn	nn	np	nn	np	nn	np	np	nn	np	np	np	np	nn	np	--	nn	np	nn	nn	nn	np	np	nn	nn	nn	nn	nn	np
paG1	pa8260	<nnxnp>	{-0}	(nn,np)	nn	nn	nn	np	np	--	nn	np	nn	nn	nn	nn	nn	nn	nn	nn	nn	nn	np	nn	np	nn	np	np	nn	np	np	np	np	nn	np	nn	nn	np	nn	nn	nn	np	np	nn	nn	nn	nn	nn	np
paG1	pa8400	<nnxnp>	{-0}	(nn,np)	nn	--	nn	np	np	nn	nn	np	nn	nn	nn	nn	nn	nn	nn	nn	nn	nn	np	nn	np	nn	np	np	nn	np	np	np	np	nn	np	nn	nn	np	nn	nn	nn	np	--	nn	nn	nn	nn	nn	np
paG1	pa8882	<nnxnp>	{-0}	(nn,np)	nn	nn	nn	--	np	nn	nn	np	nn	nn	nn	nn	nn	nn	nn	nn	nn	nn	np	nn	np	nn	np	np	nn	np	np	--	np	nn	np	nn	nn	np	nn	nn	nn	np	np	nn	nn	nn	nn	nn	nn
paG1	pa9809	<nnxnp>	{-0}	(nn,np)	nn	nn	np	np	np	nn	nn	np	np	nn	nn	nn	nn	nn	nn	nn	nn	nn	np	nn	np	nn	np	np	nn	np	np	np	np	nn	np	nn	nn	np	nn	nn	np	np	nn	nn	nn	nn	nn	nn	nn
paG1	pa9823	<nnxnp>	{-0}	(nn,np)	nn	nn	np	--	np	nn	nn	np	np	nn	nn	nn	nn	nn	nn	nn	nn	nn	np	nn	np	nn	np	np	nn	np	np	np	np	nn	np	nn	nn	np	nn	nn	np	np	nn	nn	--	nn	nn	nn	nn
paG1	pa9824	<nnxnp>	{-0}	(nn,np)	nn	nn	np	np	np	nn	nn	np	np	nn	nn	nn	nn	nn	nn	nn	nn	nn	np	nn	np	nn	np	np	nn	np	np	np	np	nn	np	nn	nn	np	nn	nn	np	np	nn	nn	nn	nn	nn	nn	nn
paG1	pa11353	<nnxnp>	{-0}	(nn,np)	nn	nn	np	np	np	np	nn	np	np	nn	np	nn	nn	--	np	nn	nn	nn	nn	nn	np	nn	np	np	nn	nn	np	np	np	nn	np	np	nn	nn	nn	np	np	np	nn	nn	nn	nn	nn	nn	np
paG1	pa11844	<nnxnp>	{-1}	(nn,np)	np	np	nn	nn	nn	nn	np	nn	nn	np	nn	np	np	np	nn	--	nn	np	np	np	np	np	np	nn	np	np	nn	nn	np	np	nn	nn	np	np	np	nn	nn	np	np	np	np	np	np	np	nn
paG1	pa11813	<nnxnp>	{-0}	(nn,np)	--	nn	np	np	np	np	nn	np	np	nn	np	nn	nn	nn	np	np	nn	nn	nn	nn	nn	nn	np	np	nn	--	np	np	nn	nn	np	np	nn	nn	nn	np	np	np	nn	nn	--	nn	nn	nn	np
paG1	pa11771	<nnxnp>	{-0}	(nn,np)	nn	nn	np	np	np	np	nn	np	np	nn	np	nn	nn	nn	np	np	nn	nn	nn	nn	nn	nn	np	np	nn	nn	np	np	nn	nn	np	np	nn	nn	nn	np	np	np	nn	nn	nn	nn	nn	nn	np
paG1	pa11874	<nnxnp>	{-0}	(nn,np)	nn	nn	np	np	np	np	nn	np	np	nn	np	nn	nn	nn	np	np	nn	nn	nn	nn	nn	nn	np	np	nn	nn	np	np	nn	nn	np	np	nn	nn	nn	np	np	np	nn	--	nn	nn	nn	nn	np
paG1	pa12546	<nnxnp>	{-0}	(nn,np)	--	nn	np	np	np	np	nn	--	np	nn	np	nn	nn	nn	np	np	nn	--	nn	nn	nn	--	np	np	nn	nn	np	np	nn	nn	np	np	nn	nn	nn	np	np	np	nn	nn	nn	np	nn	nn	np
paG1	pa12563	<nnxnp>	{-0}	(nn,np)	np	nn	np	np	np	np	nn	np	np	nn	np	nn	nn	nn	np	np	--	nn	nn	nn	nn	nn	np	np	nn	nn	np	np	nn	nn	np	np	--	nn	nn	np	np	np	nn	nn	nn	np	nn	nn	np
paG1	pa12477	<nnxnp>	{-0}	(nn,np)	np	nn	--	np	np	np	--	np	np	nn	np	nn	nn	nn	np	np	nn	nn	nn	nn	nn	nn	np	np	nn	nn	np	--	nn	--	np	np	nn	nn	nn	np	np	np	nn	--	nn	np	nn	nn	np
paG1	pa12560	<nnxnp>	{-0}	(nn,np)	np	nn	np	np	np	np	nn	np	np	nn	np	nn	nn	nn	np	np	nn	nn	nn	nn	nn	nn	np	np	nn	nn	np	np	nn	nn	np	np	nn	nn	nn	np	np	np	nn	nn	nn	np	--	nn	np
paG1	pa14382	<nnxnp>	{-0}	(nn,np)	np	nn	np	np	np	np	nn	np	np	nn	np	nn	np	nn	np	np	nn	nn	nn	nn	nn	nn	np	np	nn	nn	np	np	nn	nn	np	np	nn	nn	nn	np	np	np	nn	nn	nn	np	np	nn	np
paG1	pa14745	<nnxnp>	{-0}	(nn,np)	np	nn	np	np	np	np	nn	np	np	nn	np	nn	np	nn	np	np	nn	nn	nn	nn	nn	nn	np	np	nn	nn	np	np	nn	nn	np	np	--	nn	nn	np	np	np	nn	nn	nn	np	np	nn	np
paG1	pa14644	<nnxnp>	{-0}	(nn,np)	np	nn	np	np	np	np	nn	np	np	nn	np	nn	np	nn	np	np	nn	nn	nn	nn	nn	nn	np	np	nn	nn	np	np	nn	nn	np	np	--	nn	nn	np	np	np	nn	nn	nn	np	np	nn	np
paG1	pa15040	<nnxnp>	{-0}	(nn,np)	np	nn	np	np	np	np	nn	np	np	nn	np	nn	np	nn	np	np	nn	nn	nn	nn	nn	nn	np	np	nn	nn	np	nn	nn	nn	np	np	nn	nn	nn	np	np	nn	nn	nn	--	np	np	nn	np
paG1	pa14922	<nnxnp>	{-0}	(nn,np)	np	nn	np	np	np	np	--	np	np	nn	np	nn	np	nn	np	np	nn	nn	nn	nn	nn	nn	np	np	nn	nn	np	np	nn	nn	np	np	nn	nn	nn	np	np	np	nn	nn	nn	np	np	nn	np
paG1	pa15092	<nnxnp>	{-0}	(nn,np)	np	nn	np	np	np	np	nn	np	np	nn	np	nn	np	nn	np	np	nn	nn	nn	nn	nn	nn	np	np	nn	nn	np	nn	nn	nn	np	np	nn	nn	nn	np	np	np	nn	nn	nn	np	np	nn	np
paG1	pa15009	<nnxnp>	{-0}	(nn,np)	np	nn	np	np	np	np	nn	np	np	nn	np	nn	np	nn	np	np	nn	nn	nn	nn	nn	nn	np	np	nn	nn	np	nn	nn	nn	np	np	--	nn	nn	np	np	np	nn	nn	nn	np	np	nn	np
paG1	pa15130	<nnxnp>	{-0}	(nn,np)	np	nn	np	np	np	np	nn	np	np	nn	np	nn	np	nn	np	np	nn	nn	nn	nn	nn	nn	np	np	nn	np	np	nn	nn	nn	np	np	nn	nn	nn	np	np	np	np	nn	nn	np	np	nn	np
paG1	pa15410	<nnxnp>	{-0}	(nn,np)	np	nn	np	np	np	np	nn	np	np	nn	np	nn	np	nn	np	np	nn	nn	nn	nn	nn	nn	np	np	nn	nn	np	nn	nn	nn	np	nn	nn	nn	nn	np	np	np	np	nn	nn	np	np	nn	np
paG1	pa16473	<nnxnp>	{-0}	(nn,np)	np	nn	np	nn	np	np	nn	np	np	nn	np	nn	np	nn	np	np	nn	nn	nn	nn	nn	np	np	np	nn	np	np	np	nn	nn	np	nn	nn	nn	nn	np	nn	np	nn	nn	nn	np	np	nn	np
paG1	pa17629	<nnxnp>	{-0}	(nn,np)	np	nn	np	nn	np	np	nn	np	np	nn	np	nn	np	nn	np	np	nn	nn	--	nn	np	np	np	--	nn	np	np	np	nn	np	np	nn	nn	nn	nn	np	nn	np	nn	nn	nn	np	np	nn	np
paG1	pa17647	<nnxnp>	{-0}	(nn,np)	np	nn	np	nn	np	np	nn	np	np	nn	np	nn	np	nn	np	np	nn	nn	nn	nn	np	np	np	np	nn	np	np	nn	nn	np	np	nn	nn	nn	nn	np	nn	np	nn	nn	nn	np	np	nn	np
paG1	pa17709	<nnxnp>	{-0}	(nn,np)	np	nn	np	nn	np	np	nn	np	np	nn	np	nn	np	nn	np	np	nn	nn	nn	nn	np	np	np	np	nn	np	np	np	nn	np	np	nn	nn	--	nn	np	nn	np	nn	nn	nn	np	np	nn	np
paG1	pa17676	<nnxnp>	{-0}	(nn,np)	np	nn	np	nn	np	np	nn	np	np	nn	np	nn	np	nn	np	np	nn	nn	nn	nn	np	np	np	np	nn	np	np	np	nn	--	np	nn	nn	nn	nn	np	nn	np	nn	nn	--	np	np	nn	np
paG1	pa17625	<nnxnp>	{-0}	(nn,np)	np	nn	np	nn	np	np	nn	np	np	nn	np	nn	np	nn	np	np	nn	nn	nn	nn	np	np	np	np	nn	np	np	np	nn	np	np	nn	nn	nn	nn	np	nn	np	nn	nn	nn	np	np	nn	np
paG1	pa17597	<nnxnp>	{-0}	(nn,np)	np	nn	np	nn	np	np	nn	np	np	nn	np	nn	np	nn	np	np	nn	nn	nn	nn	np	np	np	np	nn	np	np	np	nn	np	np	nn	nn	nn	nn	np	nn	--	nn	nn	nn	np	np	nn	nn
paG1	pa17475	<nnxnp>	{-0}	(nn,np)	np	nn	np	nn	np	np	nn	np	np	nn	np	nn	np	nn	np	np	nn	nn	nn	nn	nn	np	np	np	nn	np	np	np	nn	np	np	nn	nn	--	nn	np	--	np	nn	nn	nn	np	np	nn	np
paG1	pa17413	<nnxnp>	{-0}	(nn,np)	np	nn	np	nn	np	np	nn	np	np	nn	np	nn	np	nn	np	np	nn	nn	nn	nn	nn	np	np	np	nn	np	np	np	nn	np	np	nn	nn	nn	nn	np	nn	np	nn	nn	nn	np	np	nn	np
paG1	pa17351	<nnxnp>	{-0}	(nn,np)	np	nn	np	nn	np	np	nn	np	np	nn	np	nn	np	nn	np	np	nn	nn	nn	nn	nn	np	np	np	nn	np	np	np	nn	nn	np	nn	nn	nn	nn	np	nn	np	nn	nn	nn	np	np	nn	np
paG1	pa17319	<nnxnp>	{-0}	(nn,np)	np	nn	np	nn	np	np	nn	np	np	nn	np	nn	np	nn	np	np	nn	nn	nn	nn	nn	np	np	np	nn	np	np	np	nn	nn	np	nn	nn	nn	nn	np	nn	np	nn	nn	nn	np	np	nn	np
paG1	pa17254	<nnxnp>	{-0}	(nn,np)	np	nn	np	nn	np	np	nn	np	np	nn	np	nn	np	nn	np	np	nn	nn	nn	nn	nn	np	np	np	nn	np	np	np	nn	nn	np	nn	nn	nn	nn	np	nn	np	nn	nn	nn	np	np	nn	np
paG1	pa16549	<nnxnp>	{-0}	(nn,np)	np	nn	np	nn	np	np	nn	np	np	nn	np	nn	np	nn	np	np	nn	nn	nn	nn	nn	np	np	--	nn	np	np	np	nn	nn	np	nn	nn	nn	nn	np	nn	np	nn	nn	nn	np	np	nn	np
paG1	pa16510	<nnxnp>	{-0}	(nn,np)	np	nn	np	nn	np	np	nn	np	np	nn	np	nn	np	nn	np	np	nn	nn	nn	nn	nn	np	np	np	nn	np	np	np	nn	nn	np	nn	nn	nn	nn	np	nn	np	nn	nn	nn	np	np	nn	np
paG1	pa17184	<nnxnp>	{-0}	(nn,np)	np	nn	np	nn	np	np	nn	nn	np	nn	np	nn	np	nn	np	np	nn	nn	nn	nn	nn	np	np	np	nn	np	np	np	nn	nn	np	nn	nn	nn	nn	np	nn	np	nn	nn	--	np	np	nn	np
paG1	pa19149	<nnxnp>	{-1}	(nn,np)	nn	np	nn	np	np	np	np	nn	np	nn	nn	np	nn	np	np	nn	nn	np	np	np	np	nn	np	nn	np	nn	nn	nn	np	nn	nn	np	np	np	np	nn	np	np	np	np	nn	np	np	np	nn
paG1	pa19303	<nnxnp>	{-1}	(nn,np)	nn	np	nn	np	np	np	np	nn	np	nn	nn	np	nn	np	np	nn	nn	np	np	np	np	nn	np	nn	np	nn	nn	nn	np	nn	nn	np	np	np	np	nn	np	np	np	np	nn	np	np	np	nn
paG1	pa19513	<nnxnp>	{-1}	(nn,np)	nn	np	nn	np	np	np	np	nn	np	nn	nn	np	nn	np	np	nn	nn	np	np	np	np	nn	np	nn	np	nn	nn	nn	np	nn	nn	np	np	np	np	nn	np	np	np	np	nn	np	np	np	nn
paG1	pa19510	<nnxnp>	{-1}	(nn,np)	nn	np	nn	np	np	np	np	nn	np	nn	nn	np	nn	np	np	nn	nn	np	np	np	np	nn	--	nn	np	nn	nn	nn	np	nn	nn	np	np	np	np	nn	np	--	np	np	nn	np	np	np	--
paG1	pa20146	<nnxnp>	{-1}	(nn,np)	nn	nn	nn	np	np	np	np	nn	np	nn	nn	np	nn	np	np	nn	nn	np	nn	np	np	nn	np	nn	np	--	nn	nn	np	nn	nn	np	np	np	np	nn	np	np	np	np	nn	np	np	np	nn
paG1	pa20162	<nnxnp>	{-1}	(nn,np)	nn	nn	nn	np	np	np	np	--	np	nn	nn	np	nn	np	np	nn	nn	np	nn	np	np	nn	np	nn	np	nn	nn	nn	np	nn	nn	np	np	np	np	nn	np	np	np	np	nn	np	np	np	nn
paG1	pa20076	<nnxnp>	{-1}	(nn,np)	np	nn	nn	np	np	np	np	--	np	nn	nn	np	nn	np	np	nn	nn	np	nn	np	np	nn	np	nn	np	nn	nn	nn	np	nn	nn	np	np	np	np	nn	np	np	np	np	nn	np	np	np	nn
paG1	pa20141	<nnxnp>	{-1}	(nn,np)	nn	nn	nn	np	np	np	np	nn	np	nn	nn	np	nn	np	np	nn	nn	np	nn	np	np	--	np	nn	np	nn	nn	nn	np	nn	nn	np	np	np	np	nn	np	np	np	np	nn	np	np	np	nn
paG1	pa20192	<nnxnp>	{-1}	(nn,np)	nn	np	nn	np	np	np	np	nn	np	nn	nn	np	nn	np	np	nn	nn	np	nn	np	np	nn	--	nn	np	nn	nn	nn	np	--	nn	np	np	np	np	nn	np	--	np	np	nn	np	np	np	nn
paG1	pa20193	<nnxnp>	{-1}	(nn,np)	nn	nn	nn	np	np	np	np	nn	np	nn	np	np	nn	np	np	nn	nn	np	nn	np	np	nn	--	nn	np	nn	nn	nn	np	nn	nn	np	np	np	np	nn	np	--	np	np	nn	np	np	np	nn
paG1	pa20296	<nnxnp>	{-1}	(nn,np)	nn	nn	nn	np	np	np	np	nn	np	nn	nn	np	nn	np	np	nn	nn	np	nn	np	np	nn	np	nn	np	nn	nn	nn	np	nn	nn	np	np	np	np	nn	np	np	np	np	nn	np	np	np	nn
paG1	pa20453	<nnxnp>	{-1}	(nn,np)	nn	--	nn	np	np	np	np	nn	np	nn	nn	np	nn	np	np	nn	nn	np	nn	np	np	nn	np	nn	np	nn	--	nn	np	nn	nn	np	np	np	np	nn	np	np	np	np	nn	np	np	np	nn
paG1	pa20458	<nnxnp>	{-1}	(nn,np)	nn	--	nn	np	np	np	np	nn	np	nn	nn	np	nn	np	np	nn	nn	np	nn	np	np	nn	np	nn	np	nn	nn	nn	np	nn	nn	np	np	np	np	nn	np	np	np	np	nn	np	np	np	nn
paG1	pa20663	<nnxnp>	{-1}	(nn,np)	nn	nn	nn	np	np	np	np	nn	np	nn	nn	np	nn	np	np	np	nn	np	nn	np	np	nn	np	nn	np	nn	nn	nn	np	nn	nn	np	--	np	np	nn	np	np	np	np	nn	np	np	np	nn
paG1	pa20734	<nnxnp>	{-1}	(nn,np)	nn	nn	nn	np	np	np	np	nn	np	nn	nn	np	nn	np	np	nn	nn	np	nn	np	np	nn	np	nn	np	nn	nn	--	np	nn	nn	np	np	np	np	nn	np	np	np	np	nn	np	np	np	nn
paG1	pa20882	<nnxnp>	{-1}	(nn,np)	--	nn	nn	np	nn	np	np	nn	np	nn	nn	np	nn	np	np	nn	nn	np	nn	np	np	nn	np	nn	np	nn	nn	nn	np	nn	nn	np	np	np	np	nn	np	np	np	np	nn	np	np	np	nn
paG1	pa20968	<nnxnp>	{-1}	(nn,np)	nn	nn	nn	np	--	np	np	nn	np	nn	nn	np	nn	np	np	np	nn	np	nn	np	np	nn	np	nn	np	nn	nn	nn	np	nn	nn	np	np	np	np	nn	np	np	--	np	nn	np	np	np	nn
paG1	pa20937	<nnxnp>	{-1}	(nn,np)	nn	nn	nn	np	nn	np	np	nn	np	nn	nn	np	nn	np	np	np	nn	np	nn	np	np	nn	np	nn	np	nn	nn	nn	np	nn	nn	np	np	np	np	nn	np	np	np	np	nn	np	np	np	nn
paG1	pa21537	<nnxnp>	{-1}	(nn,np)	nn	nn	nn	np	nn	np	np	nn	np	nn	nn	np	nn	np	np	np	nn	np	nn	np	np	nn	np	nn	np	nn	nn	nn	np	nn	nn	np	np	np	np	nn	np	np	np	np	nn	np	np	np	nn
paG1	pa21675	<nnxnp>	{-1}	(nn,np)	nn	nn	nn	np	nn	np	np	nn	np	nn	nn	np	nn	np	np	np	nn	np	nn	np	np	nn	np	nn	np	nn	nn	nn	np	nn	np	np	np	np	np	nn	np	np	np	np	nn	np	np	np	nn
paG1	pa22580	<nnxnp>	{-1}	(nn,np)	nn	nn	nn	np	nn	np	np	np	np	nn	nn	nn	nn	np	np	np	nn	np	nn	np	nn	nn	np	nn	np	nn	nn	nn	np	nn	np	np	np	np	np	nn	nn	np	np	np	nn	np	np	np	nn
paG1	pa22567	<nnxnp>	{-1}	(nn,np)	nn	nn	nn	np	nn	np	np	np	np	nn	nn	nn	nn	np	np	np	nn	np	nn	np	nn	nn	np	nn	np	nn	nn	nn	np	nn	np	np	np	np	np	nn	nn	np	np	np	nn	np	np	np	nn
paG1	pa22770	<nnxnp>	{-1}	(nn,np)	nn	nn	nn	np	nn	np	np	np	np	nn	nn	nn	nn	np	np	np	nn	np	nn	np	--	nn	np	nn	np	nn	nn	nn	np	nn	np	np	np	np	np	nn	nn	np	np	np	nn	np	np	np	nn
paG1	pa22959	<nnxnp>	{-1}	(nn,np)	nn	nn	nn	np	nn	np	np	np	np	nn	nn	nn	nn	np	np	np	nn	np	nn	np	nn	nn	np	nn	np	nn	nn	nn	np	nn	np	np	np	np	np	nn	nn	np	np	np	nn	np	np	np	nn
paG2	pa26766	<nnxnp>	{-0}	(nn,np)	nn	np	nn	nn	np	nn	nn	np	np	np	nn	--	nn	np	np	np	np	np	np	nn	np	np	nn	nn	np	np	nn	np	nn	nn	np	nn	np	np	np	np	nn	nn	nn	np	nn	np	nn	nn	nn
paG2	pa27819	<nnxnp>	{-0}	(nn,np)	nn	np	nn	nn	np	nn	nn	nn	np	np	nn	nn	nn	np	np	np	np	nn	np	nn	np	np	nn	nn	np	np	nn	np	nn	np	np	nn	np	np	np	np	nn	nn	nn	np	nn	nn	nn	nn	nn
paG2	pa27923	<nnxnp>	{-0}	(nn,np)	nn	np	nn	nn	np	nn	nn	nn	np	np	nn	nn	nn	np	np	np	np	nn	np	nn	np	np	nn	nn	np	np	nn	np	nn	np	np	nn	np	np	np	np	nn	nn	nn	np	nn	nn	nn	nn	nn
paG2	pa27829	<nnxnp>	{-0}	(nn,np)	nn	np	nn	nn	np	--	nn	nn	np	np	nn	nn	nn	np	np	np	np	nn	np	nn	np	np	nn	nn	np	np	nn	np	nn	np	np	nn	np	np	np	np	nn	nn	nn	np	nn	nn	--	nn	nn
paG2	pa27817	<nnxnp>	{-0}	(nn,np)	nn	np	nn	nn	np	nn	nn	nn	np	np	nn	nn	nn	np	np	np	np	nn	np	nn	np	np	nn	nn	np	np	nn	np	nn	np	np	nn	np	np	np	np	nn	nn	nn	np	nn	nn	nn	nn	nn
paG2	pa28013	<nnxnp>	{-0}	(nn,np)	nn	--	nn	nn	np	nn	nn	nn	np	np	nn	nn	nn	np	np	np	np	nn	np	nn	np	--	nn	nn	np	np	nn	np	nn	np	np	nn	np	np	np	np	nn	nn	--	np	nn	nn	nn	nn	nn
paG2	pa28036	<nnxnp>	{-0}	(nn,np)	nn	np	nn	nn	np	nn	nn	nn	np	np	np	nn	nn	np	np	np	np	nn	np	nn	np	np	nn	nn	np	np	nn	np	nn	np	np	nn	np	np	np	np	nn	nn	nn	np	nn	nn	nn	nn	nn
paG2	pa28669	<nnxnp>	{-0}	(nn,np)	nn	nn	nn	nn	np	nn	nn	nn	np	np	np	nn	nn	np	np	np	np	nn	--	nn	np	np	nn	nn	np	--	nn	np	nn	np	np	nn	np	np	--	np	nn	nn	--	np	nn	nn	nn	nn	nn
paG2	pa28627	<nnxnp>	{-0}	(nn,np)	nn	nn	nn	nn	np	nn	nn	nn	np	np	np	nn	nn	np	np	np	np	nn	np	nn	np	np	nn	nn	np	np	nn	np	nn	np	np	nn	np	np	np	np	nn	nn	nn	np	nn	nn	nn	nn	nn
paG2	pa28911	<nnxnp>	{-0}	(nn,np)	nn	nn	--	nn	np	nn	--	nn	np	np	np	nn	nn	np	np	np	np	nn	np	nn	np	--	nn	nn	np	np	nn	np	nn	nn	np	nn	np	np	np	np	nn	nn	nn	np	nn	nn	nn	nn	nn
paG2	pa30389	<nnxnp>	{-0}	(nn,np)	nn	--	nn	nn	np	nn	--	nn	np	np	np	nn	nn	np	nn	np	np	nn	np	nn	np	np	nn	nn	nn	np	nn	np	nn	nn	np	nn	np	np	np	np	nn	--	nn	np	nn	nn	nn	nn	nn
paG2	pa30313	<nnxnp>	{-0}	(nn,np)	nn	--	nn	nn	np	nn	nn	nn	np	np	np	nn	nn	np	nn	np	np	nn	np	nn	np	np	nn	nn	--	np	nn	np	nn	nn	np	nn	np	np	np	np	nn	nn	nn	np	nn	nn	nn	nn	nn
paG2	pa29052	<nnxnp>	{-0}	(nn,np)	nn	nn	nn	nn	np	nn	nn	nn	np	np	np	nn	nn	np	np	np	np	nn	np	nn	np	np	nn	nn	np	np	nn	np	nn	nn	np	nn	np	np	np	np	nn	nn	nn	np	nn	nn	nn	nn	nn
paG2	pa29313	<nnxnp>	{-0}	(nn,np)	nn	nn	nn	nn	np	nn	nn	nn	np	np	np	nn	nn	np	np	np	np	nn	np	nn	np	np	nn	nn	np	np	nn	np	nn	nn	np	nn	np	np	np	np	nn	nn	nn	np	nn	nn	nn	nn	nn
paG2	pa29050	<nnxnp>	{-0}	(nn,np)	nn	nn	nn	nn	np	nn	nn	nn	np	np	np	nn	nn	np	np	np	np	nn	np	nn	np	np	nn	nn	np	np	nn	np	nn	nn	np	nn	np	np	np	np	nn	nn	nn	np	nn	nn	nn	--	nn
paG2	pa29314	<nnxnp>	{-0}	(nn,np)	nn	nn	nn	nn	np	nn	nn	nn	np	np	np	nn	nn	np	np	np	np	nn	np	nn	np	np	nn	nn	np	np	nn	np	nn	nn	np	nn	np	np	np	np	nn	nn	nn	np	nn	nn	nn	nn	nn
paG2	pa30295	<nnxnp>	{-0}	(nn,np)	nn	nn	nn	--	np	nn	nn	nn	np	np	np	nn	nn	np	nn	np	np	--	np	nn	np	np	nn	nn	nn	np	nn	np	nn	nn	np	nn	np	np	np	np	nn	nn	nn	np	nn	nn	nn	nn	nn
paG2	pa31212	<nnxnp>	{-0}	(nn,np)	nn	nn	nn	nn	np	nn	nn	nn	np	np	np	nn	nn	np	nn	np	np	nn	np	nn	np	np	nn	nn	nn	np	nn	np	nn	nn	np	nn	nn	np	np	np	nn	nn	nn	np	nn	nn	nn	nn	nn
paG2	pa31872	<nnxnp>	{-0}	(nn,np)	nn	nn	nn	nn	nn	nn	nn	nn	np	np	np	nn	nn	np	nn	np	np	nn	np	nn	np	np	nn	nn	nn	np	nn	np	nn	nn	np	nn	nn	np	np	np	--	nn	nn	nn	nn	nn	nn	nn	nn
paG2	pa31821	<nnxnp>	{-0}	(nn,np)	nn	nn	nn	nn	nn	nn	nn	nn	np	np	np	nn	nn	np	nn	np	np	nn	np	nn	np	np	nn	nn	nn	np	nn	np	nn	nn	np	nn	nn	np	np	np	nn	nn	nn	nn	nn	nn	nn	nn	nn
paG2	pa31850	<nnxnp>	{-0}	(nn,np)	nn	nn	nn	nn	nn	nn	--	nn	np	np	np	nn	nn	np	--	np	np	nn	np	nn	np	np	nn	nn	nn	np	nn	np	nn	nn	np	nn	nn	np	np	np	nn	nn	nn	nn	nn	nn	nn	nn	nn
paG2	pa32166	<nnxnp>	{-0}	(nn,np)	nn	nn	nn	nn	nn	nn	nn	nn	np	np	np	nn	nn	np	nn	np	np	nn	np	nn	nn	np	nn	nn	nn	np	nn	np	nn	nn	np	nn	nn	np	nn	np	nn	nn	nn	nn	nn	nn	nn	nn	nn
paG2	pa33837	<nnxnp>	{-1}	(nn,np)	np	np	np	--	np	np	np	np	nn	nn	nn	np	np	nn	np	nn	np	np	nn	np	np	nn	nn	np	np	--	np	nn	nn	np	--	np	np	nn	np	nn	np	nn	np	np	np	np	np	np	np
paG2	pa34077	<nnxnp>	{-1}	(nn,np)	np	np	np	np	np	np	np	np	nn	nn	nn	np	np	nn	np	nn	np	np	nn	np	np	nn	nn	np	np	nn	np	nn	--	np	nn	np	np	nn	np	nn	np	nn	np	np	np	--	np	np	np
paG2	pa34084	<nnxnp>	{-1}	(nn,np)	np	np	np	--	np	np	np	np	nn	nn	nn	np	np	nn	np	nn	np	np	nn	np	np	nn	nn	np	np	nn	np	nn	nn	np	nn	np	np	nn	np	nn	np	nn	np	np	np	np	np	np	np
paG2	pa34825	<nnxnp>	{-1}	(nn,np)	np	np	np	np	np	np	np	np	nn	nn	nn	np	np	nn	nn	nn	np	np	nn	np	np	nn	nn	np	np	nn	np	nn	nn	np	nn	np	np	nn	np	--	np	nn	np	np	np	np	--	np	np
paG2	pa35364	<nnxnp>	{-0}	(nn,np)	nn	nn	nn	nn	nn	nn	nn	nn	np	np	np	nn	nn	np	np	np	np	nn	np	nn	nn	np	nn	nn	nn	np	np	np	np	nn	--	nn	nn	np	nn	np	nn	nn	nn	nn	nn	nn	nn	nn	nn
paG2	pa35458	<nnxnp>	{-0}	(nn,np)	nn	nn	nn	nn	nn	--	nn	nn	np	np	np	nn	nn	np	np	np	np	nn	np	nn	nn	np	nn	nn	nn	np	np	np	np	nn	np	nn	nn	np	nn	np	nn	nn	nn	nn	nn	nn	nn	nn	nn
paG2	pa36617	<nnxnp>	{-0}	(nn,np)	nn	nn	nn	nn	nn	nn	nn	nn	np	np	np	nn	np	np	np	np	np	nn	np	nn	nn	np	nn	np	nn	np	np	np	np	nn	np	np	nn	np	nn	nn	nn	nn	nn	--	nn	nn	nn	nn	nn
paG2	pa36044	<nnxnp>	{-0}	(nn,np)	nn	nn	nn	nn	nn	nn	nn	nn	np	np	np	nn	np	np	np	np	np	nn	np	nn	--	np	nn	--	nn	np	np	np	np	nn	np	np	nn	np	nn	nn	nn	nn	nn	nn	nn	nn	nn	nn	nn
paG2	pa36675	<nnxnp>	{-0}	(nn,np)	nn	nn	nn	nn	nn	nn	nn	nn	np	np	np	nn	np	np	np	np	np	nn	np	--	nn	np	nn	np	nn	np	np	np	np	nn	np	np	nn	np	nn	nn	nn	--	nn	nn	nn	np	nn	nn	nn
paG2	pa36633	<nnxnp>	{-0}	(nn,np)	nn	nn	nn	nn	nn	nn	nn	nn	np	np	np	nn	np	np	np	np	np	nn	np	nn	nn	np	nn	np	nn	np	np	--	np	nn	np	np	--	np	--	nn	nn	nn	nn	nn	nn	nn	nn	nn	nn
paG2	pa36643	<nnxnp>	{-0}	(nn,np)	nn	nn	nn	--	nn	--	nn	nn	np	np	np	nn	np	np	--	np	np	nn	np	nn	nn	np	nn	np	nn	np	np	np	np	nn	np	np	nn	np	nn	nn	nn	nn	nn	nn	nn	nn	nn	nn	nn
paG2	pa36653	<nnxnp>	{-0}	(nn,np)	nn	nn	nn	--	nn	nn	nn	nn	np	np	np	nn	np	np	np	np	np	nn	np	nn	nn	np	nn	np	nn	np	np	np	np	nn	np	np	nn	np	nn	nn	nn	nn	nn	nn	nn	nn	nn	nn	nn
paG2	pa36674	<nnxnp>	{-0}	(nn,np)	nn	nn	nn	nn	nn	nn	nn	nn	np	np	np	nn	np	np	np	np	np	nn	np	nn	nn	np	nn	np	nn	np	np	np	np	nn	np	np	nn	np	nn	nn	nn	nn	nn	nn	nn	nn	nn	nn	nn
paG2	pa36670	<nnxnp>	{-0}	(nn,np)	nn	nn	nn	nn	nn	nn	nn	nn	np	np	np	nn	np	np	np	np	np	nn	np	nn	nn	np	nn	np	nn	np	np	np	np	nn	np	np	nn	np	nn	nn	nn	nn	nn	nn	nn	nn	nn	nn	nn
paG2	pa36652	<nnxnp>	{-0}	(nn,np)	nn	nn	nn	nn	nn	nn	nn	nn	np	np	np	nn	np	np	np	np	np	nn	np	nn	nn	np	nn	np	nn	np	np	np	np	nn	np	np	nn	np	nn	nn	nn	nn	nn	nn	nn	nn	nn	nn	nn
paG2	pa36645	<nnxnp>	{-0}	(nn,np)	nn	nn	nn	--	nn	nn	nn	nn	np	np	np	--	np	np	np	np	np	nn	np	nn	nn	np	nn	np	nn	--	np	np	np	nn	np	np	nn	np	nn	nn	nn	--	nn	nn	nn	nn	nn	nn	nn
paG2	pa36631	<nnxnp>	{-0}	(nn,np)	nn	--	nn	nn	nn	--	nn	nn	np	np	np	nn	np	np	np	np	np	nn	np	nn	nn	np	nn	np	nn	np	np	--	np	nn	np	np	nn	np	nn	nn	nn	nn	nn	nn	nn	nn	nn	nn	nn
paG2	pa36672	<nnxnp>	{-0}	(nn,np)	nn	--	nn	nn	nn	nn	nn	nn	np	np	np	nn	np	np	np	np	np	nn	np	nn	nn	np	nn	np	nn	np	np	np	np	nn	np	np	nn	np	nn	nn	nn	nn	nn	nn	nn	nn	nn	nn	nn
paG2	pa36640	<nnxnp>	{-0}	(nn,np)	--	nn	nn	nn	nn	nn	nn	nn	np	np	np	nn	np	np	np	np	np	nn	np	nn	nn	np	nn	np	nn	np	np	np	np	nn	np	np	nn	np	nn	nn	nn	nn	nn	nn	nn	nn	nn	nn	nn
paG2	pa36773	<nnxnp>	{-0}	(nn,np)	nn	nn	nn	nn	nn	nn	nn	nn	np	np	np	nn	np	np	np	np	np	nn	np	nn	nn	np	nn	np	nn	np	np	np	np	nn	np	np	--	np	nn	nn	nn	nn	nn	nn	nn	nn	nn	nn	nn
paG2	pa36782	<nnxnp>	{-0}	(nn,np)	nn	nn	--	nn	nn	nn	nn	nn	np	np	np	nn	np	np	np	np	np	nn	np	nn	nn	np	nn	np	nn	np	np	np	np	nn	np	np	nn	np	--	nn	nn	nn	--	nn	nn	nn	nn	nn	nn
paG2	pa36889	<nnxnp>	{-0}	(nn,np)	nn	nn	nn	nn	nn	nn	nn	nn	np	np	np	nn	np	np	np	np	np	nn	np	nn	nn	np	nn	np	nn	np	np	np	np	nn	np	np	--	np	nn	nn	nn	nn	nn	nn	nn	nn	nn	nn	nn
paG2	pa36775	<nnxnp>	{-0}	(nn,np)	nn	nn	nn	nn	nn	nn	nn	nn	np	np	np	nn	np	np	np	np	np	--	np	nn	nn	np	nn	np	nn	np	np	np	np	nn	np	np	nn	np	nn	nn	nn	nn	nn	nn	nn	nn	nn	nn	nn
paG2	pa36759	<nnxnp>	{-0}	(nn,np)	nn	nn	nn	nn	nn	nn	nn	nn	np	np	np	nn	np	np	np	np	np	nn	np	nn	nn	np	nn	np	--	np	np	np	np	nn	np	np	nn	np	nn	nn	nn	nn	nn	nn	nn	--	nn	nn	nn
paG2	pa36994	<nnxnp>	{-0}	(nn,np)	nn	nn	nn	nn	nn	nn	nn	--	np	np	np	nn	np	np	np	np	np	nn	np	nn	nn	np	nn	np	nn	np	np	np	np	nn	np	np	nn	np	nn	nn	nn	nn	nn	nn	nn	--	nn	nn	nn
paG2	pa36910	<nnxnp>	{-0}	(nn,np)	nn	nn	nn	nn	nn	nn	nn	nn	np	np	np	nn	np	np	np	np	np	nn	np	nn	nn	np	nn	np	nn	np	np	np	np	nn	np	np	--	np	nn	nn	nn	nn	nn	nn	nn	--	nn	nn	nn
paG2	pa36766	<nnxnp>	{-0}	(nn,np)	nn	nn	nn	nn	nn	nn	nn	nn	np	np	np	nn	np	np	np	np	np	nn	np	nn	nn	np	nn	np	nn	np	np	np	np	nn	np	np	nn	np	nn	nn	nn	nn	nn	nn	nn	--	nn	nn	nn
paG2	pa36912	<nnxnp>	{-0}	(nn,np)	nn	nn	nn	nn	nn	nn	nn	nn	np	np	np	nn	np	np	np	np	np	nn	np	nn	nn	np	nn	np	nn	np	np	np	np	nn	np	np	nn	np	nn	nn	nn	nn	nn	nn	nn	--	nn	nn	nn
paG2	pa36993	<nnxnp>	{-0}	(nn,np)	nn	nn	nn	nn	nn	nn	nn	nn	np	np	np	nn	np	np	np	np	np	nn	np	nn	nn	np	nn	np	nn	np	np	np	np	nn	np	np	nn	np	nn	nn	nn	nn	nn	nn	nn	--	nn	nn	nn
paG2	pa36758	<nnxnp>	{-0}	(nn,np)	nn	nn	nn	nn	nn	nn	nn	nn	np	np	np	nn	np	np	np	np	np	nn	np	nn	nn	np	nn	np	nn	np	np	np	np	nn	np	np	nn	np	nn	nn	nn	nn	nn	nn	--	--	nn	nn	nn
paG2	pa36779	<nnxnp>	{-0}	(nn,np)	nn	nn	nn	nn	nn	nn	nn	nn	np	np	np	nn	np	np	np	np	np	nn	np	nn	nn	np	nn	np	nn	np	np	np	np	nn	np	np	nn	np	nn	nn	nn	nn	nn	nn	nn	--	nn	nn	nn
paG2	pa36746	<nnxnp>	{-0}	(nn,np)	nn	nn	nn	nn	nn	nn	nn	nn	np	np	np	nn	np	np	np	np	np	nn	np	nn	nn	np	nn	np	nn	np	np	np	np	nn	np	np	nn	np	nn	nn	nn	nn	nn	nn	nn	--	nn	nn	nn
paG2	pa36745	<nnxnp>	{-0}	(nn,np)	nn	--	nn	nn	nn	nn	nn	nn	np	np	np	nn	np	np	np	np	np	nn	np	nn	nn	np	nn	--	nn	np	np	np	np	nn	np	np	nn	np	--	nn	nn	nn	nn	nn	nn	--	nn	nn	nn
paG2	pa36710	<nnxnp>	{-0}	(nn,np)	nn	nn	--	nn	nn	nn	nn	--	np	np	np	nn	np	np	np	np	np	nn	np	--	nn	np	nn	np	nn	np	np	np	np	nn	np	np	nn	np	nn	nn	nn	nn	nn	nn	nn	--	nn	nn	nn
paG2	pa36974	<nnxnp>	{-0}	(nn,np)	nn	nn	nn	nn	nn	nn	nn	nn	np	np	np	nn	np	np	np	np	np	nn	np	nn	nn	np	nn	np	nn	np	np	np	np	nn	np	np	nn	np	nn	nn	nn	nn	nn	nn	nn	np	nn	nn	nn
paG2	pa36868	<nnxnp>	{-0}	(nn,np)	nn	nn	nn	nn	nn	nn	nn	nn	np	np	np	nn	np	np	np	np	np	nn	np	nn	nn	np	nn	np	nn	np	np	np	np	nn	np	np	nn	np	nn	nn	nn	nn	nn	nn	nn	np	nn	nn	nn
paG2	pa36973	<nnxnp>	{-0}	(nn,np)	nn	nn	nn	nn	nn	nn	nn	nn	np	np	np	nn	np	np	np	np	np	nn	np	nn	nn	np	nn	np	nn	np	np	np	np	nn	np	np	nn	np	nn	nn	nn	nn	nn	nn	nn	--	nn	--	nn
paG2	pa36977	<nnxnp>	{-0}	(nn,np)	nn	nn	nn	nn	nn	nn	nn	nn	np	np	np	nn	np	np	np	np	np	nn	np	nn	nn	np	nn	np	nn	np	np	--	np	nn	np	np	nn	np	nn	nn	nn	nn	nn	nn	nn	nn	nn	nn	nn
paG2	pa37000	<nnxnp>	{-0}	(nn,np)	np	nn	nn	nn	nn	nn	nn	nn	np	np	np	nn	np	np	np	np	np	nn	np	nn	nn	np	nn	np	nn	np	np	np	np	--	np	np	nn	np	nn	nn	nn	nn	nn	nn	nn	--	nn	nn	nn
paG2	pa37398	<nnxnp>	{-0}	(nn,np)	np	np	nn	nn	nn	nn	nn	nn	np	np	np	nn	np	np	np	np	np	nn	np	nn	nn	np	nn	np	nn	np	np	np	np	nn	np	np	nn	np	nn	nn	nn	nn	nn	nn	nn	--	nn	nn	nn
paG2	pa37178	<nnxnp>	{-0}	(nn,np)	np	np	nn	nn	nn	nn	nn	--	np	np	np	nn	np	np	np	np	np	nn	np	nn	nn	np	--	np	nn	np	np	np	np	nn	np	np	nn	np	nn	nn	nn	nn	nn	nn	nn	--	nn	nn	nn
paG2	pa37137	<nnxnp>	{-0}	(nn,np)	np	np	nn	nn	nn	nn	nn	nn	np	np	np	nn	np	np	np	np	np	nn	np	nn	nn	np	nn	np	nn	np	np	np	np	nn	np	np	nn	np	nn	nn	nn	nn	nn	nn	nn	--	nn	nn	nn
paG2	pa37369	<nnxnp>	{-0}	(nn,np)	np	np	nn	nn	nn	nn	nn	nn	np	np	np	nn	np	np	np	np	np	nn	np	nn	nn	np	nn	np	nn	np	np	np	np	nn	np	np	nn	np	nn	nn	nn	nn	nn	nn	nn	--	nn	nn	nn
paG2	pa37149	<nnxnp>	{-0}	(nn,np)	np	np	nn	nn	nn	nn	nn	nn	np	np	np	nn	np	np	np	np	np	nn	np	nn	nn	np	nn	np	nn	np	np	np	np	nn	np	np	nn	np	nn	nn	nn	nn	nn	nn	nn	--	nn	nn	nn
paG2	pa37136	<nnxnp>	{-0}	(nn,np)	np	np	nn	nn	nn	nn	nn	nn	np	np	np	nn	np	np	np	np	np	nn	np	nn	nn	np	nn	np	nn	np	np	np	np	nn	np	np	nn	np	nn	nn	nn	nn	nn	nn	nn	nn	nn	nn	nn
paG2	pa37585	<nnxnp>	{-0}	(nn,np)	np	np	nn	nn	nn	nn	nn	nn	np	np	np	nn	np	np	np	np	np	nn	np	nn	nn	np	nn	np	nn	--	np	np	np	nn	np	np	nn	np	nn	nn	nn	nn	nn	nn	nn	np	nn	nn	--
paG2	pa37607	<nnxnp>	{-0}	(nn,np)	np	np	nn	nn	nn	nn	nn	nn	np	np	np	nn	np	np	np	np	np	nn	np	nn	nn	np	nn	np	nn	nn	np	np	np	nn	np	np	nn	np	nn	nn	nn	nn	nn	nn	nn	--	nn	nn	nn
paG2	pa37588	<nnxnp>	{-0}	(nn,np)	np	np	nn	nn	nn	nn	nn	nn	np	np	np	nn	np	np	np	np	np	nn	np	nn	nn	np	nn	np	nn	nn	np	np	np	nn	np	np	nn	np	nn	nn	nn	nn	nn	nn	nn	np	nn	nn	nn
paG2	pa37582	<nnxnp>	{-0}	(nn,np)	np	np	--	nn	nn	nn	nn	--	np	np	np	nn	np	np	np	np	np	nn	np	nn	nn	np	nn	np	nn	nn	np	np	np	nn	np	np	nn	np	--	nn	nn	nn	--	nn	nn	nn	nn	nn	nn
paG2	pa37604	<nnxnp>	{-0}	(nn,np)	np	np	nn	nn	--	nn	nn	nn	np	np	np	nn	np	np	np	np	np	nn	np	nn	nn	np	nn	np	nn	nn	np	np	np	nn	np	np	nn	np	nn	nn	nn	nn	nn	nn	nn	--	nn	nn	nn
paG2	pa37732	<nnxnp>	{-0}	(nn,np)	np	np	nn	nn	nn	nn	nn	nn	np	np	np	nn	np	np	np	np	np	nn	np	nn	nn	np	nn	np	nn	nn	np	np	np	nn	np	np	nn	np	nn	nn	np	nn	nn	nn	nn	--	nn	nn	nn
paG2	pa37743	<nnxnp>	{-0}	(nn,np)	np	np	nn	nn	nn	nn	nn	nn	np	np	np	nn	np	np	np	np	np	nn	np	nn	nn	np	nn	np	nn	nn	np	np	np	nn	np	np	nn	np	nn	nn	np	nn	nn	nn	nn	nn	nn	nn	nn
paG2	pa37746	<nnxnp>	{-0}	(nn,np)	np	np	nn	nn	nn	nn	nn	nn	np	np	np	nn	np	np	np	np	np	nn	np	nn	nn	np	nn	np	nn	nn	np	--	np	nn	np	np	nn	np	nn	nn	np	nn	nn	nn	nn	nn	nn	nn	nn
paG2	pa37826	<nnxnp>	{-0}	(nn,np)	np	np	nn	nn	nn	nn	nn	nn	np	np	np	nn	np	np	np	np	np	nn	np	nn	nn	np	nn	np	nn	nn	np	np	np	nn	np	np	nn	np	nn	nn	np	nn	nn	nn	nn	nn	nn	nn	nn
paG2	pa37698	<nnxnp>	{-0}	(nn,np)	np	np	nn	nn	nn	np	nn	nn	np	np	np	nn	np	np	np	np	np	nn	np	nn	nn	--	nn	np	nn	nn	np	--	np	nn	np	np	nn	np	nn	nn	np	nn	nn	nn	nn	np	nn	nn	nn
paG2	pa37998	<nnxnp>	{-0}	(nn,np)	np	np	nn	nn	nn	nn	nn	nn	np	nn	np	nn	np	np	np	np	np	nn	np	nn	nn	np	nn	np	nn	nn	np	np	np	nn	np	np	nn	np	nn	nn	np	nn	nn	nn	nn	np	nn	nn	nn
paG2	pa38232	<nnxnp>	{-0}	(nn,np)	--	np	nn	nn	nn	nn	nn	nn	np	nn	np	nn	np	np	np	np	np	nn	np	nn	nn	--	nn	np	nn	nn	np	np	np	nn	np	np	--	np	nn	nn	np	nn	--	np	nn	np	nn	nn	nn
paG2	pa38288	<nnxnp>	{-0}	(nn,np)	np	np	nn	nn	nn	nn	nn	nn	np	nn	np	nn	np	np	np	np	np	nn	np	nn	nn	np	nn	np	nn	nn	np	np	np	nn	np	np	nn	np	nn	nn	np	nn	nn	nn	nn	--	nn	nn	nn
paG2	pa38266	<nnxnp>	{-0}	(nn,np)	np	np	nn	nn	nn	nn	nn	nn	np	nn	np	nn	np	np	np	np	np	nn	np	nn	nn	np	nn	np	nn	nn	np	np	np	nn	np	np	nn	np	nn	nn	np	nn	nn	nn	nn	nn	nn	nn	nn
paG3	pa44807	<nnxnp>	{-0}	(nn,np)	nn	nn	np	np	np	nn	np	np	np	nn	nn	np	np	np	np	np	nn	np	np	nn	nn	nn	np	nn	nn	nn	nn	nn	np	nn	np	np	np	np	nn	np	nn	np	nn	nn	np	np	nn	nn	nn
paG3	pa46251	<nnxnp>	{-0}	(nn,np)	nn	nn	np	np	np	nn	np	np	np	np	nn	np	np	np	np	np	nn	np	np	np	np	nn	np	nn	nn	--	nn	--	np	nn	--	np	np	nn	nn	np	nn	np	np	np	nn	np	np	nn	np
paG3	pa47414	<nnxnp>	{-1}	(nn,np)	np	--	nn	nn	nn	nn	nn	--	nn	nn	np	nn	nn	np	nn	nn	nn	nn	np	nn	nn	np	np	np	np	np	np	np	nn	np	nn	nn	nn	np	np	nn	nn	np	nn	nn	np	np	--	np	nn
paG3	pa51783	<nnxnp>	{-1}	(nn,np)	np	nn	--	nn	np	nn	nn	nn	nn	nn	nn	nn	nn	np	nn	nn	nn	--	np	nn	nn	np	np	np	nn	np	np	np	nn	np	nn	np	nn	--	np	nn	nn	np	nn	np	np	--	nn	np	np
paG3	pa51520	<nnxnp>	{-1}	(nn,np)	np	--	--	nn	np	nn	nn	nn	nn	nn	nn	nn	nn	np	nn	nn	nn	nn	np	nn	nn	np	np	np	nn	np	np	np	nn	np	--	np	nn	nn	np	nn	nn	np	nn	np	np	nn	nn	np	np
paG3	pa51046	<nnxnp>	{-1}	(nn,np)	np	nn	np	nn	np	nn	nn	nn	nn	nn	nn	nn	nn	np	nn	nn	nn	nn	np	nn	nn	np	np	np	nn	np	np	np	nn	np	nn	np	nn	--	np	nn	nn	np	nn	np	np	nn	nn	np	np
paG3	pa51048	<nnxnp>	{-1}	(nn,np)	np	nn	np	nn	np	nn	nn	nn	nn	nn	nn	nn	nn	np	nn	nn	nn	nn	np	nn	nn	np	np	np	nn	np	np	np	nn	np	nn	np	nn	nn	np	nn	nn	np	nn	np	np	nn	nn	np	np
paG3	pa51009	<nnxnp>	{-1}	(nn,np)	np	nn	np	nn	np	nn	nn	nn	nn	nn	nn	nn	nn	np	nn	nn	nn	nn	np	nn	nn	np	np	np	nn	np	np	np	nn	np	nn	np	nn	nn	np	nn	nn	np	nn	np	np	nn	nn	np	np
paG3	pa50841	<nnxnp>	{-1}	(nn,np)	np	nn	np	nn	np	nn	nn	nn	nn	nn	nn	nn	nn	np	nn	nn	nn	nn	--	nn	nn	np	np	np	np	np	np	np	nn	np	nn	np	nn	nn	np	nn	nn	np	nn	np	np	nn	nn	np	np
paG3	pa50844	<nnxnp>	{-1}	(nn,np)	np	nn	np	nn	np	nn	nn	nn	nn	nn	nn	nn	nn	np	nn	nn	nn	nn	np	nn	nn	np	np	np	np	np	np	np	nn	np	nn	np	nn	nn	np	nn	nn	np	nn	np	np	nn	nn	np	np
paG3	pa49378	<nnxnp>	{-1}	(nn,np)	np	nn	np	nn	nn	nn	nn	nn	nn	nn	np	nn	nn	np	nn	nn	nn	nn	np	nn	nn	np	--	np	np	--	np	np	nn	np	np	np	nn	nn	np	nn	nn	--	nn	nn	np	nn	nn	np	np
paG3	pa50262	<nnxnp>	{-1}	(nn,np)	np	nn	np	np	np	nn	nn	nn	nn	nn	nn	nn	nn	np	nn	nn	nn	nn	np	nn	nn	np	np	np	np	--	np	np	nn	np	nn	np	nn	nn	np	np	nn	np	nn	nn	np	nn	nn	np	np
paG3	pa50198	<nnxnp>	{-1}	(nn,np)	np	nn	np	nn	np	nn	--	nn	nn	nn	nn	nn	nn	np	nn	nn	nn	nn	np	nn	nn	np	np	np	np	np	np	np	nn	np	nn	np	nn	nn	np	np	nn	np	nn	nn	np	nn	nn	np	np
paG3	pa50277	<nnxnp>	{-1}	(nn,np)	np	nn	np	--	np	nn	nn	nn	nn	nn	nn	nn	nn	np	nn	nn	nn	nn	np	nn	nn	np	np	np	np	np	np	np	nn	np	nn	np	nn	nn	np	np	nn	np	nn	nn	np	nn	nn	np	np
paG3	pa50118	<nnxnp>	{-1}	(nn,np)	np	nn	np	nn	np	nn	nn	nn	nn	nn	nn	nn	nn	np	nn	nn	--	nn	np	nn	nn	np	np	np	np	np	np	np	nn	np	nn	np	nn	nn	np	np	nn	np	nn	nn	np	nn	nn	np	np
paG3	pa50245	<nnxnp>	{-1}	(nn,np)	np	nn	np	nn	np	nn	nn	nn	nn	nn	nn	--	nn	np	nn	nn	nn	nn	np	nn	nn	np	np	np	np	np	np	np	nn	np	nn	np	nn	nn	np	np	nn	np	nn	nn	np	nn	nn	np	np
paG3	pa50279	<nnxnp>	{-1}	(nn,np)	np	nn	--	nn	np	nn	nn	nn	nn	nn	nn	nn	nn	np	nn	nn	nn	--	np	nn	nn	np	np	np	np	np	np	--	nn	np	nn	np	nn	nn	np	np	nn	np	nn	nn	np	nn	nn	np	np
paG3	pa50539	<nnxnp>	{-1}	(nn,np)	np	nn	np	nn	np	nn	nn	nn	nn	--	nn	nn	nn	np	nn	nn	nn	nn	np	nn	nn	np	np	np	np	np	np	np	nn	np	nn	np	nn	nn	np	np	nn	np	nn	np	np	nn	nn	np	np
paG3	pa50626	<nnxnp>	{-1}	(nn,np)	np	nn	np	nn	np	nn	nn	nn	nn	--	nn	nn	nn	np	nn	nn	nn	nn	np	nn	nn	np	np	np	np	np	np	np	nn	np	nn	np	nn	nn	np	np	nn	np	nn	np	np	nn	nn	np	np
paG3	pa50479	<nnxnp>	{-1}	(nn,np)	np	nn	np	nn	np	nn	--	nn	nn	np	nn	nn	nn	np	nn	nn	nn	--	np	nn	nn	np	np	np	np	np	np	np	nn	np	nn	np	nn	nn	np	np	nn	np	nn	np	np	nn	nn	np	np
paG3	pa50288	<nnxnp>	{-1}	(nn,np)	np	nn	np	nn	np	nn	nn	nn	nn	nn	nn	nn	nn	np	nn	nn	nn	nn	np	nn	nn	np	np	np	nn	np	np	np	nn	np	nn	np	--	nn	np	np	nn	np	nn	nn	np	nn	nn	np	np
paG3	pa49996	<nnxnp>	{-1}	(nn,np)	np	nn	np	nn	np	--	nn	nn	nn	nn	nn	nn	nn	np	nn	nn	nn	nn	np	nn	nn	np	np	np	np	np	np	np	nn	np	nn	np	nn	nn	np	np	nn	np	nn	nn	np	nn	nn	np	np
paG3	pa49675	<nnxnp>	{-1}	(nn,np)	np	nn	np	nn	np	nn	nn	nn	nn	nn	nn	nn	nn	np	nn	nn	nn	nn	np	nn	nn	np	np	np	np	np	np	np	nn	np	np	np	nn	nn	np	np	nn	np	nn	nn	np	nn	nn	np	np
paG3	pa49218	<nnxnp>	{-1}	(nn,np)	np	nn	np	nn	nn	nn	nn	nn	nn	nn	np	nn	nn	np	nn	nn	nn	nn	np	nn	nn	np	np	np	np	np	np	np	nn	np	np	np	nn	nn	np	nn	nn	np	nn	nn	np	nn	nn	np	np
paG3	pa49194	<nnxnp>	{-1}	(nn,np)	np	nn	np	nn	nn	nn	nn	nn	nn	nn	np	nn	nn	np	nn	nn	nn	nn	np	nn	nn	np	np	np	np	np	np	np	nn	np	np	np	nn	nn	np	nn	nn	np	--	nn	np	nn	nn	np	np
paG4	pa57782	<nnxnp>	{-1}	(nn,np)	np	nn	nn	np	np	np	nn	nn	np	np	np	np	np	nn	np	nn	nn	np	nn	nn	nn	np	np	nn	nn	nn	nn	nn	np	np	nn	np	np	nn	np	np	np	np	np	nn	np	np	--	np	nn
paG4	pa57111	<nnxnp>	{-1}	(nn,np)	np	nn	nn	np	np	np	nn	nn	np	np	np	np	np	nn	np	nn	nn	np	nn	--	nn	np	np	nn	nn	nn	nn	nn	np	np	nn	np	np	nn	np	np	np	np	np	nn	np	--	nn	np	nn
paG4	pa58351	<nnxnp>	{-0}	(nn,np)	nn	np	np	nn	nn	nn	np	np	nn	nn	nn	nn	nn	np	nn	np	nn	nn	np	np	--	--	np	np	np	--	np	--	nn	nn	np	nn	--	np	nn	nn	nn	np	nn	np	nn	np	np	nn	np
paG4	pa56123	<nnxnp>	{-0}	(nn,np)	nn	np	np	nn	nn	nn	np	np	nn	nn	nn	nn	nn	np	nn	--	nn	nn	np	np	np	nn	np	np	np	np	np	--	nn	nn	np	nn	nn	np	nn	nn	nn	np	--	np	--	np	np	nn	np
paG4	pa58689	<nnxnp>	{-0}	(nn,np)	nn	np	np	nn	nn	nn	np	np	nn	nn	nn	nn	--	np	nn	np	--	nn	np	np	np	nn	np	np	np	np	np	np	nn	nn	np	nn	--	np	nn	nn	nn	np	nn	np	--	np	np	nn	np
paG4	pa58104	<nnxnp>	{-0}	(nn,np)	--	np	np	--	nn	nn	np	np	nn	nn	nn	--	nn	np	nn	np	nn	nn	np	np	np	nn	np	np	np	np	np	np	nn	--	np	nn	nn	np	nn	nn	nn	np	nn	np	nn	np	np	nn	np
paG4	pa56229	<nnxnp>	{-0}	(nn,np)	nn	np	np	nn	nn	nn	np	np	nn	nn	nn	nn	nn	np	nn	np	nn	nn	np	np	np	nn	np	np	np	np	np	np	nn	nn	np	nn	nn	np	nn	nn	nn	np	nn	np	nn	np	np	nn	np
paG4	pa60134	<nnxnp>	{-0}	(nn,np)	nn	np	np	--	nn	nn	np	np	nn	nn	nn	nn	nn	np	nn	np	nn	nn	np	np	np	nn	np	np	np	np	np	np	nn	nn	np	nn	nn	np	nn	nn	nn	np	nn	np	nn	np	np	nn	np
paG4	pa58540	<nnxnp>	{-0}	(nn,np)	nn	--	np	nn	nn	--	np	np	nn	nn	nn	nn	nn	np	nn	np	nn	nn	np	np	np	--	np	np	np	np	np	--	nn	nn	np	nn	nn	np	nn	nn	nn	np	nn	np	nn	np	np	nn	np
paG4	pa58453	<nnxnp>	{-0}	(nn,np)	nn	np	np	nn	nn	nn	np	np	nn	--	--	nn	nn	np	--	np	nn	nn	np	np	--	nn	np	np	np	--	np	np	nn	--	np	nn	nn	np	nn	nn	nn	np	nn	np	nn	np	np	nn	np
paG4	pa61311	<nnxnp>	{-0}	(nn,np)	nn	np	np	nn	nn	nn	np	np	nn	nn	nn	nn	nn	np	nn	np	nn	nn	np	np	np	nn	np	np	np	np	np	np	nn	nn	np	nn	nn	np	nn	nn	nn	np	nn	np	nn	np	np	nn	np
paG4	pa62776	<nnxnp>	{-1}	(nn,np)	np	nn	nn	np	np	np	nn	nn	np	np	np	np	np	nn	np	nn	nn	np	nn	nn	nn	np	np	nn	nn	nn	nn	nn	np	np	nn	nn	np	--	np	nn	np	np	np	nn	np	nn	nn	np	nn
paG4	pa64999	<nnxnp>	{-1}	(nn,np)	np	nn	nn	np	np	np	nn	nn	np	np	np	np	np	nn	np	nn	nn	np	nn	nn	nn	np	np	nn	nn	--	nn	nn	nn	np	nn	nn	np	nn	np	nn	np	np	np	nn	np	np	nn	np	nn
paG4	pa65843	<nnxnp>	{-1}	(nn,np)	np	nn	nn	np	np	np	nn	nn	np	np	np	np	np	np	np	nn	nn	np	nn	np	nn	--	np	np	nn	nn	nn	nn	nn	np	nn	nn	np	nn	np	nn	np	np	np	nn	np	nn	nn	np	nn
paG4	pa66057	<nnxnp>	{-1}	(nn,np)	nn	nn	--	np	np	np	nn	nn	np	np	np	--	np	np	np	nn	nn	np	nn	np	nn	np	np	np	nn	nn	nn	nn	nn	np	nn	nn	np	nn	np	nn	np	np	np	np	np	np	nn	np	nn
paG4	pa66060	<nnxnp>	{-1}	(nn,np)	nn	nn	nn	np	np	np	nn	nn	np	np	np	np	np	np	np	nn	nn	np	nn	np	nn	np	np	np	nn	nn	nn	nn	nn	np	nn	nn	np	nn	np	nn	np	np	np	np	np	nn	nn	np	nn
paG4	pa66068	<nnxnp>	{-0}	(nn,np)	np	np	np	nn	nn	nn	np	np	nn	nn	nn	nn	nn	nn	nn	np	nn	nn	np	nn	np	nn	np	nn	np	np	np	np	np	nn	np	np	nn	np	nn	np	nn	np	nn	nn	nn	np	np	nn	--
paG4	pa66248	<nnxnp>	{-1}	(nn,np)	nn	nn	nn	np	np	nn	nn	nn	np	np	np	np	np	np	np	nn	nn	np	nn	np	nn	nn	np	np	nn	np	np	nn	nn	np	nn	nn	np	nn	np	nn	np	np	np	np	np	nn	nn	np	nn
paG4	pa66550	<nnxnp>	{-1}	(nn,np)	nn	nn	nn	np	np	nn	nn	nn	nn	np	np	np	np	np	np	nn	--	np	nn	np	nn	nn	np	np	nn	np	np	nn	nn	np	nn	nn	np	nn	np	nn	np	np	np	np	np	--	nn	np	nn
paG4	pa66529	<nnxnp>	{-1}	(nn,np)	nn	nn	nn	np	np	nn	nn	nn	nn	np	np	np	np	np	np	nn	nn	np	nn	np	nn	nn	np	np	--	np	np	nn	nn	--	nn	nn	np	nn	np	nn	np	np	np	np	np	nn	nn	np	nn
paG4	pa66443	<nnxnp>	{-0}	(nn,np)	np	np	np	nn	nn	--	np	np	nn	nn	nn	nn	nn	nn	nn	np	nn	nn	np	nn	--	np	np	nn	np	nn	nn	np	np	nn	np	np	--	np	nn	np	nn	np	nn	nn	nn	np	np	nn	np
paG4	pa66442	<nnxnp>	{-0}	(nn,np)	np	np	np	nn	nn	np	np	np	nn	nn	nn	nn	nn	nn	nn	np	nn	nn	np	nn	np	np	np	nn	np	nn	nn	--	np	nn	np	np	nn	np	nn	np	nn	np	nn	--	nn	np	np	nn	np
paG4	pa66456	<nnxnp>	{-0}	(nn,np)	np	np	np	nn	nn	np	np	np	nn	nn	nn	nn	nn	nn	nn	np	nn	nn	np	nn	np	np	np	nn	np	nn	nn	np	np	nn	np	np	nn	np	nn	np	nn	np	nn	nn	nn	np	np	nn	np
paG4	pa68120	<nnxnp>	{-1}	(nn,np)	nn	nn	np	np	nn	nn	np	nn	nn	np	np	np	np	np	np	--	nn	np	nn	np	nn	np	np	np	nn	np	np	nn	nn	np	nn	nn	np	nn	nn	nn	np	np	np	np	np	nn	nn	np	nn
paG4	pa68121	<nnxnp>	{-1}	(nn,np)	nn	nn	np	np	nn	nn	np	nn	nn	np	np	np	np	np	np	np	nn	np	nn	np	nn	np	np	np	nn	np	np	nn	nn	np	nn	nn	np	nn	nn	nn	np	np	np	np	np	nn	nn	np	nn
paG4	pa68002	<nnxnp>	{-1}	(nn,np)	nn	nn	np	np	nn	nn	np	--	nn	np	np	np	np	np	np	np	nn	np	nn	np	nn	--	np	np	nn	np	np	nn	nn	np	nn	nn	np	nn	nn	nn	np	np	np	np	np	--	nn	np	nn
paG4	pa68543	<nnxnp>	{-1}	(nn,np)	nn	nn	np	np	nn	nn	np	nn	nn	np	np	np	np	np	np	np	nn	np	nn	np	nn	--	np	np	nn	np	np	nn	nn	np	nn	nn	np	nn	nn	nn	np	np	np	np	nn	nn	nn	np	nn
paG4	pa68156	<nnxnp>	{-0}	(nn,np)	np	np	nn	--	np	np	nn	np	np	nn	nn	nn	nn	nn	nn	nn	nn	nn	np	nn	np	nn	np	nn	np	nn	nn	np	np	--	np	np	nn	np	np	np	nn	np	nn	nn	nn	np	np	nn	np
paG4	pa68223	<nnxnp>	{-0}	(nn,np)	np	np	nn	nn	np	np	nn	np	np	nn	nn	nn	nn	nn	nn	nn	--	nn	np	nn	np	nn	np	nn	np	nn	nn	np	np	nn	np	np	nn	np	np	np	nn	np	nn	nn	np	np	np	nn	np
paG4	pa69260	<nnxnp>	{-0}	(nn,np)	nn	np	nn	nn	np	np	nn	np	np	nn	nn	nn	nn	nn	nn	nn	nn	np	np	nn	np	nn	np	--	np	nn	nn	np	np	nn	np	nn	nn	np	np	np	nn	np	nn	nn	np	np	np	nn	np
paG4	pa69320	<nnxnp>	{-0}	(nn,np)	nn	np	nn	nn	np	np	nn	np	np	nn	nn	nn	nn	nn	nn	nn	nn	np	np	nn	np	nn	np	nn	np	nn	nn	np	np	nn	np	nn	nn	np	np	np	nn	np	nn	nn	np	np	np	nn	np
paG4	pa58150	<nnxnp>	{-0}	(nn,np)	np	np	np	--	np	nn	nn	np	nn	nn	nn	nn	np	nn	nn	nn	nn	nn	np	nn	nn	nn	np	nn	nn	nn	nn	np	nn	--	np	nn	nn	nn	np	np	np	np	nn	nn	np	np	np	nn	--
paG4	pa59855	<nnxnp>	{-1}	(nn,np)	nn	nn	nn	--	nn	np	np	nn	nn	np	np	np	nn	nn	np	np	nn	--	nn	np	np	np	np	nn	np	np	np	np	np	np	nn	np	np	np	nn	nn	np	np	nn	np	nn	--	nn	np	nn
paG4	pa59963	<nnxnp>	{-1}	(nn,np)	nn	nn	nn	np	nn	np	np	nn	nn	np	np	np	nn	nn	np	np	nn	np	nn	np	np	np	np	nn	np	np	--	np	np	np	nn	np	np	np	nn	nn	np	np	nn	np	nn	--	nn	np	nn
paG4	pa58447	<nnxnp>	{-0}	(nn,np)	np	np	np	nn	np	nn	nn	np	nn	nn	nn	nn	np	np	nn	nn	nn	nn	np	nn	nn	nn	np	nn	nn	nn	nn	nn	nn	nn	np	nn	nn	nn	np	np	nn	np	nn	nn	np	np	np	nn	np
paG4	pa61772	<nnxnp>	{-0}	(nn,np)	np	np	np	nn	np	nn	nn	np	nn	nn	nn	nn	np	np	nn	nn	nn	nn	np	nn	nn	nn	np	np	nn	nn	nn	nn	nn	nn	np	nn	nn	nn	np	np	nn	np	nn	nn	np	np	np	nn	np
paG4	pa58817	<nnxnp>	{-0}	(nn,np)	np	np	np	nn	np	nn	nn	np	nn	nn	nn	nn	np	np	nn	nn	nn	nn	np	nn	nn	nn	np	np	nn	nn	nn	nn	nn	nn	np	nn	nn	nn	np	np	nn	np	nn	nn	np	np	np	nn	np
paG4	pa59457	<nnxnp>	{-0}	(nn,np)	np	np	np	--	np	nn	nn	np	np	nn	nn	nn	np	np	nn	nn	nn	--	np	nn	nn	nn	np	np	nn	--	nn	nn	--	nn	np	nn	--	nn	np	np	nn	np	np	nn	np	np	np	nn	np
paG4	pa59668	<nnxnp>	{-0}	(nn,np)	np	np	np	nn	np	nn	nn	np	np	nn	nn	nn	np	np	nn	nn	nn	nn	np	nn	nn	nn	np	np	nn	nn	nn	nn	nn	nn	np	nn	nn	nn	np	np	nn	np	np	nn	np	np	np	nn	np
paG4	pa59333	<nnxnp>	{-0}	(nn,np)	np	np	np	nn	np	--	nn	np	np	nn	nn	nn	np	np	nn	nn	nn	nn	np	nn	--	nn	np	np	--	nn	nn	nn	--	nn	np	nn	nn	nn	np	np	--	np	--	nn	np	np	np	nn	np
paG4	pa59007	<nnxnp>	{-0}	(nn,np)	np	np	np	nn	np	nn	nn	np	np	nn	nn	nn	np	np	nn	nn	nn	--	np	nn	nn	nn	np	np	nn	nn	nn	nn	nn	nn	np	nn	nn	nn	np	np	nn	np	nn	nn	np	np	np	nn	np
paG4	pa59114	<nnxnp>	{-0}	(nn,np)	np	np	np	nn	np	nn	nn	np	np	nn	nn	nn	np	np	nn	nn	nn	nn	np	nn	nn	nn	np	np	nn	nn	nn	nn	nn	nn	np	nn	--	nn	np	np	nn	np	nn	nn	np	np	np	nn	np
paG4	pa59948	<nnxnp>	{-0}	(nn,np)	np	np	np	nn	np	nn	nn	np	np	nn	nn	nn	np	np	nn	nn	nn	nn	np	nn	nn	nn	np	np	nn	--	nn	nn	nn	nn	np	nn	nn	nn	np	np	nn	np	np	nn	np	np	np	nn	np
paG4	pa61503	<nnxnp>	{-1}	(nn,np)	nn	nn	nn	np	nn	np	nn	np	nn	np	np	np	nn	nn	np	np	nn	np	np	nn	np	np	np	--	np	nn	np	np	np	nn	nn	nn	nn	np	nn	nn	np	np	nn	np	nn	np	nn	np	nn
paG4	pa61612	<nnxnp>	{-1}	(nn,np)	nn	nn	nn	np	nn	np	nn	np	nn	np	np	np	nn	nn	np	np	nn	np	np	nn	np	np	np	nn	np	nn	np	np	np	nn	nn	nn	nn	np	nn	nn	np	np	nn	np	nn	--	nn	np	nn
paG5	pa78524	<nnxnp>	{-0}	(nn,np)	nn	nn	np	nn	np	np	np	np	nn	nn	np	np	--	np	np	np	nn	nn	nn	nn	--	np	np	np	np	nn	np	nn	nn	np	nn	nn	np	np	nn	nn	np	nn	nn	np	np	np	--	np	nn
paG5	pa78527	<nnxnp>	{-0}	(nn,np)	nn	nn	np	--	np	np	np	np	nn	nn	np	np	np	np	np	nn	nn	nn	nn	nn	np	np	np	np	np	nn	--	nn	nn	np	nn	nn	np	np	nn	nn	np	np	nn	np	np	np	np	np	nn
paG5	pa78697	<nnxnp>	{-0}	(nn,np)	nn	nn	nn	nn	nn	nn	np	np	nn	nn	np	np	np	np	np	np	nn	nn	nn	nn	np	np	np	nn	np	np	np	np	nn	np	np	nn	np	np	nn	np	np	np	nn	--	np	nn	np	nn	nn
paG5	pa78823	<nnxnp>	{-0}	(nn,np)	nn	nn	nn	nn	nn	nn	np	np	nn	nn	np	np	np	np	np	np	nn	nn	nn	nn	np	np	np	np	np	np	np	np	nn	np	np	nn	np	np	nn	np	np	np	nn	np	np	np	np	nn	nn
paG5	pa79395	<nnxnp>	{-0}	(nn,np)	nn	nn	nn	np	--	nn	np	np	nn	nn	np	nn	np	np	np	np	nn	nn	nn	np	np	np	np	np	nn	--	np	np	nn	np	np	nn	nn	np	nn	np	np	np	nn	np	np	nn	np	nn	nn
paG5	pa79419	<nnxnp>	{-0}	(nn,np)	nn	nn	nn	np	nn	nn	np	np	nn	nn	np	nn	np	np	np	np	--	nn	nn	np	np	np	np	np	np	np	np	np	nn	np	np	nn	nn	np	nn	np	np	np	nn	np	np	--	np	nn	nn
paG5	pa80391	<nnxnp>	{-0}	(nn,np)	nn	nn	nn	--	nn	nn	np	np	nn	nn	np	np	np	np	np	np	nn	nn	nn	np	np	np	np	np	np	np	--	nn	nn	np	np	nn	nn	np	nn	np	np	np	nn	np	np	np	np	nn	nn
paG5	pa80367	<nnxnp>	{-0}	(nn,np)	nn	nn	nn	np	nn	nn	np	np	nn	nn	np	np	np	np	np	np	nn	nn	nn	np	np	np	np	np	np	np	np	nn	nn	np	np	nn	nn	np	nn	np	np	np	nn	np	np	np	np	nn	nn
paG5	pa80417	<nnxnp>	{-0}	(nn,np)	nn	--	nn	np	nn	nn	np	np	nn	nn	np	np	np	np	np	np	nn	nn	nn	np	np	np	np	np	np	np	np	nn	nn	np	np	nn	nn	np	nn	np	--	np	nn	np	np	np	np	nn	nn
paG5	pa80514	<nnxnp>	{-0}	(nn,np)	nn	nn	nn	np	nn	nn	np	np	nn	nn	np	np	np	np	np	np	nn	nn	nn	np	np	np	np	np	np	np	np	nn	nn	np	np	nn	nn	np	nn	np	np	np	nn	np	np	np	np	nn	nn
paG5	pa80966	<nnxnp>	{-0}	(nn,np)	nn	np	nn	np	nn	nn	np	np	nn	nn	np	np	nn	np	np	np	nn	nn	nn	np	np	np	np	np	np	np	np	nn	nn	np	np	nn	np	np	nn	np	np	np	nn	np	np	np	np	nn	nn
paG5	pa81044	<nnxnp>	{-0}	(nn,np)	nn	np	nn	np	nn	nn	np	np	nn	nn	np	np	nn	np	np	np	nn	nn	nn	np	np	np	np	np	np	np	np	nn	--	np	np	nn	np	np	nn	np	np	np	nn	np	np	np	np	nn	nn
paG5	pa80964	<nnxnp>	{-0}	(nn,np)	nn	np	nn	np	nn	nn	np	np	nn	nn	np	np	nn	np	np	np	np	nn	nn	np	np	np	np	--	np	np	np	np	nn	np	np	nn	np	np	nn	np	np	np	nn	np	np	np	np	nn	nn
paG5	pa71806	<nnxnp>	{-0}	(nn,np)	nn	np	nn	np	nn	np	np	nn	np	nn	np	np	nn	np	nn	np	nn	nn	nn	np	nn	nn	np	np	np	np	np	np	np	nn	np	nn	np	np	nn	np	np	np	--	np	np	np	np	nn	nn
paG5	pa71770	<nnxnp>	{-0}	(nn,np)	nn	np	nn	np	nn	np	np	nn	np	nn	np	np	nn	np	nn	np	nn	--	nn	np	nn	nn	np	--	np	np	np	np	np	nn	np	nn	--	np	nn	np	np	np	nn	np	np	np	np	nn	nn
paG5	pa72373	<nnxnp>	{-0}	(nn,np)	nn	np	nn	np	nn	np	--	nn	np	nn	np	np	nn	np	nn	np	nn	nn	nn	np	nn	nn	np	np	--	np	np	np	np	nn	np	nn	np	np	nn	np	np	np	nn	nn	np	np	np	nn	nn
paG5	pa72489	<nnxnp>	{-0}	(nn,np)	nn	nn	nn	np	nn	np	np	nn	np	nn	np	np	nn	np	nn	np	nn	nn	nn	np	nn	nn	np	np	np	np	np	np	np	nn	np	nn	np	np	nn	np	np	np	nn	nn	np	np	np	nn	nn
paG5	pa72486	<nnxnp>	{-0}	(nn,np)	nn	nn	nn	np	nn	np	np	nn	np	nn	np	np	nn	np	nn	np	nn	nn	nn	np	nn	nn	np	np	--	np	np	--	np	nn	np	nn	np	--	nn	np	np	np	nn	nn	np	np	np	nn	nn
paG5	pa72520	<nnxnp>	{-0}	(nn,np)	nn	nn	nn	np	nn	np	np	nn	np	nn	np	np	nn	np	nn	np	nn	nn	nn	np	nn	nn	np	--	np	np	np	np	np	nn	np	nn	np	np	nn	np	np	np	nn	nn	np	np	np	nn	--
paG5	pa72958	<nnxnp>	{-0}	(nn,np)	nn	np	nn	np	nn	np	np	nn	np	nn	np	np	nn	nn	nn	np	nn	nn	nn	np	nn	nn	np	nn	np	np	np	np	np	nn	np	nn	np	np	nn	np	np	np	nn	np	np	np	np	nn	nn
paG5	pa72658	<nnxnp>	{-0}	(nn,np)	nn	nn	nn	np	nn	np	np	nn	np	nn	np	np	nn	nn	nn	np	nn	nn	nn	np	nn	nn	np	nn	np	np	np	np	np	nn	np	nn	np	np	nn	np	np	np	nn	nn	np	np	np	--	nn
paG5	pa72971	<nnxnp>	{-0}	(nn,np)	nn	np	nn	nn	nn	np	np	nn	np	nn	np	np	nn	nn	nn	np	nn	nn	nn	np	nn	nn	np	nn	np	np	np	np	np	nn	np	nn	np	np	nn	np	np	np	nn	nn	np	np	np	nn	nn
paG5	pa72788	<nnxnp>	{-0}	(nn,np)	nn	np	nn	np	nn	np	--	nn	np	nn	np	np	nn	nn	nn	np	nn	nn	nn	np	nn	nn	np	nn	np	np	np	--	np	nn	np	nn	np	np	nn	np	np	np	nn	nn	np	np	np	nn	--
paG5	pa72902	<nnxnp>	{-0}	(nn,np)	nn	np	nn	np	nn	np	np	nn	np	nn	np	np	nn	nn	nn	np	nn	nn	nn	np	nn	nn	np	nn	np	np	np	np	np	nn	np	nn	np	np	nn	np	np	np	nn	nn	np	np	np	nn	nn
paG5	pa72781	<nnxnp>	{-0}	(nn,np)	nn	np	nn	np	nn	np	np	nn	np	nn	np	np	nn	nn	nn	np	nn	nn	nn	np	nn	nn	np	nn	np	np	np	np	np	nn	np	nn	--	np	nn	np	np	np	nn	nn	np	np	np	nn	nn
paG5	pa72733	<nnxnp>	{-0}	(nn,np)	nn	np	nn	--	nn	np	np	nn	np	nn	np	np	nn	nn	nn	np	nn	nn	nn	np	--	nn	np	--	np	np	np	np	np	nn	np	nn	np	np	nn	np	np	np	nn	nn	np	np	np	nn	nn
paG5	pa72791	<nnxnp>	{-0}	(nn,np)	nn	np	nn	np	nn	np	np	nn	np	nn	np	np	nn	nn	nn	np	nn	nn	nn	np	nn	nn	np	nn	np	np	np	np	np	nn	np	nn	np	np	nn	np	np	np	--	nn	np	np	np	nn	nn
paG5	pa72701	<nnxnp>	{-0}	(nn,np)	nn	np	nn	np	nn	np	np	nn	np	nn	np	np	nn	nn	nn	np	--	nn	nn	np	nn	nn	np	nn	np	np	np	np	np	nn	np	nn	np	np	nn	np	np	np	nn	nn	np	np	np	nn	nn
paG5	pa72729	<nnxnp>	{-0}	(nn,np)	nn	np	nn	np	nn	np	np	nn	np	nn	np	np	nn	nn	nn	np	nn	nn	nn	np	nn	nn	np	nn	np	np	np	np	np	nn	np	nn	np	np	nn	np	np	np	nn	nn	np	np	np	nn	nn
paG5	pa72746	<nnxnp>	{-0}	(nn,np)	nn	np	nn	np	nn	np	np	nn	np	nn	np	np	nn	nn	nn	np	nn	nn	--	np	nn	nn	np	nn	np	np	np	np	np	nn	np	nn	np	np	nn	np	np	np	nn	nn	--	np	np	nn	nn
paG5	pa72699	<nnxnp>	{-0}	(nn,np)	nn	np	nn	np	nn	np	np	nn	np	nn	np	np	nn	nn	nn	np	nn	nn	nn	np	nn	nn	np	nn	np	np	np	np	np	nn	np	nn	np	np	nn	np	np	np	nn	nn	np	np	np	nn	nn
paG5	pa72719	<nnxnp>	{-0}	(nn,np)	nn	np	nn	np	nn	np	np	nn	np	nn	np	np	nn	nn	nn	np	nn	nn	nn	np	nn	--	np	nn	np	np	np	np	np	nn	np	nn	np	np	nn	np	np	np	nn	nn	np	np	np	nn	nn
paG5	pa72846	<nnxnp>	{-0}	(nn,np)	nn	np	--	np	nn	np	--	nn	np	nn	np	np	nn	nn	nn	np	nn	nn	--	np	nn	np	np	nn	np	np	np	np	np	nn	np	nn	np	np	nn	np	np	np	nn	nn	np	np	np	nn	nn
paG5	pa72720	<nnxnp>	{-0}	(nn,np)	nn	np	nn	np	nn	np	np	--	np	nn	np	np	--	nn	nn	np	nn	nn	nn	np	nn	np	np	nn	np	np	np	np	np	nn	np	nn	np	np	nn	np	np	np	nn	nn	np	np	np	nn	nn
paG5	pa72822	<nnxnp>	{-0}	(nn,np)	nn	np	nn	--	nn	--	np	nn	np	nn	np	np	nn	nn	nn	np	nn	nn	nn	np	nn	np	np	nn	np	np	np	np	np	nn	--	nn	np	np	nn	np	np	np	nn	nn	np	np	np	nn	nn
paG5	pa72651	<nnxnp>	{-0}	(nn,np)	nn	nn	nn	np	nn	np	np	nn	np	nn	np	np	nn	nn	nn	np	nn	nn	nn	np	nn	nn	np	--	np	np	np	np	np	nn	np	nn	np	np	nn	np	np	np	nn	nn	np	np	np	nn	nn
paG5	pa72657	<nnxnp>	{-0}	(nn,np)	nn	nn	nn	np	nn	np	np	nn	np	nn	np	np	nn	nn	nn	np	nn	nn	nn	np	nn	nn	np	nn	np	np	np	--	np	nn	np	nn	np	np	nn	np	np	np	nn	nn	np	np	np	nn	nn
paG5	pa72659	<nnxnp>	{-0}	(nn,np)	nn	nn	nn	np	nn	np	np	nn	np	nn	np	np	nn	nn	nn	np	nn	nn	nn	np	nn	nn	np	nn	np	np	np	np	np	nn	np	nn	np	np	nn	np	np	np	nn	nn	np	np	np	nn	nn
paG5	pa72790	<nnxnp>	{-0}	(nn,np)	nn	np	nn	np	nn	np	np	nn	np	nn	np	np	nn	nn	--	np	nn	--	nn	np	nn	nn	np	nn	np	np	np	np	np	nn	np	nn	np	np	nn	np	np	np	--	nn	np	np	np	nn	nn
paG5	pa72972	<nnxnp>	{-0}	(nn,np)	nn	np	nn	np	nn	np	np	nn	np	nn	np	np	nn	nn	nn	np	nn	nn	--	np	nn	nn	np	nn	np	np	np	np	np	nn	np	nn	np	np	nn	np	np	np	nn	nn	np	np	np	nn	nn
paG5	pa72931	<nnxnp>	{-0}	(nn,np)	nn	np	nn	np	nn	np	np	nn	np	nn	np	np	nn	nn	nn	np	nn	nn	nn	np	np	nn	np	nn	np	np	np	np	np	nn	np	nn	np	np	nn	np	np	np	nn	nn	np	np	np	nn	nn
paG5	pa72932	<nnxnp>	{-0}	(nn,np)	nn	np	nn	--	nn	np	np	nn	np	nn	np	np	nn	nn	nn	np	nn	nn	nn	np	nn	nn	np	nn	np	np	np	np	np	--	np	nn	np	np	nn	np	np	np	nn	nn	np	np	np	nn	nn
paG5	pa73329	<nnxnp>	{-0}	(nn,np)	nn	np	nn	np	--	np	np	nn	np	np	np	np	nn	--	nn	np	nn	nn	nn	np	nn	nn	np	nn	nn	np	np	np	np	nn	np	nn	np	np	nn	np	np	np	nn	nn	np	np	np	np	nn
paG5	pa73495	<nnxnp>	{-0}	(nn,np)	nn	np	nn	np	nn	np	np	nn	np	np	np	np	nn	nn	nn	np	nn	nn	nn	np	nn	nn	np	nn	--	np	np	np	np	nn	np	nn	np	np	nn	np	--	np	nn	nn	np	np	np	np	nn
paG5	pa73791	<nnxnp>	{-0}	(nn,np)	nn	np	nn	--	nn	np	np	np	np	nn	np	np	nn	nn	nn	--	nn	np	nn	np	nn	nn	np	nn	nn	np	np	--	np	nn	nn	nn	np	np	nn	np	nn	np	nn	nn	np	np	np	np	nn
paG5	pa74413	<nnxnp>	{-0}	(nn,np)	--	np	nn	--	np	np	np	nn	np	np	np	np	nn	nn	nn	np	nn	nn	nn	nn	nn	nn	np	nn	nn	np	np	np	np	nn	np	nn	--	np	nn	np	nn	np	nn	nn	np	np	np	np	nn
paG5	pa74439	<nnxnp>	{-0}	(nn,np)	nn	np	nn	np	np	np	np	nn	np	np	np	np	nn	nn	nn	np	nn	nn	nn	nn	nn	nn	np	nn	nn	np	np	np	np	nn	np	nn	np	np	nn	np	nn	np	nn	nn	np	np	np	np	nn
paG5	pa75469	<nnxnp>	{-0}	(nn,np)	nn	np	nn	np	np	np	nn	nn	np	nn	nn	nn	nn	nn	nn	np	nn	nn	nn	nn	nn	nn	np	nn	nn	np	nn	np	np	--	np	nn	np	np	np	np	np	np	nn	nn	np	np	np	np	np
paG5	pa75627	<nnxnp>	{-0}	(nn,np)	nn	np	nn	--	np	np	nn	nn	np	nn	nn	nn	nn	nn	nn	np	nn	nn	nn	nn	nn	nn	np	nn	nn	np	nn	np	np	nn	np	nn	np	np	np	nn	np	np	nn	nn	np	np	nn	np	np
paG6	pa85578	<nnxnp>	{-0}	(nn,np)	np	np	nn	np	nn	nn	nn	np	--	--	nn	np	np	np	nn	np	np	np	np	np	nn	nn	nn	nn	nn	np	np	np	np	nn	np	np	np	nn	nn	np	np	nn	np	np	np	nn	nn	np	nn
paG6	pa92199	<nnxnp>	{-0}	(nn,np)	np	nn	nn	np	nn	nn	nn	np	nn	nn	nn	np	np	np	nn	--	np	np	np	np	--	nn	nn	nn	nn	np	np	np	np	nn	np	np	np	nn	nn	np	np	nn	np	np	--	nn	nn	np	nn
paG6	pa93759	<nnxnp>	{-0}	(nn,np)	np	np	nn	np	nn	nn	nn	np	nn	--	nn	np	np	np	nn	np	--	np	np	np	nn	nn	nn	nn	nn	np	np	np	np	nn	np	np	--	nn	nn	--	np	nn	np	np	np	nn	nn	np	nn
paG6	pa89626	<nnxnp>	{-0}	(nn,np)	np	np	nn	np	nn	nn	nn	np	nn	nn	nn	np	np	np	nn	np	np	np	np	np	nn	nn	nn	nn	nn	np	np	np	np	nn	np	np	np	nn	nn	np	np	nn	np	np	np	nn	nn	np	nn
paG6	pa93856	<nnxnp>	{-0}	(nn,np)	np	np	nn	np	nn	nn	nn	np	nn	nn	nn	np	np	np	nn	np	np	np	np	np	nn	nn	nn	nn	nn	np	np	np	np	nn	np	np	np	nn	nn	np	np	nn	np	np	np	--	nn	np	nn
paG6	pa93964	<nnxnp>	{-0}	(nn,np)	np	np	nn	np	nn	nn	nn	np	nn	nn	nn	np	np	np	nn	np	np	np	np	np	nn	nn	nn	nn	nn	np	np	np	np	nn	np	np	np	nn	nn	np	np	nn	np	np	np	nn	nn	np	nn
paG6	pa93679	<nnxnp>	{-0}	(nn,np)	np	np	nn	np	nn	nn	nn	np	nn	nn	nn	np	np	np	nn	np	np	--	np	np	nn	nn	nn	nn	nn	--	np	np	np	nn	np	np	np	nn	nn	np	np	nn	np	np	np	nn	nn	np	nn
paG6	pa93719	<nnxnp>	{-0}	(nn,np)	np	np	nn	np	nn	nn	nn	np	nn	nn	nn	np	np	np	nn	np	np	np	np	np	nn	--	nn	nn	nn	np	np	np	np	nn	np	np	np	nn	nn	np	np	nn	--	np	np	nn	nn	np	nn
paG6	pa94279	<nnxnp>	{-0}	(nn,np)	np	np	nn	np	nn	nn	nn	np	nn	nn	nn	np	np	np	nn	np	np	np	np	np	nn	nn	nn	nn	nn	np	np	np	np	nn	np	np	np	nn	nn	np	np	nn	np	np	np	--	nn	np	nn
paG6	pa94289	<nnxnp>	{-0}	(nn,np)	np	np	nn	np	nn	nn	nn	np	nn	nn	nn	np	np	np	nn	np	np	np	np	np	nn	nn	nn	nn	nn	np	np	np	np	--	np	np	np	nn	nn	np	np	nn	np	np	np	np	nn	np	nn
paG6	pa94095	<nnxnp>	{-0}	(nn,np)	np	np	nn	np	nn	nn	nn	np	nn	nn	nn	np	np	np	nn	np	np	np	np	np	nn	nn	nn	--	nn	np	np	np	np	nn	np	np	np	nn	nn	np	np	nn	np	np	np	np	nn	np	nn
paG6	pa94283	<nnxnp>	{-0}	(nn,np)	np	np	nn	np	nn	nn	nn	np	nn	nn	nn	np	np	np	--	np	np	np	np	np	nn	nn	nn	nn	--	np	np	np	np	nn	np	np	np	nn	nn	np	np	nn	np	np	np	--	nn	np	nn
paG6	pa94288	<nnxnp>	{-0}	(nn,np)	np	np	--	np	nn	nn	nn	np	nn	nn	nn	np	np	np	nn	np	np	np	np	np	nn	nn	nn	nn	nn	np	np	np	np	nn	np	np	np	nn	nn	np	np	nn	np	np	np	nn	nn	np	nn
paG6	pa94597	<nnxnp>	{-0}	(nn,np)	np	np	nn	np	nn	nn	np	np	nn	nn	nn	np	np	np	nn	np	np	np	np	np	nn	nn	nn	nn	nn	--	np	np	np	nn	np	np	np	nn	nn	np	np	nn	np	np	np	nn	nn	np	nn
paG6	pa94614	<nnxnp>	{-0}	(nn,np)	np	np	nn	np	nn	nn	np	np	nn	nn	nn	np	np	np	nn	np	np	np	np	np	nn	nn	nn	nn	--	np	np	np	np	--	np	np	np	nn	nn	np	np	nn	np	np	np	nn	nn	np	nn
paG6	pa94541	<nnxnp>	{-0}	(nn,np)	np	np	nn	np	nn	nn	np	np	nn	nn	nn	np	np	np	nn	np	np	np	np	np	nn	nn	nn	nn	nn	np	np	np	np	nn	np	np	np	nn	nn	np	np	nn	np	np	np	np	nn	np	nn
paG6	pa95191	<nnxnp>	{-0}	(nn,np)	np	np	nn	np	nn	nn	np	np	nn	nn	nn	np	np	np	nn	np	np	np	np	np	nn	nn	nn	nn	nn	np	np	--	np	nn	np	np	np	nn	nn	np	np	nn	np	np	np	np	nn	np	nn
paG6	pa94829	<nnxnp>	{-0}	(nn,np)	np	--	nn	np	nn	nn	np	np	nn	nn	nn	np	np	np	nn	np	np	np	np	np	nn	nn	nn	nn	nn	np	np	np	np	nn	np	np	np	nn	nn	np	np	nn	np	np	np	nn	nn	np	nn
paG6	pa95304	<nnxnp>	{-0}	(nn,np)	np	--	nn	np	nn	nn	np	nn	nn	nn	nn	np	np	np	nn	np	np	np	np	np	nn	nn	nn	nn	nn	np	np	np	np	nn	np	np	--	nn	nn	np	np	nn	np	np	np	--	nn	np	nn
paG6	pa95246	<nnxnp>	{-0}	(nn,np)	np	np	nn	np	nn	nn	np	np	nn	nn	nn	np	np	np	nn	np	np	--	np	np	nn	nn	nn	nn	nn	np	np	np	np	nn	np	np	np	nn	nn	np	np	nn	np	np	np	--	nn	np	nn
paG6	pa94943	<nnxnp>	{-0}	(nn,np)	np	np	nn	--	nn	nn	np	np	nn	nn	nn	--	np	np	nn	np	np	np	np	np	nn	nn	nn	nn	nn	np	np	np	np	nn	np	np	np	nn	nn	np	np	nn	np	np	np	--	nn	np	nn
paG6	pa95785	<nnxnp>	{-0}	(nn,np)	--	np	nn	np	nn	nn	np	np	nn	nn	nn	np	np	np	nn	np	np	np	np	np	nn	np	nn	nn	nn	np	np	np	np	nn	np	np	np	nn	nn	np	np	nn	np	np	np	nn	nn	np	nn
paG6	pa95686	<nnxnp>	{-0}	(nn,np)	np	np	nn	np	nn	nn	np	np	nn	nn	nn	np	np	np	nn	np	np	np	np	np	nn	np	nn	nn	nn	np	np	np	np	nn	np	np	--	nn	nn	np	np	nn	np	np	np	--	nn	np	nn
paG6	pa95761	<nnxnp>	{-0}	(nn,np)	np	np	nn	np	nn	nn	np	np	nn	nn	nn	np	np	np	nn	np	np	np	np	np	nn	np	nn	nn	nn	np	np	np	np	nn	np	np	np	nn	nn	np	np	nn	np	np	np	nn	nn	np	nn
paG6	pa95457	<nnxnp>	{-0}	(nn,np)	--	np	nn	np	nn	nn	np	np	nn	nn	nn	np	np	np	nn	np	np	np	np	np	nn	np	nn	nn	nn	np	np	np	np	nn	np	np	np	nn	nn	np	np	nn	np	np	np	--	nn	np	nn
paG6	pa95759	<nnxnp>	{-0}	(nn,np)	np	--	nn	np	nn	nn	np	np	nn	nn	nn	np	np	np	nn	np	np	np	np	np	nn	np	nn	nn	nn	np	np	np	np	nn	np	np	np	nn	nn	np	np	nn	np	np	np	--	nn	np	nn
paG6	pa95579	<nnxnp>	{-0}	(nn,np)	np	np	nn	np	nn	nn	np	np	nn	nn	nn	np	np	np	nn	np	np	np	np	np	nn	np	nn	nn	nn	np	np	np	np	nn	np	np	np	--	nn	np	np	nn	np	np	np	np	nn	np	nn
paG6	pa95766	<nnxnp>	{-0}	(nn,np)	np	np	nn	--	nn	nn	np	np	nn	nn	nn	np	np	np	nn	np	np	np	np	np	nn	np	nn	nn	nn	np	np	np	np	nn	np	np	np	nn	nn	np	--	nn	np	np	np	np	nn	np	nn
paG6	pa95908	<nnxnp>	{-0}	(nn,np)	np	np	nn	np	nn	nn	np	np	nn	nn	nn	np	np	np	nn	np	np	np	np	np	--	np	nn	nn	nn	np	np	np	np	nn	np	np	np	nn	nn	np	np	--	--	np	np	nn	nn	np	nn
paG6	pa96344	<nnxnp>	{-0}	(nn,np)	np	np	nn	np	nn	nn	np	np	nn	nn	nn	np	np	np	nn	np	np	np	np	np	nn	np	nn	nn	nn	np	np	np	np	nn	np	np	np	nn	nn	np	np	nn	np	np	np	np	nn	np	nn
paG6	pa96343	<nnxnp>	{-0}	(nn,np)	--	np	nn	np	nn	nn	np	np	nn	nn	nn	np	np	np	nn	np	np	np	np	np	nn	np	nn	nn	nn	np	np	np	np	nn	np	np	np	nn	nn	np	np	nn	np	np	np	--	nn	np	nn
paG6	pa96778	<nnxnp>	{-0}	(nn,np)	np	np	nn	--	nn	nn	np	np	nn	nn	nn	np	np	np	nn	--	np	np	np	np	nn	np	nn	nn	nn	--	np	np	np	nn	np	np	np	nn	nn	np	np	nn	np	np	np	nn	--	np	np
paG6	pa96793	<nnxnp>	{-0}	(nn,np)	--	np	nn	nn	nn	nn	np	np	nn	nn	nn	np	np	np	nn	np	np	np	np	np	nn	nn	nn	nn	nn	np	np	np	np	nn	np	np	np	nn	nn	np	--	nn	np	np	np	nn	nn	np	nn
paG6	pa96863	<nnxnp>	{-0}	(nn,np)	np	np	nn	nn	nn	nn	np	np	nn	nn	nn	np	np	np	nn	np	np	np	np	np	nn	np	nn	nn	nn	np	np	np	np	nn	np	np	np	nn	nn	np	np	nn	np	np	np	np	nn	np	nn
paG6	pa96919	<nnxnp>	{-0}	(nn,np)	np	np	nn	nn	nn	nn	np	np	nn	nn	nn	np	np	np	nn	np	np	np	np	np	nn	--	nn	nn	nn	np	np	np	np	nn	nn	np	np	nn	nn	np	np	nn	np	np	np	nn	nn	np	--
paG6	pa97095	<nnxnp>	{-0}	(nn,np)	np	np	nn	nn	nn	nn	np	np	nn	nn	nn	np	np	np	nn	np	np	np	np	np	nn	np	nn	nn	nn	np	np	np	np	nn	nn	np	np	nn	nn	np	np	nn	np	np	np	--	nn	np	nn
paG6	pa97824	<nnxnp>	{-0}	(nn,np)	np	np	nn	--	nn	nn	np	np	nn	nn	nn	np	np	np	nn	np	np	np	np	np	nn	np	nn	nn	nn	np	np	np	np	nn	--	np	np	nn	--	np	np	nn	np	np	np	nn	nn	np	nn
paG6	pa97650	<nnxnp>	{-0}	(nn,np)	np	np	nn	nn	nn	nn	np	np	nn	nn	nn	np	np	np	nn	np	np	np	np	np	nn	np	nn	nn	nn	np	np	np	np	nn	nn	np	np	nn	np	np	np	nn	np	np	np	np	nn	np	nn
paG6	pa97758	<nnxnp>	{-0}	(nn,np)	--	np	nn	--	nn	nn	np	np	nn	nn	nn	np	np	np	nn	np	np	np	np	np	nn	np	nn	nn	nn	--	np	np	np	nn	nn	np	--	nn	np	np	np	nn	np	np	np	nn	nn	np	nn
paG6	pa97719	<nnxnp>	{-0}	(nn,np)	np	np	nn	nn	nn	nn	np	np	nn	nn	nn	np	np	np	nn	np	np	np	np	np	nn	np	nn	nn	nn	np	np	np	np	nn	nn	np	np	nn	np	np	np	nn	np	np	np	nn	nn	np	nn
paG6	pa81818	<nnxnp>	{-0}	(nn,np)	np	np	nn	nn	nn	nn	np	np	nn	nn	nn	np	np	np	nn	np	np	np	np	np	nn	np	nn	nn	nn	np	np	np	np	nn	nn	np	np	nn	np	np	np	nn	np	np	np	nn	nn	np	nn
paG6	pa82020	<nnxnp>	{-0}	(nn,np)	np	np	nn	nn	nn	nn	np	np	nn	nn	nn	np	np	np	nn	np	np	np	np	np	nn	np	nn	nn	nn	np	np	np	np	nn	nn	np	np	nn	np	np	np	nn	np	np	np	np	--	nn	nn
paG6	pa82189	<nnxnp>	{-0}	(nn,np)	np	np	nn	nn	nn	nn	np	np	nn	nn	nn	np	np	np	nn	np	np	np	np	np	nn	np	nn	nn	nn	np	np	np	np	nn	nn	np	np	nn	np	np	np	nn	np	np	np	nn	nn	nn	nn
paG6	pa82360	<nnxnp>	{-0}	(nn,np)	np	np	nn	nn	np	nn	np	np	nn	nn	nn	np	np	np	nn	np	np	np	np	np	nn	np	nn	nn	nn	np	np	np	np	nn	nn	np	np	nn	np	np	np	nn	np	np	np	--	nn	nn	nn
paG6	pa82434	<nnxnp>	{-0}	(nn,np)	np	np	nn	nn	np	nn	np	np	nn	nn	nn	np	np	np	nn	np	np	np	np	np	nn	np	nn	nn	nn	--	np	np	np	nn	nn	np	np	nn	np	np	np	nn	np	np	np	np	nn	nn	nn
paG6	pa82533	<nnxnp>	{-0}	(nn,np)	np	np	nn	nn	np	nn	np	np	nn	nn	nn	np	np	np	nn	np	np	np	np	np	nn	np	nn	nn	nn	np	np	np	np	nn	nn	np	np	nn	np	np	np	nn	np	np	np	--	nn	nn	nn
paG6	pa82884	<nnxnp>	{-0}	(nn,np)	np	np	nn	nn	np	nn	np	np	nn	nn	np	np	np	np	nn	np	np	np	np	np	nn	np	nn	nn	nn	np	np	np	np	nn	nn	np	np	nn	np	np	np	nn	np	np	np	np	nn	nn	nn
paG6	pa86904	<nnxnp>	{-0}	(nn,np)	np	np	nn	nn	np	nn	np	np	nn	nn	np	np	np	np	nn	np	np	np	np	np	nn	--	nn	nn	nn	np	np	np	np	np	nn	np	np	nn	np	np	np	nn	np	np	np	nn	nn	nn	--
paG6	pa86853	<nnxnp>	{-0}	(nn,np)	np	np	nn	nn	np	nn	np	np	nn	nn	np	np	np	np	nn	np	np	np	np	np	nn	np	nn	nn	nn	np	np	np	np	nn	nn	np	np	nn	np	np	--	nn	np	np	np	nn	nn	nn	--
paG6	pa86732	<nnxnp>	{-0}	(nn,np)	np	np	nn	nn	np	nn	np	np	nn	nn	np	np	np	np	nn	np	np	np	np	np	nn	np	nn	nn	nn	np	np	np	np	nn	nn	np	np	nn	np	np	np	nn	np	np	np	nn	nn	nn	nn
paG6	pa87019	<nnxnp>	{-0}	(nn,np)	np	np	nn	nn	np	nn	np	np	nn	nn	np	np	np	np	nn	np	np	np	np	np	nn	np	nn	nn	nn	np	np	np	np	nn	nn	np	np	nn	np	np	np	nn	np	np	np	nn	nn	nn	nn
paG6	pa86988	<nnxnp>	{-0}	(nn,np)	np	np	nn	nn	np	nn	np	np	nn	nn	np	np	np	np	nn	np	np	np	np	np	nn	np	nn	nn	nn	np	np	np	np	nn	nn	np	np	nn	np	np	np	nn	np	np	np	nn	nn	nn	nn
paG6	pa87015	<nnxnp>	{-0}	(nn,np)	np	np	nn	nn	np	nn	np	np	nn	nn	np	np	--	nn	nn	np	np	np	np	np	nn	--	nn	nn	nn	np	np	np	np	--	nn	np	np	nn	np	np	np	nn	np	np	np	nn	nn	nn	--
paG6	pa87399	<nnxnp>	{-0}	(nn,np)	np	np	nn	nn	np	nn	np	np	nn	nn	np	np	np	np	nn	np	np	np	np	np	nn	np	nn	nn	nn	np	np	np	np	nn	nn	np	np	np	np	np	np	nn	np	np	--	nn	nn	nn	nn
paG6	pa87840	<nnxnp>	{-0}	(nn,np)	np	np	nn	nn	np	nn	np	np	nn	nn	np	np	np	np	nn	np	np	np	np	np	nn	np	nn	nn	nn	np	np	np	np	nn	nn	np	np	np	np	np	np	nn	np	np	np	nn	nn	nn	nn
paG6	pa87536	<nnxnp>	{-0}	(nn,np)	np	np	nn	nn	np	nn	np	np	nn	nn	np	np	np	np	nn	np	np	np	np	np	nn	np	nn	nn	nn	np	np	np	np	nn	nn	np	np	np	np	np	np	nn	np	np	--	nn	nn	nn	nn
paG6	pa88376	<nnxnp>	{-0}	(nn,np)	np	np	nn	np	np	--	np	np	nn	nn	np	np	np	np	nn	np	np	np	np	np	nn	np	nn	nn	nn	np	np	np	np	nn	nn	np	np	np	np	np	nn	nn	np	np	np	nn	nn	nn	nn
paG6	pa88864	<nnxnp>	{-0}	(nn,np)	np	np	nn	np	np	np	np	np	np	nn	np	np	np	np	np	np	np	np	np	np	nn	np	nn	nn	nn	np	np	np	np	nn	nn	np	np	np	np	np	nn	np	np	np	np	nn	nn	nn	nn
paG6	pa88859	<nnxnp>	{-0}	(nn,np)	np	np	nn	np	np	np	np	np	np	nn	np	np	np	np	np	np	np	np	np	np	nn	np	nn	nn	nn	np	np	np	np	nn	nn	np	np	np	np	np	nn	nn	np	np	np	nn	nn	nn	nn
paG6	pa89219	<nnxnp>	{-0}	(nn,np)	--	np	nn	np	np	np	np	np	np	nn	np	np	np	np	np	np	np	np	np	nn	nn	np	nn	nn	nn	--	np	np	np	nn	nn	np	--	np	np	np	nn	nn	--	np	np	nn	nn	nn	nn
paG6	pa89305	<nnxnp>	{-0}	(nn,np)	np	np	nn	np	np	np	np	np	np	nn	np	np	np	np	np	np	np	np	np	nn	nn	np	nn	nn	nn	np	np	np	np	nn	nn	np	np	np	np	np	nn	nn	np	np	np	nn	nn	nn	nn
paG6	pa89311	<nnxnp>	{-0}	(nn,np)	np	np	nn	np	np	np	np	np	np	nn	np	np	np	np	np	np	np	np	np	nn	nn	np	nn	nn	nn	np	np	np	np	nn	nn	np	np	np	np	np	nn	nn	np	np	np	nn	nn	nn	nn
paG6	pa89324	<nnxnp>	{-0}	(nn,np)	np	np	nn	np	np	np	np	np	np	nn	np	np	np	np	np	np	np	--	np	nn	nn	np	nn	nn	nn	np	np	np	np	nn	nn	np	np	np	np	np	nn	nn	np	np	np	nn	nn	nn	nn
paG6	pa89343	<nnxnp>	{-0}	(nn,np)	np	np	--	np	np	np	np	np	np	--	np	np	np	np	np	np	np	np	np	nn	nn	np	--	nn	nn	np	np	np	np	nn	nn	np	--	np	np	np	nn	nn	np	np	np	nn	nn	nn	nn
paG6	pa89653	<nnxnp>	{-0}	(nn,np)	np	np	nn	np	np	np	np	np	np	nn	np	np	np	np	np	np	np	np	np	nn	nn	np	nn	nn	nn	np	nn	np	np	nn	nn	np	np	np	np	np	nn	nn	np	np	np	nn	nn	nn	nn
paG6	pa90009	<nnxnp>	{-0}	(nn,np)	np	np	nn	np	np	np	np	np	np	nn	np	np	np	np	np	np	np	np	np	nn	nn	np	nn	nn	nn	np	nn	np	np	nn	nn	np	np	np	np	np	nn	--	np	np	np	nn	nn	nn	nn
paG6	pa89953	<nnxnp>	{-0}	(nn,np)	np	np	nn	np	np	np	np	np	np	nn	np	np	np	np	np	np	np	np	np	nn	nn	np	nn	nn	nn	np	nn	np	np	nn	nn	np	np	np	np	np	nn	nn	np	np	np	nn	nn	nn	nn
paG6	pa89952	<nnxnp>	{-0}	(nn,np)	np	np	nn	np	np	np	np	np	np	nn	np	np	np	np	np	np	np	np	np	nn	nn	np	nn	nn	nn	np	nn	np	np	nn	nn	np	np	np	np	np	nn	nn	np	np	np	nn	nn	nn	nn
paG6	pa89833	<nnxnp>	{-0}	(nn,np)	np	np	nn	np	np	np	np	np	np	nn	np	np	np	np	np	np	np	np	np	nn	nn	np	nn	nn	nn	np	nn	np	np	nn	nn	np	np	np	np	np	nn	nn	np	np	np	nn	nn	nn	nn
paG6	pa89535	<nnxnp>	{-0}	(nn,np)	np	np	nn	np	np	np	np	np	np	nn	np	np	np	np	np	np	np	np	np	nn	nn	np	nn	nn	nn	np	nn	np	np	nn	nn	np	np	np	np	np	nn	nn	np	np	np	nn	nn	nn	nn
paG6	pa90057	<nnxnp>	{-0}	(nn,np)	np	np	nn	np	np	np	np	np	np	nn	np	np	np	np	np	np	np	np	np	--	nn	np	nn	nn	nn	np	nn	np	np	--	nn	np	np	np	np	np	nn	nn	--	np	np	nn	nn	nn	nn
paG6	pa90994	<nnxnp>	{-0}	(nn,np)	np	np	nn	np	np	np	np	np	np	nn	np	np	np	np	np	np	np	np	np	nn	nn	np	nn	nn	nn	np	nn	np	np	nn	nn	np	np	np	np	nn	nn	nn	np	np	np	nn	nn	nn	nn
paG6	pa91243	<nnxnp>	{-0}	(nn,np)	np	np	nn	np	np	np	np	np	np	nn	np	np	np	np	np	np	np	np	np	nn	nn	np	nn	nn	nn	--	nn	np	np	nn	nn	np	np	np	np	nn	nn	nn	np	np	np	nn	nn	nn	nn
paG6	pa91226	<nnxnp>	{-0}	(nn,np)	np	np	nn	np	np	np	np	np	np	nn	np	np	np	np	np	np	np	np	np	nn	nn	np	nn	--	nn	np	--	np	np	nn	nn	np	np	np	np	nn	nn	nn	np	np	np	--	nn	nn	nn
paG6	pa91152	<nnxnp>	{-0}	(nn,np)	np	np	nn	np	np	np	np	np	np	nn	np	np	np	np	np	np	np	np	np	nn	nn	np	nn	nn	nn	np	--	np	np	nn	nn	np	np	np	np	nn	nn	nn	np	np	np	nn	nn	nn	nn
paG6	pa90930	<nnxnp>	{-0}	(nn,np)	--	np	nn	np	np	np	np	np	np	nn	np	np	np	np	np	np	np	np	np	nn	nn	np	nn	nn	--	np	nn	np	np	nn	--	np	np	np	np	nn	nn	nn	np	np	np	nn	nn	nn	nn
paG6	pa91150	<nnxnp>	{-0}	(nn,np)	np	--	nn	np	np	np	np	np	np	nn	np	np	np	np	--	np	np	np	np	nn	nn	np	nn	nn	nn	np	nn	--	np	nn	nn	np	np	np	np	nn	nn	nn	np	np	np	nn	nn	nn	nn
paG6	pa91146	<nnxnp>	{-0}	(nn,np)	np	np	nn	np	np	np	np	np	np	nn	np	np	np	np	np	np	np	np	np	nn	nn	np	nn	nn	nn	np	nn	np	np	nn	nn	np	np	np	np	nn	nn	nn	np	np	np	nn	nn	nn	nn
paG6	pa91424	<nnxnp>	{-0}	(nn,np)	np	np	nn	np	np	np	np	np	np	nn	np	np	np	np	np	np	np	np	np	nn	nn	np	nn	--	nn	np	nn	np	np	nn	nn	np	np	np	np	nn	nn	nn	np	np	np	nn	nn	nn	nn
paG6	pa91867	<nnxnp>	{-0}	(nn,np)	np	np	--	np	np	np	np	np	np	nn	np	np	np	np	np	np	np	np	np	nn	nn	np	nn	nn	nn	np	--	np	np	nn	nn	np	np	np	np	nn	nn	nn	np	np	np	nn	nn	nn	nn
paG6	pa91823	<nnxnp>	{-0}	(nn,np)	np	np	nn	np	np	np	np	np	np	nn	np	np	np	np	np	np	np	np	np	nn	nn	np	nn	nn	nn	np	nn	np	np	nn	nn	np	np	np	np	nn	nn	nn	np	np	np	nn	nn	nn	nn
paG6	pa91825	<nnxnp>	{-0}	(nn,np)	np	np	nn	--	np	np	np	np	np	--	np	np	np	np	np	np	np	np	np	nn	nn	np	nn	nn	nn	np	nn	np	np	nn	nn	np	np	np	np	nn	nn	nn	np	np	np	nn	nn	nn	nn
paG6	pa92616	<nnxnp>	{-0}	(nn,np)	np	np	nn	np	np	np	np	np	np	nn	np	np	np	np	np	np	np	np	np	nn	nn	np	nn	nn	nn	np	nn	np	np	nn	nn	np	np	np	np	nn	nn	nn	np	np	np	nn	nn	nn	nn
paG6	pa92468	<nnxnp>	{-0}	(nn,np)	np	np	--	np	np	np	np	np	np	nn	np	np	np	np	np	np	np	np	np	nn	nn	np	nn	nn	nn	np	nn	np	np	nn	nn	np	np	np	np	nn	nn	nn	np	np	np	nn	nn	nn	nn
paG6	pa92456	<nnxnp>	{-0}	(nn,np)	np	np	nn	np	np	np	np	np	np	nn	np	np	np	np	np	np	np	np	np	nn	nn	np	nn	nn	nn	np	nn	np	np	nn	nn	np	nn	np	np	nn	nn	nn	np	np	np	nn	nn	nn	nn
paG6	pa92464	<nnxnp>	{-0}	(nn,np)	np	--	nn	np	np	np	np	np	np	nn	np	np	np	np	np	np	np	np	np	nn	nn	np	nn	nn	nn	np	nn	np	np	nn	--	np	np	np	np	nn	nn	nn	np	np	np	nn	nn	nn	nn
paG6	pa92637	<nnxnp>	{-0}	(nn,np)	np	np	nn	np	np	np	np	np	np	nn	np	np	np	np	--	np	np	np	np	nn	nn	np	nn	nn	nn	np	nn	np	np	nn	nn	np	np	np	np	nn	nn	nn	np	np	np	nn	nn	nn	nn
paG6	pa92829	<nnxnp>	{-0}	(nn,np)	np	np	nn	np	np	np	np	np	np	nn	np	np	np	np	np	np	np	np	np	nn	nn	np	nn	nn	nn	np	nn	np	np	nn	nn	np	np	np	np	nn	nn	nn	np	np	np	nn	nn	nn	nn
paG6	pa92892	<nnxnp>	{-0}	(nn,np)	np	np	nn	np	np	np	np	np	np	nn	np	np	np	np	np	np	np	np	np	nn	nn	np	nn	nn	nn	np	nn	np	np	nn	nn	np	np	np	np	nn	nn	nn	np	np	np	nn	nn	nn	nn
paG6	pa92879	<nnxnp>	{-0}	(nn,np)	np	np	nn	np	np	np	np	np	np	nn	np	np	np	np	np	np	np	np	np	nn	nn	np	nn	nn	nn	np	nn	np	np	nn	nn	np	np	np	np	nn	nn	nn	np	np	np	nn	nn	nn	nn
paG6	pa92878	<nnxnp>	{-0}	(nn,np)	np	np	nn	--	np	np	np	np	np	nn	np	np	--	np	np	np	np	np	np	nn	nn	np	nn	nn	nn	--	nn	np	np	nn	nn	np	np	np	np	nn	nn	nn	np	--	np	nn	nn	nn	nn
paG6	pa92813	<nnxnp>	{-0}	(nn,np)	np	np	nn	np	np	np	np	np	np	nn	np	np	np	np	np	np	np	np	np	nn	nn	np	nn	nn	nn	np	nn	np	np	nn	nn	np	np	np	np	nn	--	nn	np	np	np	nn	nn	nn	nn
paG6	pa92864	<nnxnp>	{-0}	(nn,np)	np	np	nn	np	np	np	np	np	np	nn	np	np	np	np	np	np	np	np	np	nn	nn	np	nn	nn	nn	np	nn	np	np	nn	nn	np	np	np	np	nn	nn	nn	np	np	np	nn	nn	nn	nn
paG6	pa93467	<nnxnp>	{-0}	(nn,np)	np	np	nn	np	np	np	np	np	np	nn	np	np	np	np	np	np	np	np	np	nn	nn	np	nn	nn	nn	np	nn	np	np	nn	nn	np	np	np	np	nn	nn	nn	np	np	np	nn	nn	nn	nn
paG6	pa93410	<nnxnp>	{-0}	(nn,np)	np	np	nn	np	np	np	np	np	np	nn	np	np	np	np	np	np	np	np	np	nn	nn	np	nn	nn	nn	np	nn	np	np	nn	nn	np	np	np	np	nn	nn	nn	--	np	np	nn	nn	nn	nn
paG6	pa93282	<nnxnp>	{-0}	(nn,np)	np	np	nn	np	np	np	np	np	np	nn	np	np	np	np	np	np	np	np	np	nn	nn	np	nn	nn	nn	np	nn	np	np	nn	nn	np	np	np	np	nn	nn	nn	np	np	np	nn	nn	nn	nn
paG6	pa93121	<nnxnp>	{-0}	(nn,np)	np	np	nn	np	np	np	np	np	np	nn	np	np	np	np	np	np	np	np	np	nn	nn	np	nn	nn	nn	np	nn	np	np	nn	nn	np	np	np	np	nn	nn	nn	np	np	np	nn	nn	nn	nn
paG6	pa93119	<nnxnp>	{-0}	(nn,np)	np	np	nn	--	np	np	np	np	np	nn	np	np	np	np	np	np	np	np	np	nn	nn	np	nn	nn	nn	--	nn	np	np	nn	nn	np	np	np	np	nn	nn	nn	np	np	np	nn	nn	nn	nn
paG6	pa93409	<nnxnp>	{-0}	(nn,np)	np	np	nn	np	np	np	np	np	np	nn	np	np	np	np	np	np	np	--	np	nn	nn	--	nn	nn	nn	np	nn	np	np	nn	nn	--	np	np	np	nn	nn	nn	np	np	np	nn	nn	nn	nn
paG6	pa92610	<nnxnp>	{-0}	(nn,np)	np	np	nn	--	np	np	np	--	np	nn	np	np	np	np	np	np	np	np	np	nn	nn	np	nn	nn	nn	np	nn	np	np	nn	nn	np	np	np	np	nn	nn	nn	np	np	np	nn	nn	nn	nn
paG6	pa93572	<nnxnp>	{-0}	(nn,np)	np	np	nn	np	np	np	np	np	np	nn	np	np	np	np	np	np	np	np	np	nn	nn	np	nn	nn	nn	np	np	np	np	nn	nn	np	np	np	np	nn	--	nn	np	np	np	nn	nn	nn	nn
paG6	pa93406	<nnxnp>	{-0}	(nn,np)	np	np	nn	--	np	np	np	np	np	nn	np	np	np	np	np	np	np	np	np	nn	--	np	nn	nn	nn	np	nn	np	np	nn	nn	np	np	np	np	nn	np	nn	np	np	np	nn	nn	nn	--
paG6	pa93450	<nnxnp>	{-0}	(nn,np)	np	np	nn	np	np	np	np	np	np	nn	np	np	np	np	np	np	np	np	np	nn	nn	np	nn	nn	nn	np	nn	np	np	nn	nn	np	np	np	np	nn	nn	nn	np	np	np	nn	nn	nn	nn
paG6	pa93154	<nnxnp>	{-0}	(nn,np)	np	np	nn	np	np	np	np	np	np	nn	np	np	np	np	np	np	np	np	np	nn	nn	np	nn	nn	nn	np	nn	np	np	nn	nn	np	np	np	np	nn	nn	np	np	np	np	nn	nn	nn	nn
paG7	pa102345	<nnxnp>	{-0}	(nn,np)	nn	nn	nn	np	nn	np	nn	np	np	np	np	np	nn	np	nn	nn	nn	nn	nn	nn	nn	--	np	nn	nn	nn	nn	np	nn	nn	np	np	nn	np	nn	np	nn	np	np	nn	nn	nn	np	np	nn
paG7	pa100154	<nnxnp>	{-1}	(nn,np)	nn	np	np	nn	nn	np	np	nn	np	np	np	--	np	np	np	nn	np	np	np	np	np	np	np	np	np	nn	np	np	np	np	np	np	nn	nn	np	np	np	np	np	nn	np	np	nn	np	np
paG7	pa100145	<nnxnp>	{-1}	(nn,np)	nn	np	np	nn	nn	np	np	nn	np	np	np	--	np	np	np	nn	np	np	np	np	np	np	np	np	np	nn	np	np	np	np	np	np	nn	nn	np	np	np	np	np	nn	np	np	nn	np	np
paG7	pa107862	<nnxnp>	{-0}	(nn,np)	nn	nn	nn	np	nn	np	nn	np	nn	np	np	np	nn	np	nn	nn	nn	np	nn	nn	nn	nn	np	nn	nn	nn	nn	np	nn	np	nn	np	np	np	nn	np	nn	np	np	nn	nn	--	np	np	nn
paG7	pa98150	<nnxnp>	{-0}	(nn,np)	np	np	nn	np	nn	np	nn	np	nn	nn	np	nn	nn	np	nn	nn	nn	nn	nn	nn	nn	np	np	nn	nn	nn	nn	nn	nn	nn	nn	np	np	np	nn	np	--	np	nn	np	nn	np	np	np	nn
paG7	pa98179	<nnxnp>	{-0}	(nn,np)	np	np	nn	np	nn	np	nn	np	nn	nn	np	nn	nn	np	nn	nn	nn	nn	nn	nn	nn	np	np	nn	nn	nn	nn	nn	nn	nn	nn	np	np	--	nn	np	nn	np	nn	np	nn	np	np	np	nn
paG7	pa98365	<nnxnp>	{-0}	(nn,np)	np	np	nn	np	nn	np	nn	np	nn	nn	np	nn	nn	nn	nn	nn	nn	nn	nn	nn	nn	np	np	nn	nn	nn	nn	nn	nn	nn	nn	np	np	np	nn	--	nn	np	nn	np	nn	np	np	np	nn
paG7	pa98361	<nnxnp>	{-0}	(nn,np)	np	np	nn	np	nn	np	nn	np	nn	nn	np	nn	nn	--	nn	nn	nn	nn	nn	nn	nn	np	np	nn	nn	nn	nn	nn	nn	nn	nn	np	np	np	nn	np	nn	np	nn	np	nn	--	np	np	nn
paG7	pa98334	<nnxnp>	{-0}	(nn,np)	--	--	nn	np	nn	np	nn	np	nn	nn	np	nn	nn	np	nn	nn	nn	nn	nn	nn	--	np	np	nn	nn	nn	--	nn	nn	nn	nn	np	np	np	nn	np	nn	np	nn	np	nn	np	np	np	nn
paG7	pa98276	<nnxnp>	{-0}	(nn,np)	np	np	nn	np	nn	np	nn	np	nn	nn	np	nn	nn	np	nn	nn	nn	nn	nn	nn	nn	np	np	nn	nn	nn	nn	nn	nn	nn	nn	np	np	np	nn	np	nn	np	nn	np	nn	np	np	np	nn
paG7	pa98186	<nnxnp>	{-0}	(nn,np)	np	np	nn	np	nn	np	nn	np	nn	nn	np	nn	nn	np	nn	nn	nn	nn	nn	nn	nn	np	np	nn	nn	nn	nn	nn	nn	nn	nn	np	np	np	nn	np	nn	np	nn	np	nn	np	np	np	nn
paG7	pa98089	<nnxnp>	{-0}	(nn,np)	--	--	nn	np	nn	np	nn	np	nn	nn	np	nn	nn	np	nn	nn	nn	nn	nn	nn	nn	np	np	nn	nn	nn	nn	nn	nn	nn	nn	np	--	np	nn	np	nn	np	nn	np	nn	--	np	np	nn
paG7	pa110154	<nnxnp>	{-0}	(nn,np)	np	np	nn	np	nn	np	nn	np	nn	nn	np	nn	nn	np	nn	nn	nn	nn	nn	nn	nn	np	np	nn	nn	nn	nn	nn	np	nn	nn	np	np	np	nn	np	nn	np	nn	np	nn	np	np	np	nn
paG7	pa98034	<nnxnp>	{-0}	(nn,np)	np	np	nn	np	nn	np	nn	np	nn	nn	np	nn	nn	np	nn	nn	nn	nn	nn	nn	nn	np	np	nn	nn	nn	nn	nn	nn	nn	nn	np	np	np	nn	np	nn	np	nn	np	nn	np	np	np	nn
paG7	pa98144	<nnxnp>	{-0}	(nn,np)	np	--	nn	np	nn	np	nn	np	nn	nn	np	nn	nn	np	nn	nn	nn	nn	nn	nn	nn	np	np	nn	nn	--	nn	nn	nn	nn	nn	np	np	np	nn	np	nn	np	nn	np	nn	np	np	np	--
paG7	pa98646	<nnxnp>	{-0}	(nn,np)	np	np	nn	np	nn	np	nn	np	nn	nn	np	nn	nn	nn	nn	nn	nn	--	nn	nn	nn	np	np	nn	nn	nn	nn	nn	nn	nn	nn	np	np	np	nn	np	nn	np	nn	np	nn	np	np	np	nn
paG7	pa99000	<nnxnp>	{-0}	(nn,np)	np	nn	nn	np	nn	np	nn	np	nn	nn	np	nn	nn	nn	nn	nn	nn	nn	nn	nn	nn	np	np	nn	nn	nn	nn	np	nn	nn	nn	np	np	np	nn	np	nn	np	nn	np	nn	np	np	np	nn
paG7	pa100219	<nnxnp>	{-0}	(nn,np)	np	--	--	np	np	np	nn	np	nn	nn	np	nn	nn	nn	nn	np	nn	nn	nn	nn	nn	np	np	np	nn	np	nn	nn	nn	nn	nn	np	np	np	nn	np	np	np	nn	np	nn	np	np	np	nn
paG7	pa101267	<nnxnp>	{-0}	(nn,np)	np	nn	nn	--	np	np	nn	np	nn	nn	np	nn	np	nn	nn	np	nn	nn	nn	nn	nn	np	np	np	nn	np	nn	nn	nn	nn	nn	np	--	np	nn	np	np	np	nn	np	nn	np	nn	np	--
paG7	pa101388	<nnxnp>	{-0}	(nn,np)	np	nn	nn	np	np	np	nn	np	nn	nn	np	nn	np	nn	nn	np	nn	nn	nn	nn	nn	np	np	np	nn	np	nn	--	nn	nn	nn	np	np	np	nn	np	np	np	nn	np	nn	np	nn	np	nn
paG7	pa101393	<nnxnp>	{-0}	(nn,np)	np	nn	nn	np	np	np	nn	np	nn	nn	np	nn	np	nn	nn	np	nn	nn	nn	nn	nn	np	np	np	nn	np	nn	nn	nn	nn	nn	np	np	np	nn	np	np	np	nn	np	nn	np	nn	np	nn
paG7	pa101370	<nnxnp>	{-0}	(nn,np)	np	nn	nn	--	np	np	nn	np	nn	nn	np	--	np	nn	nn	np	nn	nn	nn	nn	nn	np	np	np	nn	np	nn	nn	nn	nn	nn	np	np	np	nn	np	np	np	nn	np	nn	np	nn	np	nn
paG7	pa101970	<nnxnp>	{-0}	(nn,np)	np	nn	nn	np	--	np	np	np	--	nn	np	nn	np	nn	nn	np	nn	nn	nn	nn	nn	np	np	np	nn	nn	nn	nn	nn	nn	nn	np	np	np	--	np	np	np	nn	np	np	np	np	np	nn
paG7	pa102822	<nnxnp>	{-0}	(nn,np)	np	nn	nn	np	np	np	np	np	nn	np	np	np	np	nn	nn	np	nn	nn	nn	nn	nn	np	np	np	nn	nn	nn	nn	nn	--	nn	np	np	np	nn	np	np	np	nn	np	np	np	np	np	nn
paG7	pa102842	<nnxnp>	{-0}	(nn,np)	np	nn	nn	np	np	np	np	np	nn	np	np	np	np	nn	nn	np	nn	nn	nn	nn	nn	np	np	np	nn	nn	nn	nn	nn	nn	nn	np	np	np	nn	np	np	np	nn	np	np	np	np	np	nn
paG7	pa102752	<nnxnp>	{-0}	(nn,np)	np	nn	nn	np	np	np	np	np	nn	np	np	np	np	nn	nn	np	nn	nn	nn	nn	nn	--	np	np	nn	nn	nn	nn	nn	nn	nn	np	np	np	nn	np	np	np	nn	np	np	np	np	np	nn
paG7	pa102956	<nnxnp>	{-0}	(nn,np)	np	nn	nn	np	np	np	np	np	nn	np	np	np	np	nn	nn	np	nn	nn	nn	nn	nn	np	np	np	nn	nn	nn	nn	nn	nn	nn	np	np	np	nn	np	np	np	nn	np	np	np	np	np	nn
paG7	pa102967	<nnxnp>	{-0}	(nn,np)	np	nn	nn	np	np	np	np	nn	nn	np	np	np	np	nn	nn	np	nn	nn	nn	nn	nn	np	np	np	nn	nn	nn	nn	nn	nn	nn	np	np	--	nn	np	np	np	nn	np	np	np	np	np	nn
paG7	pa102733	<nnxnp>	{-0}	(nn,np)	np	nn	nn	np	np	np	np	np	nn	np	np	np	np	nn	nn	np	nn	nn	nn	nn	nn	np	np	np	nn	nn	nn	nn	nn	nn	nn	np	np	np	nn	np	np	np	nn	nn	np	np	np	np	nn
paG7	pa103202	<nnxnp>	{-0}	(nn,np)	np	nn	nn	np	np	np	np	np	--	np	np	np	np	nn	nn	np	nn	nn	nn	nn	nn	np	np	np	nn	nn	nn	nn	nn	nn	nn	np	np	np	nn	np	np	np	nn	np	np	np	np	np	nn
paG7	pa103305	<nnxnp>	{-0}	(nn,np)	np	nn	nn	np	np	np	np	np	nn	np	np	np	np	nn	nn	np	nn	nn	nn	nn	nn	np	np	np	--	nn	nn	nn	nn	nn	nn	np	np	np	nn	np	np	np	nn	np	np	np	np	np	nn
paG7	pa106184	<nnxnp>	{-0}	(nn,np)	nn	np	nn	np	np	nn	np	np	nn	np	nn	np	np	nn	nn	np	nn	nn	nn	np	nn	np	np	np	nn	np	nn	nn	nn	np	np	nn	np	nn	np	np	np	np	np	nn	np	--	np	np	nn
paG7	pa106441	<nnxnp>	{-0}	(nn,np)	nn	np	nn	np	np	nn	np	np	nn	np	nn	np	np	nn	nn	np	nn	nn	nn	np	nn	np	np	np	nn	np	nn	nn	nn	np	np	nn	np	nn	np	np	np	np	np	nn	np	np	np	np	nn
paG7	pa106340	<nnxnp>	{-1}	(nn,np)	np	nn	--	nn	nn	np	--	nn	np	nn	np	nn	nn	np	np	nn	nn	np	np	nn	np	nn	np	nn	np	nn	np	np	np	nn	nn	np	--	np	nn	nn	nn	np	nn	np	nn	nn	nn	nn	np
paG7	pa106988	<nnxnp>	{-1}	(nn,np)	np	nn	np	nn	nn	np	nn	nn	np	nn	np	nn	--	np	np	nn	nn	np	np	nn	np	nn	np	nn	np	nn	nn	np	np	nn	nn	--	nn	np	nn	nn	nn	np	nn	np	nn	nn	nn	nn	np
paG7	pa106841	<nnxnp>	{-1}	(nn,np)	np	nn	np	np	np	np	nn	nn	nn	nn	np	np	nn	np	np	nn	np	np	np	nn	np	nn	np	nn	np	np	nn	np	np	nn	nn	nn	nn	np	np	nn	nn	np	nn	np	nn	np	nn	nn	np
paG8	pa116924	<nnxnp>	{-0}	(nn,np)	np	np	nn	nn	np	np	np	nn	np	np	np	np	nn	np	nn	np	np	nn	nn	nn	nn	nn	nn	nn	np	nn	np	np	nn	np	nn	nn	np	nn	nn	np	np	nn	nn	nn	np	np	nn	np	nn
paG8	pa112384	<nnxnp>	{-0}	(nn,np)	np	np	nn	nn	np	np	np	nn	np	np	np	np	nn	np	nn	--	np	nn	nn	nn	nn	nn	nn	nn	np	nn	np	--	nn	--	nn	nn	nn	nn	nn	np	np	nn	nn	nn	np	np	nn	np	nn
paG8	pa115574	<nnxnp>	{-0}	(nn,np)	np	np	nn	nn	np	np	np	nn	np	np	np	np	nn	np	nn	np	np	nn	nn	nn	nn	nn	nn	nn	np	nn	np	np	nn	np	nn	nn	nn	nn	nn	np	np	nn	nn	nn	np	np	nn	np	nn
paG8	pa119958	<nnxnp>	{-0}	(nn,np)	np	np	nn	nn	np	np	np	nn	np	np	nn	np	nn	np	--	np	np	nn	nn	nn	nn	nn	nn	nn	np	np	np	np	nn	np	nn	nn	--	nn	np	np	np	nn	nn	nn	np	np	nn	np	nn
paG8	pa120994	<nnxnp>	{-1}	(nn,np)	nn	nn	np	np	nn	nn	nn	np	nn	nn	np	nn	np	nn	np	nn	np	np	np	np	np	np	nn	np	nn	nn	nn	nn	np	nn	np	np	np	np	nn	nn	nn	nn	np	np	nn	--	np	nn	--
paG8	pa121316	<nnxnp>	{-0}	(nn,np)	np	np	nn	nn	np	np	np	nn	np	np	nn	np	nn	np	nn	np	np	nn	nn	nn	nn	nn	--	nn	np	np	np	np	nn	np	nn	nn	--	nn	np	np	np	nn	nn	nn	np	np	nn	np	nn
paG8	pa119954	<nnxnp>	{-0}	(nn,np)	np	np	nn	nn	np	np	np	nn	np	np	nn	np	nn	np	nn	np	np	nn	nn	nn	nn	nn	nn	nn	np	np	np	np	nn	np	nn	nn	nn	nn	np	np	np	nn	nn	nn	np	np	nn	np	nn
paG8	pa110723	<nnxnp>	{-0}	(nn,np)	nn	np	nn	nn	np	np	np	nn	np	np	nn	np	np	np	nn	np	--	nn	nn	nn	np	nn	nn	nn	np	np	np	np	nn	np	nn	nn	nn	nn	np	np	np	nn	nn	nn	np	np	nn	np	nn
paG8	pa110449	<nnxnp>	{-0}	(nn,np)	np	np	nn	--	np	np	np	nn	np	np	nn	np	np	np	nn	np	np	--	nn	nn	np	nn	nn	nn	np	np	np	np	nn	np	nn	nn	nn	nn	np	np	--	nn	nn	nn	np	np	nn	np	nn
paG8	pa111180	<nnxnp>	{-0}	(nn,np)	np	np	nn	nn	np	np	np	nn	np	np	nn	np	np	np	nn	np	np	nn	--	nn	--	nn	nn	nn	np	np	np	np	nn	np	nn	nn	nn	nn	np	np	np	nn	nn	nn	np	np	nn	np	nn
paG8	pa111104	<nnxnp>	{-0}	(nn,np)	np	np	nn	nn	np	np	np	nn	np	np	nn	np	np	np	nn	np	np	nn	nn	nn	np	nn	nn	nn	np	np	np	np	nn	np	nn	nn	nn	nn	np	np	np	nn	nn	nn	np	np	nn	np	nn
paG8	pa111123	<nnxnp>	{-0}	(nn,np)	np	np	nn	nn	np	np	np	nn	np	np	nn	np	np	np	nn	np	np	nn	nn	nn	np	nn	nn	nn	np	np	np	np	nn	np	nn	nn	nn	nn	np	np	np	nn	nn	nn	np	np	nn	np	nn
paG8	pa111262	<nnxnp>	{-0}	(nn,np)	--	np	nn	nn	np	np	np	nn	np	np	nn	np	np	np	nn	np	np	nn	nn	nn	np	nn	nn	nn	np	np	np	np	nn	np	nn	nn	nn	nn	np	np	np	nn	nn	--	np	np	nn	np	nn
paG8	pa111523	<nnxnp>	{-0}	(nn,np)	np	np	nn	nn	np	np	np	np	np	np	nn	np	np	np	nn	np	np	nn	nn	nn	np	nn	nn	nn	np	np	np	np	nn	np	nn	nn	nn	nn	np	np	np	nn	nn	nn	np	np	nn	np	nn
paG8	pa111275	<nnxnp>	{-0}	(nn,np)	np	np	nn	nn	np	np	np	nn	np	np	nn	np	np	np	nn	np	np	nn	nn	nn	np	nn	nn	nn	np	np	np	np	nn	np	nn	nn	nn	nn	np	np	np	nn	nn	nn	np	np	nn	np	nn
paG8	pa111278	<nnxnp>	{-0}	(nn,np)	np	np	nn	nn	np	np	np	nn	np	np	nn	np	np	np	nn	np	np	nn	nn	nn	np	nn	nn	nn	np	np	np	np	nn	np	nn	nn	--	nn	np	np	np	nn	nn	nn	np	np	nn	np	nn
paG8	pa111533	<nnxnp>	{-0}	(nn,np)	np	np	nn	nn	np	np	np	nn	np	np	nn	np	np	np	nn	np	np	nn	nn	nn	np	nn	nn	nn	np	np	np	np	nn	np	nn	nn	nn	nn	np	np	np	nn	nn	nn	np	np	nn	np	nn
paG8	pa111490	<nnxnp>	{-0}	(nn,np)	np	np	nn	nn	np	np	np	nn	np	np	nn	np	np	np	nn	np	np	nn	nn	nn	np	nn	nn	nn	np	np	np	np	nn	np	nn	nn	nn	nn	np	np	np	nn	nn	nn	np	np	nn	np	nn
paG8	pa111644	<nnxnp>	{-0}	(nn,np)	np	np	nn	nn	np	np	np	nn	np	np	--	np	np	np	nn	np	np	nn	nn	nn	np	nn	nn	nn	np	np	np	--	nn	np	nn	nn	nn	nn	np	np	np	nn	nn	nn	np	np	nn	np	nn
paG8	pa111545	<nnxnp>	{-0}	(nn,np)	np	np	nn	nn	np	np	np	nn	np	np	nn	np	np	np	nn	np	np	nn	nn	nn	np	nn	nn	nn	--	np	np	np	nn	np	nn	nn	nn	nn	np	np	np	nn	nn	nn	np	np	nn	np	nn
paG8	pa111679	<nnxnp>	{-0}	(nn,np)	np	np	nn	nn	np	np	np	nn	np	np	nn	np	np	np	nn	np	np	nn	nn	nn	np	nn	nn	nn	np	np	np	np	nn	np	nn	nn	nn	nn	np	np	np	nn	nn	nn	np	np	nn	np	nn
paG8	pa111688	<nnxnp>	{-0}	(nn,np)	np	np	nn	nn	np	np	np	nn	np	np	nn	np	np	np	nn	np	np	nn	nn	nn	np	nn	nn	nn	np	np	np	np	nn	np	nn	nn	nn	nn	np	np	np	nn	nn	nn	np	np	nn	np	nn
paG8	pa111734	<nnxnp>	{-0}	(nn,np)	np	np	nn	nn	np	np	np	nn	np	np	nn	np	np	np	nn	np	np	nn	nn	nn	np	nn	nn	nn	np	np	np	np	nn	np	nn	nn	nn	nn	np	np	np	nn	nn	nn	np	np	nn	np	nn
paG8	pa111673	<nnxnp>	{-0}	(nn,np)	np	np	nn	nn	np	np	np	nn	np	np	nn	np	np	np	nn	np	np	nn	nn	nn	np	nn	nn	nn	np	np	np	np	nn	np	nn	nn	nn	nn	np	np	np	nn	nn	nn	np	np	nn	np	nn
paG8	pa111797	<nnxnp>	{-0}	(nn,np)	np	np	nn	nn	np	np	np	nn	np	np	nn	np	np	np	nn	np	np	nn	nn	nn	np	nn	nn	nn	--	np	np	np	nn	np	nn	nn	nn	nn	np	np	np	nn	nn	nn	np	np	nn	np	nn
paG8	pa112045	<nnxnp>	{-0}	(nn,np)	np	np	nn	nn	np	np	np	nn	np	np	nn	np	np	np	nn	np	np	nn	nn	nn	np	nn	nn	nn	nn	np	np	np	nn	np	nn	nn	nn	nn	np	np	np	nn	nn	nn	np	np	nn	np	nn
paG8	pa111925	<nnxnp>	{-0}	(nn,np)	np	np	nn	nn	np	np	np	nn	np	np	nn	np	np	np	nn	np	np	nn	nn	nn	np	nn	nn	nn	nn	np	np	np	nn	np	nn	nn	nn	nn	np	np	np	nn	nn	nn	np	np	nn	--	nn
paG8	pa111777	<nnxnp>	{-0}	(nn,np)	np	np	nn	nn	np	np	np	nn	np	np	nn	np	np	np	nn	np	np	nn	nn	nn	np	nn	nn	nn	nn	np	np	np	nn	np	nn	nn	nn	nn	np	np	np	nn	nn	nn	np	np	nn	np	nn
paG8	pa111910	<nnxnp>	{-0}	(nn,np)	np	np	nn	nn	np	np	np	nn	np	np	nn	np	np	np	nn	np	np	nn	nn	nn	np	nn	nn	nn	nn	np	np	np	nn	np	nn	nn	--	nn	np	np	np	nn	nn	nn	np	np	nn	np	nn
paG8	pa111798	<nnxnp>	{-0}	(nn,np)	np	np	nn	nn	np	np	np	nn	np	np	nn	np	np	np	nn	np	np	nn	nn	nn	np	nn	nn	nn	nn	np	np	np	nn	np	nn	nn	nn	nn	np	np	np	nn	nn	nn	np	np	nn	np	nn
paG8	pa112000	<nnxnp>	{-0}	(nn,np)	np	np	nn	nn	np	np	np	nn	np	np	nn	np	np	np	nn	np	np	nn	nn	nn	np	nn	nn	nn	nn	np	np	np	nn	np	nn	nn	nn	nn	np	np	np	nn	nn	nn	np	np	nn	np	nn
paG8	pa111813	<nnxnp>	{-0}	(nn,np)	np	np	nn	nn	np	np	np	nn	np	np	nn	np	np	np	nn	np	np	nn	nn	nn	np	nn	nn	nn	nn	np	np	np	nn	np	nn	nn	nn	nn	np	np	np	nn	nn	nn	np	np	nn	np	nn
paG8	pa112003	<nnxnp>	{-0}	(nn,np)	np	np	nn	nn	np	np	np	nn	np	np	nn	np	np	np	nn	np	np	nn	nn	nn	np	nn	nn	nn	nn	np	np	np	nn	np	nn	nn	nn	nn	np	np	np	nn	nn	nn	np	np	nn	np	nn
paG8	pa112071	<nnxnp>	{-0}	(nn,np)	np	np	nn	nn	np	np	np	nn	np	np	nn	np	np	np	nn	np	np	nn	nn	--	np	nn	nn	nn	nn	np	np	np	nn	np	nn	nn	nn	nn	np	np	np	nn	nn	nn	np	np	nn	np	nn
paG8	pa112084	<nnxnp>	{-0}	(nn,np)	np	np	nn	nn	np	np	np	nn	np	np	nn	np	np	np	nn	np	np	nn	nn	--	np	nn	nn	nn	nn	np	np	np	nn	np	nn	nn	nn	nn	np	np	np	nn	nn	nn	np	np	nn	np	nn
paG8	pa112079	<nnxnp>	{-0}	(nn,np)	np	np	nn	nn	np	np	np	nn	np	np	nn	np	np	np	nn	np	np	nn	nn	--	np	nn	nn	nn	nn	np	np	np	nn	np	nn	nn	nn	nn	np	np	np	nn	nn	nn	np	np	nn	np	nn
paG8	pa111779	<nnxnp>	{-0}	(nn,np)	np	np	nn	nn	np	np	np	nn	np	np	nn	np	np	np	nn	np	np	nn	nn	--	np	nn	nn	nn	nn	np	np	np	nn	np	nn	nn	nn	nn	np	np	np	nn	nn	nn	np	np	nn	np	nn
paG8	pa112030	<nnxnp>	{-0}	(nn,np)	np	np	nn	nn	np	np	np	nn	np	np	nn	np	np	np	nn	np	np	nn	nn	nn	np	nn	nn	--	nn	np	np	np	nn	np	nn	nn	nn	nn	np	np	np	nn	nn	nn	np	np	nn	np	nn
paG8	pa112110	<nnxnp>	{-0}	(nn,np)	np	np	nn	nn	np	np	np	nn	np	np	nn	np	np	np	nn	np	np	nn	nn	nn	np	nn	nn	nn	nn	np	np	np	nn	np	nn	nn	nn	nn	np	np	np	nn	nn	nn	np	np	nn	np	--
paG8	pa111933	<nnxnp>	{-0}	(nn,np)	np	np	nn	--	np	np	np	nn	np	np	nn	np	--	np	nn	np	np	nn	nn	nn	np	nn	nn	nn	nn	np	np	np	nn	np	nn	nn	nn	nn	np	np	np	--	nn	nn	nn	np	nn	np	nn
paG8	pa111179	<nnxnp>	{-0}	(nn,np)	np	np	nn	nn	np	np	np	nn	np	np	nn	np	np	np	nn	np	np	nn	nn	nn	np	nn	nn	nn	np	np	np	--	nn	np	nn	nn	nn	nn	--	np	np	nn	nn	nn	np	np	nn	np	nn
paG8	pa111088	<nnxnp>	{-0}	(nn,np)	np	np	nn	nn	np	np	np	--	np	np	nn	np	np	np	nn	np	np	nn	nn	nn	np	nn	nn	nn	np	np	np	np	nn	np	nn	nn	--	nn	np	np	np	nn	nn	nn	np	np	nn	np	nn
paG8	pa111146	<nnxnp>	{-0}	(nn,np)	np	np	nn	--	np	np	np	nn	np	np	nn	np	--	np	nn	np	np	nn	nn	nn	np	nn	nn	nn	np	np	np	np	nn	np	nn	nn	np	nn	np	np	np	nn	nn	nn	np	np	nn	np	nn
paG8	pa112704	<nnxnp>	{-1}	(nn,np)	nn	nn	np	--	nn	nn	nn	np	nn	nn	np	nn	nn	nn	np	nn	np	--	--	np	nn	np	nn	np	np	nn	nn	nn	nn	nn	np	nn	np	np	nn	nn	nn	nn	np	np	nn	np	np	nn	np
paG8	pa113022	<nnxnp>	{-1}	(nn,np)	nn	nn	np	--	nn	nn	nn	np	nn	--	np	nn	nn	nn	np	np	np	np	np	nn	np	nn	nn	np	np	nn	nn	nn	nn	nn	np	np	np	np	--	nn	nn	nn	np	np	nn	nn	np	nn	np
paG8	pa112927	<nnxnp>	{-1}	(nn,np)	nn	nn	np	np	nn	nn	nn	np	nn	nn	np	nn	nn	nn	np	np	np	np	np	nn	np	np	nn	np	np	nn	nn	nn	nn	nn	np	np	np	np	nn	nn	nn	nn	np	np	nn	--	np	--	np
paG8	pa114237	<nnxnp>	{-1}	(nn,np)	nn	nn	np	np	nn	nn	nn	np	nn	nn	np	nn	nn	nn	np	np	np	np	np	nn	np	nn	nn	np	np	nn	nn	nn	nn	nn	np	np	np	np	nn	nn	nn	nn	np	np	np	np	np	nn	np
paG8	pa114158	<nnxnp>	{-1}	(nn,np)	nn	nn	np	np	nn	nn	nn	np	nn	nn	np	nn	nn	nn	np	np	np	np	np	nn	np	nn	nn	np	np	nn	nn	nn	nn	nn	np	np	np	np	nn	nn	nn	nn	np	np	np	--	np	nn	np
paG8	pa114652	<nnxnp>	{-1}	(nn,np)	nn	nn	np	np	nn	nn	nn	np	nn	nn	np	nn	nn	nn	np	np	np	nn	np	nn	np	nn	nn	np	np	nn	nn	nn	nn	nn	np	np	np	np	nn	nn	nn	nn	np	np	np	nn	np	nn	np
paG8	pa114818	<nnxnp>	{-1}	(nn,np)	nn	nn	np	np	nn	nn	nn	np	nn	nn	np	nn	nn	nn	np	np	np	nn	np	nn	np	nn	nn	np	np	nn	nn	nn	nn	nn	np	np	np	np	nn	nn	nn	nn	np	np	np	nn	np	nn	np
paG8	pa114631	<nnxnp>	{-1}	(nn,np)	nn	nn	np	np	nn	nn	nn	np	nn	nn	np	nn	nn	nn	np	np	np	nn	np	nn	np	nn	nn	np	np	nn	nn	nn	nn	nn	np	np	np	np	nn	nn	nn	nn	np	np	np	nn	np	nn	np
paG8	pa114813	<nnxnp>	{-1}	(nn,np)	nn	nn	np	np	nn	nn	nn	np	nn	nn	np	nn	nn	nn	np	np	np	nn	np	nn	np	nn	nn	np	np	nn	nn	nn	nn	nn	np	np	np	np	nn	nn	nn	nn	np	np	np	nn	np	nn	np
paG8	pa114675	<nnxnp>	{-1}	(nn,np)	nn	nn	np	np	nn	--	nn	np	nn	nn	np	nn	nn	nn	np	np	np	nn	np	nn	np	nn	nn	np	np	--	nn	nn	nn	nn	np	np	--	np	nn	nn	nn	nn	np	np	np	nn	np	nn	np
paG8	pa114825	<nnxnp>	{-1}	(nn,np)	--	nn	np	np	nn	nn	nn	np	nn	nn	np	nn	nn	nn	np	np	np	nn	np	nn	np	nn	nn	np	np	nn	nn	nn	nn	nn	np	np	--	np	nn	nn	nn	nn	--	np	np	nn	np	nn	np
paG8	pa114733	<nnxnp>	{-1}	(nn,np)	--	nn	np	--	nn	nn	nn	np	nn	--	np	nn	nn	nn	np	np	np	nn	np	nn	np	--	nn	np	np	nn	--	nn	nn	nn	np	np	np	np	nn	nn	nn	nn	np	np	np	nn	np	nn	np
paG8	pa114816	<nnxnp>	{-1}	(nn,np)	nn	nn	np	np	nn	nn	--	np	nn	nn	np	nn	nn	nn	np	np	np	nn	np	nn	np	nn	nn	--	np	nn	nn	nn	nn	nn	np	np	np	np	nn	nn	nn	nn	np	np	np	nn	np	nn	np
paG8	pa114804	<nnxnp>	{-1}	(nn,np)	nn	nn	np	--	--	nn	--	np	nn	nn	np	--	nn	nn	np	np	np	nn	np	nn	np	nn	nn	np	np	nn	nn	nn	nn	nn	np	np	np	np	nn	nn	nn	nn	np	np	np	nn	np	nn	np
paG8	pa114840	<nnxnp>	{-1}	(nn,np)	nn	nn	np	np	nn	nn	nn	np	nn	nn	np	nn	nn	nn	np	np	np	nn	np	nn	np	nn	nn	np	np	nn	nn	nn	nn	nn	np	np	np	np	nn	nn	nn	nn	np	np	np	nn	np	nn	np
paG8	pa114867	<nnxnp>	{-1}	(nn,np)	nn	nn	np	np	nn	nn	--	np	nn	np	np	nn	nn	np	np	np	np	nn	np	nn	np	nn	nn	np	np	nn	nn	nn	nn	nn	np	np	np	np	nn	nn	nn	nn	np	np	np	nn	np	nn	np
paG8	pa115381	<nnxnp>	{-1}	(nn,np)	nn	nn	np	np	nn	nn	nn	np	nn	np	np	nn	nn	np	np	np	np	--	np	nn	np	--	nn	np	np	nn	nn	nn	nn	nn	np	nn	np	np	nn	np	nn	nn	np	np	np	nn	--	nn	np
paG8	pa115286	<nnxnp>	{-1}	(nn,np)	nn	nn	np	np	nn	nn	nn	np	nn	np	np	nn	nn	np	np	np	np	nn	np	--	np	nn	nn	np	np	nn	nn	nn	nn	nn	np	nn	np	np	nn	np	nn	nn	np	np	np	nn	np	nn	np
paG8	pa115287	<nnxnp>	{-1}	(nn,np)	nn	nn	np	np	nn	nn	nn	np	nn	np	np	nn	nn	np	np	np	np	nn	np	nn	np	nn	nn	np	np	nn	nn	nn	nn	nn	np	nn	np	np	nn	np	nn	nn	np	np	np	nn	np	nn	np
paG8	pa115304	<nnxnp>	{-1}	(nn,np)	nn	nn	np	np	nn	nn	nn	np	--	np	np	--	nn	np	np	np	np	nn	np	nn	np	nn	nn	np	np	nn	nn	nn	nn	nn	np	nn	np	np	nn	np	--	nn	np	np	np	nn	np	nn	np
paG8	pa115488	<nnxnp>	{-1}	(nn,np)	nn	nn	np	np	nn	nn	nn	np	nn	np	np	nn	nn	np	np	np	np	nn	np	nn	np	nn	nn	--	np	--	nn	nn	nn	nn	np	nn	np	np	nn	np	nn	nn	np	np	np	nn	np	nn	np
paG8	pa115482	<nnxnp>	{-1}	(nn,np)	nn	nn	np	np	nn	nn	nn	np	nn	np	np	nn	nn	np	np	np	np	nn	np	nn	np	nn	nn	np	np	nn	nn	nn	nn	nn	np	nn	np	np	nn	np	nn	nn	np	np	np	nn	np	nn	np
paG8	pa115480	<nnxnp>	{-1}	(nn,np)	nn	nn	np	np	nn	nn	nn	np	nn	np	np	nn	nn	np	np	np	np	nn	np	nn	np	nn	nn	np	np	nn	nn	nn	nn	nn	np	nn	np	np	nn	np	nn	nn	np	np	np	nn	np	nn	np
paG8	pa115491	<nnxnp>	{-1}	(nn,np)	--	nn	np	np	nn	nn	nn	np	nn	np	np	nn	nn	np	np	np	np	nn	np	nn	np	nn	nn	np	np	nn	nn	nn	nn	nn	np	nn	np	np	nn	np	nn	nn	np	np	np	nn	np	nn	np
paG8	pa115530	<nnxnp>	{-1}	(nn,np)	nn	nn	np	np	nn	nn	np	np	nn	np	np	nn	nn	np	np	np	np	nn	np	nn	np	nn	nn	np	np	nn	nn	nn	nn	nn	np	nn	np	np	nn	np	--	nn	np	np	np	nn	np	nn	np
paG8	pa116160	<nnxnp>	{-1}	(nn,np)	nn	nn	np	np	nn	nn	np	np	nn	np	nn	nn	nn	np	np	np	np	nn	np	nn	np	nn	nn	np	np	nn	nn	nn	nn	nn	np	nn	np	np	nn	np	nn	nn	np	np	np	nn	np	nn	np
paG8	pa116161	<nnxnp>	{-1}	(nn,np)	nn	nn	np	np	nn	nn	np	np	nn	np	nn	nn	nn	np	np	np	np	nn	np	nn	np	nn	nn	np	np	nn	nn	nn	nn	nn	np	nn	np	np	nn	np	nn	nn	np	np	np	nn	np	nn	np
paG8	pa116201	<nnxnp>	{-1}	(nn,np)	nn	nn	np	np	nn	nn	np	np	--	np	nn	nn	nn	np	np	np	np	nn	np	nn	np	nn	nn	np	np	--	nn	nn	nn	nn	np	nn	np	np	nn	np	nn	nn	np	np	np	nn	np	nn	np
paG8	pa116162	<nnxnp>	{-1}	(nn,np)	nn	nn	np	np	nn	nn	np	np	nn	np	nn	nn	nn	np	np	np	np	nn	np	nn	np	nn	nn	np	np	nn	nn	nn	nn	nn	np	nn	np	np	nn	np	nn	nn	np	np	np	nn	np	nn	np
paG8	pa116290	<nnxnp>	{-1}	(nn,np)	nn	nn	np	np	nn	nn	np	np	nn	np	nn	nn	nn	np	np	np	np	nn	np	nn	np	nn	nn	np	np	nn	nn	nn	nn	nn	np	nn	np	np	nn	np	nn	nn	np	np	np	nn	np	nn	np
paG8	pa116366	<nnxnp>	{-1}	(nn,np)	nn	nn	np	np	nn	nn	np	np	nn	np	nn	nn	nn	np	np	np	np	nn	np	nn	np	nn	nn	np	np	nn	nn	nn	nn	--	np	nn	np	np	nn	np	nn	nn	np	np	np	nn	np	nn	np
paG8	pa116288	<nnxnp>	{-1}	(nn,np)	nn	nn	np	np	nn	nn	np	np	nn	np	nn	nn	nn	np	np	np	np	nn	np	nn	np	nn	nn	np	np	nn	nn	--	nn	nn	np	nn	np	np	nn	np	nn	nn	np	np	np	nn	np	nn	np
paG8	pa116367	<nnxnp>	{-1}	(nn,np)	nn	nn	np	np	nn	nn	np	np	nn	np	nn	nn	nn	np	np	np	np	nn	np	nn	np	nn	nn	np	np	nn	nn	--	nn	nn	np	nn	np	np	nn	np	nn	nn	np	np	np	nn	np	nn	np
paG8	pa116203	<nnxnp>	{-1}	(nn,np)	nn	nn	--	np	nn	nn	np	np	nn	np	nn	nn	nn	np	np	np	np	nn	np	nn	np	nn	nn	np	np	nn	nn	nn	nn	nn	np	nn	np	np	nn	np	--	nn	np	np	np	nn	np	nn	np
paG8	pa116277	<nnxnp>	{-1}	(nn,np)	nn	nn	np	np	nn	nn	np	nn	nn	np	nn	nn	nn	np	np	np	np	nn	np	nn	np	--	nn	np	np	nn	nn	nn	nn	nn	np	nn	np	np	nn	np	nn	--	np	np	np	nn	np	--	np
paG8	pa116274	<nnxnp>	{-1}	(nn,np)	nn	nn	np	np	nn	nn	np	np	nn	np	nn	nn	nn	np	np	np	np	nn	np	--	np	nn	nn	np	np	nn	nn	nn	nn	nn	np	nn	np	np	nn	np	nn	nn	np	np	np	nn	np	nn	np
paG8	pa116721	<nnxnp>	{-1}	(nn,np)	nn	nn	np	np	nn	nn	np	np	nn	np	nn	nn	nn	np	np	np	np	nn	np	nn	np	nn	nn	np	np	nn	nn	nn	nn	nn	np	nn	np	np	nn	np	nn	nn	np	np	np	nn	np	nn	nn
paG8	pa116494	<nnxnp>	{-1}	(nn,np)	nn	nn	np	np	nn	nn	np	np	nn	np	nn	nn	nn	np	np	np	np	nn	np	nn	np	nn	nn	np	np	nn	nn	nn	nn	nn	np	nn	np	np	nn	np	nn	nn	np	np	np	nn	np	nn	nn
paG8	pa116727	<nnxnp>	{-1}	(nn,np)	nn	nn	--	np	nn	nn	np	np	nn	np	nn	nn	nn	np	np	np	np	nn	np	nn	np	nn	nn	np	np	nn	nn	--	--	nn	np	nn	np	np	nn	np	nn	--	np	np	np	nn	np	nn	nn
paG8	pa116724	<nnxnp>	{-1}	(nn,np)	nn	nn	np	np	nn	nn	np	np	nn	np	nn	nn	nn	np	np	np	np	nn	np	nn	np	np	nn	--	np	nn	nn	nn	nn	nn	np	nn	np	np	nn	np	nn	nn	np	np	np	nn	np	nn	nn
[truncated: 81 more columns]
