# Supplementary material for: Mapping Quantitative Trait Loci Associated With Graft (In)Compatibility in Apricot (Prunus armeniaca L.)
Source: Front Plant Sci. 2021 Feb 19;12:622906. doi: 10.3389/fpls.2021.622906 (PMC7933020; doi:10.3389/fpls.2021.622906)
Supplement: Supplementary Figure 1 — Colocalization of quantitative trait loci (QTLs) for graft (in)compatibility traits in the “Mo × Pa” cross. QTLs for necrotic line (qNL), wood discontinuity (qWD), and overall graft (in)compatibility (qGI) detected in 2014 and 2015 were drawn as blue, black, and red bars, respectively, along linkage groups with MapChart 3.0 (Voorrips, 2002). The most significant markers associated with QTLs and their positioning on maps are shown. [file Data_Sheet_1.ZIP › Supplementary material R1/TableS3.xlsx]

## Sheet: female (Mo)map
Table S3-1. Alignment of female (Mo) genetic map against the P. persica v2.1 pseudochromosomes
map	LG ID	Marker ID	map distance (cM)	sequence tag	Prunus persica v2.1 pseudochromosome	position	direction
Mo	LG1	mo6320	0	CTGCAATCAACGTATGATCTGATCAGTATAAAAAACAATAATTAAAACCAGTCATGTTCATGGGTACTCTTGTGTGCATTTTAGGCCAAG	Ppe01	23781969	+
Mo	LG1	mo7632	2.6	CTGCTCGGGAAGCTGTTTTTCTGGCTGGTCTGCCACGTCACATGGTCCCCGCTGGACGCCGTGACAGTCGGACTTCCCGTGCTTCCGACATC	Ppe01	26047861	-
Mo	LG1	mo7576	4.1	CAGCTTTATACCTCTGACACAAAGCTTATTTCGGGTACATCTATGTCTTCACCAAACACACAGTCATTTTTCACTGCAAGGGGTGTTGGTAG	Ppe01	25985419	+
Mo	LG1	mo7665	4.6	CAGCAGACTTAATCAATCAAGCAAAAGATTCTGGTGAATTAGGTCTTGCGGGTATTTTGGTGTGGATGAGATTTATGGCTATGAGGCAG	Ppe01	26130216	-
Mo	LG1	mo8097	8.4	CTGCCATCCATGGCCATGCCCCTTATTTTTTTTGTTTTTCCCCAAATTGGAGTGTTCTGATTTGTGAAACAAAGCCCTAGTTATTTTGGCT	Ppe01	26817388	-
Mo	LG1	mo8617	10	CTGCTGTGTGATTGTTGTTCCAAGGTGCTTGCAACTGCAATGTGTGGTTGTTGTGGTCTAAAGAAGAGGAGGGAGATGAGGAAAAATTGAG	Ppe01	27651109	-
Mo	LG1	mo8653	10.3	CAGCTAGCTCATGCTCATCCACGGTAAATATATTTTTGGATCAAATGACTCCAAGGGTCCCCCCAAACACTTCAGTAGAAAGTAGAGAGAGG	Ppe01	27742508	-
Mo	LG1	mo8658	10.5	CTGCCTAGTAAGTATGTGGGGCAAGCAGTAGCACGTAAAAGTCCAAGCTATCCTTCTCGTGATGGACTTCAAAATCTTCGACTTCCATGACT	Ppe01	27748674	+
Mo	LG1	mo8641	10.9	CTGCTCCTGATGATTCAGAGCAGGGTACTAGTGAAGTTTCCGAGAAAATGAAACATATGGCAGTTGCAGTGTCAAAACACTCCGATCTAGA	Ppe01	27716643	+
Mo	LG1	mo8716	11.3	CTGCATTTGTCATTAGCCAAAATGAAAACCAGTTGACTTGAAAGAATTGCTCGAAAGGTTTGGTAGCCTGCGAACTGCAAAAACGCCACCAG	Ppe01	27844318	+
Mo	LG1	mo9030	14.4	CAGCTTCCTTCATCACCTCATCCACCTTAGACCTATAAAACTTGTCCACTTTATTGAACTCATCATCAACCTTTGTAAAATACTCCAACTCC	Ppe01	28284205	+
Mo	LG1	mo8980	14.8	CAGCCACCCCGTAGAAGGCGAAAGTCAACTCAGGCGACCAGTCCTCCATCCTCCGCCCGCTCTGCAG	Ppe01	28224293	+
Mo	LG1	mo9284	16.3	CTGCACTCTGTTAAATTTGGTGAAAACATTATGGTAATTGTACCTACAAGTTTAAAGTGTGGGATGAGCTACAGGGTAAAGATGGTGCAG	Ppe01	28613497	+
Mo	LG1	mo9280	16.5	CAGCATAAGACTAAAGTTTTCTAGAGAAGAAAACACATAATTTAATATTAGACAGTACCTGCAAAGTATGTAATTGATTTGAATTGTGAA	Ppe01	28609836	-
Mo	LG1	mo9269	16.9	CTGCTAGCTGACTGGCAATTCAGTCAAACCTTAATTTGAGGGCAAACAACTGTGATATCTGAATTCAACCATTCAATCATCTATCTCCT	Ppe01	28596611	+
Mo	LG1	mo9295	17.1	CAGCCTCACAAAACCCCTCATAAACCTCTTTCGCTTCATTACAACCGAGTCAACTCAGACGCAACTCGCCACCCCATCCCCA	Ppe01	28657816	-
Mo	LG1	mo9325	18.6	CTTGCCTTGATCTTCTTGGGCACATGGCCTGCTATCCTCACTCTCCTGGAACGACGAGGCCGGCTTCCTCAGCATACTTATCTGGATTA	Ppe01	28699066	+
Mo	LG1	mo9455	19	CTGCAAAACAATTTGACATTTATAATTAATCAAGTAATTAATGAAGGCGAGACTATATCAAATGTGGTTGGTAACTTGTATATACATACGT	Ppe01	28897372	-
Mo	LG1	mo9462	19.2	CTGCTGTTTGTCCATAATTGTAAGGAGGAGGTGTTCTGAAACCTGAACTTGATGAAGAATATATGGACTTGACATCTGCGGTGCTCGAGCTT	Ppe01	28915836	+
Mo	LG1	mo9447	19.4	CAGCAAGCGCTTCAATCTGTCAATTCGTTCCTGTCAGTTTGTTTACTTGGCAAATAAAATGCCTTGTTTCAAGCTACTCTGATATAGAAGAA	Ppe01	28887304	-
Mo	LG1	mo9800	20.7	CTGCCCGATTCGTTTGAGTGCTTGACGTCGGTGTGTTTGCCCGAAAAGCCGTGGAAGAAGTTCCCGTTCACGACGTTCGTGGCCATGCTTTC	Ppe01	29403324	+
Mo	LG1	mo9782	21	TAGTCCTTGATATTAATATCTGCGACTTGGCATGTGCACAAGTGGTTAATGCAAAGAGCGTAGCTTGAGGTGCATGGAAACAACTT	Ppe01	29371964	-
Mo	LG1	mo10972	29.1	CTGCAAGTTGGCACCACCAGCTACACCCCTACAACGCTGAAGCCTCTGTGTGTGGTCCTGTCGGTTGACAACTTTGTACGTACATAAAAAGC	Ppe01	30865493	-
Mo	LG1	mo10955	30.7	TTTCATTTCATCCTAGCAAATGGTGCAAGACAGATGGGCTCAGTATCATTCAATTGTTTATTCCTTCAAAACATGTGTCAGTGAG	Ppe01	30854962	+
Mo	LG1	mo11003	31.1	CTGCAGGAAAGTTAGCTTCCTTAGTGAACGGAATTTCATTCATTGTTGTGCTAAG	Ppe01	30899397	+
Mo	LG1	mo10970	31.3	CTGCAAATGTTAATATAGTATTTGTACATTAGGCAGATTTGCACGTTTATGTCGCGTGCGTCTTTGCTTTTTATGTACGTACAAAGTTG	Ppe01	30865337	+
Mo	LG1	mo11753	41.5	CTGCTTAAGGACGATATGATATCTAACGTTTTTGTGTTATTGTATGCTTTTTGTTAGGTTGGTGAACAAAGTGGCAGTCATAACTGGGGGTG	Ppe01	32002271	-
Mo	LG1	mo11845	42.2	CAGCCTTGGATAAAAAAATCTCAACCTTTTAGAAACGTTTGGTTCATAGATTAGCATATACTATATTCCTAACAAAACGTCAAACCATCTAT	Ppe01	32091307	-
Mo	LG1	mo12662	42.5	CTGCCGGGACTACGGATGGACCCGGTGCCTTCGGCTTCCAGCAAGGCGATACAAAGGTCAGCAACAGCAGCAG	Ppe01	33041516	+
Mo	LG1	mo12552	43.4	CAGCTTCCTGCCGCACTGGACTGATCGGATGTGGTTCTGCACATTCCACCTCTTCTCCATTTGTTTCCAATAGTTTTAGTGAAACACCATG	Ppe01	32922521	+
Mo	LG1	mo12482	43.6	CTGCGGCTTGAACCATCGTGGAAACCTTTACATCACTCAAGTAAATTTAAAGTCTCTTAGCTTTATGTGTACATAACCAGCCATCTGTGCC	Ppe01	32812942	-
Mo	LG1	mo12550	43.9	GCAAGACTCTTTCCCTATTAATTATTAATGTAGATGCAATTTTCTTTTACCAGATGATGTCAACTGTTTATGTAAACGCTTCTGCTTTTG	Ppe01	32919601	+
Mo	LG1	mo12232	44.4	CAGCAATAGTTCCAAAAAAATTCCACAACAAAGGAGCCAAATCTAGAAACAATTATCTCTTCTAAATATAAAAAACGCAAG	Ppe01	32554953	-
Mo	LG1	mo12828	45.2	CAGCTGACTCTCTATTCTTGATCATGCGCTTATGCCGGCGGTCTCTGGAATTCTGATCATTACTTTGATGATGATGATGATTTTCTATGGGC	Ppe01	33277388	-
Mo	LG1	mo13312	45.3	CTGCATTTTGGAACTTCTAGCCTTACCCCTTGGTGATGAGTACCGATCAAGAAGGGAAGAGGGCCTCCACGGTGTGCGCAACATATTGTGGT	Ppe01	33800023	+
Mo	LG1	mo13396	45.5	CAGCTCCTAGCCGCAATATAATGTTATTTGATATGTAAAAGAGGTTTCATGTTATCATTGTAGAATGAATGAAATCTTGCAAAGTTTGCTGT	Ppe01	33889407	+
Mo	LG1	mo12957	45.7	CAGCAGATCCTTTCCACCCAATAGCCCCCTCAAACTGCAAAGGGGCTACGGGTAAACCAGCAGCTG	Ppe01	33428646	-
Mo	LG1	mo12856	46.4	CAGCGTGCAAGTGTTTTGAAATTGTTGTTGTTGTTGCCCGTATCAACAATCGAATCTCCGAATATAATCACTGCCGGAACACTTACATTCC	Ppe01	33296190	+
Mo	LG1	mo13829	46.7	CACTGCGAAGAGTTATGATTTTGGTCCTGACCCCCTTGTGTTTTTGGAGGCTCCGGCTTTTTTCAGTGCTAGGTTAGCT	Ppe01	34418834	+
Mo	LG1	mo13762	47	GGACGGTGGGAAAATGAGAGGCTTTAAGATTTGTCAATTTCCAGTACGA	Ppe01	34335268	-
Mo	LG1	mo13999	48.8	CAGCCAGCCACAAATTAAATGAAGCACCTTCATAATTACACTCTCCTCCATAAAAACCTCTCACTCCTTCCAAAACTTCTCCTCCTCCCCCT	Ppe01	34732471	+
Mo	LG1	mo14026	49.1	CAGCTCTCTCCCAAGTCGATTTTCAGACCAATGTAAGCTCCCTTGCCCCTATACCCGTCGTGGGTTTTGGTCACTGGCTTACAATAAAATGG	Ppe01	34773154	+
Mo	LG1	mo14077	49.4	CAGCTACCATAGATATCCGACCAAAAGACTACAGGCAAGACAGCAAAACCACATTAGCATTAATGTTAAACAAAAATTCCAACAAAGCCATA	Ppe01	34830731	+
Mo	LG1	mo14064	49.6	GCTGTGAGCAGAGCCCCAGGCGGCTCACGCGGCAGAAGAAGCTCCGCCACATCAATGGCCAGGACCTGTGTTTCCCTCTCCCTGAAAAG	Ppe01	34799289	+
Mo	LG1	mo14065	49.8	CAGCCGAAGAGGACCAGTGGTTTGACTTGGAATCACGATCCGGAGACGTTGACTTTCTGGTGGCATACTCAGGCGAAGTGGGCGAGGAGCGA	Ppe01	34799473	-
Mo	LG1	mo13943	50.3	CAGCTTCATGGACTTGATACGCATATGCTCATGGTCTTAATTTTGTTTGAATGACATGCAGTAAACAGAACCTCTCTGGATTGTGAATCAAG	Ppe01	34628711	-
Mo	LG1	mo14221	51.3	CTGCTTTTAGGTGACGTACTAAATTCACGTCCAGCATGCCCTTCAATTGTATCTTGGCCTGGTGTTAAAACTAGGAGGCCTCCCCGGTCGT	Ppe01	35065337	-
Mo	LG1	mo14205	51.5	CTGCCCGTTTCGCCCATATCTACGCTAGATAGGGACCCAAATCCAAATTGTGACCCAAACCAAGGCCCCGACCCACATTTTAGCCCGAGAA	Ppe01	35043007	-
Mo	LG1	mo14145	51.6	CAGCTTTTGGATTATTCATATTCGGCAGAGAAATTCAAATAAGCACAATAAGGAATTTGACATACACATGATATAGTAACTCATCAGCACTA	Ppe01	34969736	+
Mo	LG1	mo14109	51.9	CTGCATTTCCAACATAGTCCAATCCTATGAGCTACGACCCACGTGTTGCCAACAGAGCTAAGGCCCAGGGGCATCAATGAAAATTATGTTA	Ppe01	34893083	+
Mo	LG1	mo14331	52.2	CAGCGAAAACGGCATTGGTGGCTTCTCATGAATGAGGGCACTGCACTCGCTCCTTGGCAG	Ppe01	35197189	+
Mo	LG1	mo14470	52.5	CAGCAAGAGAAATTTCCAGAAGACAATTACTAAACGAATTGCCAAGTAGCCATTCATTTTCTCCAAGCAGTACATGTGGCAATCAAATAATC	Ppe01	35326470	-
Mo	LG1	mo14321	52.8	CAGCTGTTGAAATCACCACAGGTATCTGCTACCATGTTGGTGATATAATGATATTGTTTAAGTAAAATAGCTCAAAAAGTAATTATTTCTA	Ppe01	35178748	+
Mo	LG1	mo14600	53	CTGCTATTAACACAGACTCAAGGCATGCCGATCGGCTCCGATCAGTGTACTCCAGTAAAGAAACAGCAGAACATGGTTACGTGAGTTTCAA	Ppe01	35456825	+
Mo	LG1	mo14829	53.1	CTGCGAAAATCTAAAGTAAGAGAGAGTGGAGAGTCTCACAGAAAGCGAAGTGGATTGAGCAGAAGGATTGAGGAGAGAGAGGGTGAAAGAG	Ppe01	35714711	+
Mo	LG1	mo14721	53.4	CAGCGGAAGCCGAGCTACTCTCGCCCTCGGATAGCCGTGGACTCCTAATCGCGGCCCTCAACGTCGCAAGAGCGCCAACGCAGACCGACTCG	Ppe01	35580211	+
Mo	LG1	mo14616	53.9	CAGCACTGTGAATCTGTTTTCCCAACTCCAAACCACTTACACCTGCAACTGCAGATAGAATAACAACTAATGTCACACTGTCAAACTCTACT	Ppe01	35470687	+
Mo	LG1	mo15078	55.1	CAGCCAAGTTCCTCTATGAGCATAGCCACATTTTGACATGCGTTGATTCAAAAGCCTCATTTTGGACAAGAATTCGTCAAGTACTAAGAGCA	Ppe01	35995977	+
Mo	LG1	mo15230	56.3	CTGCTAAACTTCACATAGAAGAGATTCAAACGCTTCACCATGCGGTCACTAGTCTCTCTGCCAAACCAGCAGGCAGCAG	Ppe01	36206028	+
Mo	LG1	mo15137	56.7	CAGCCAGGCTACGCCCATTCTCAGCCTCCACCATCTGGTTATGCTCAGCCAGATTCTGCTACCCGTGCCCCATCATCTGGCTATGGCGCAG	Ppe01	36062726	+
Mo	LG1	mo15274	57.8	CTGCAGAGTGCCTCGGGAATCATATTCCCCATAATTAAGGCCGAAGGAGTTAGACAAATGTTTTTTCCTGCTACTGTTCCAGCATATTACAG	Ppe01	36247635	-
Mo	LG1	mo15694	60.4	CAGCTGGACCAACAGGCCCATGGCGGTGGCCCACATTAAAAGCCAGAGCAG	Ppe01	36720881	+
Mo	LG1	mo15842	62.3	CAGCGGAATCTGGCTCCTCCTCGGATGTTGGGGTGGTGGTGGCAAGAACAGAGAGGCAGTAGTCGGTGAGACATGCCTCGAAGTCGGGGCC	Ppe01	36949830	-
Mo	LG1	mo16331	66.6	CTGCTGGTGTGGGAAGTGCTTGTGTTGGTGGTGCAAGTGAAGGAAGAAGCAGAGGAAGTGGAATTGGAAGGGGATGGAGGAGAGGGGGAGAT	Ppe01	37520703	-
Mo	LG1	mo17626	80.1	CAGCTGGAATGTACTCAGCCTTGCCATATGCCTTTGGACAGGTACATTAATACTCTCAGTCTCTGAAGTTCAACAAGGCTG	Ppe01	39231634	-
Mo	LG1	mo17468	81.4	CAGCTAAGACTGCTAATAAAACATGGATTAACTCTCAATGGAAGGGAAGGGACTCCATTTCCGGAGTAAGTTTATCTTATTTGTTCTCTCTT	Ppe01	38905162	-
Mo	LG1	mo19189	96.8	CTGCGGAAGAAGACCGTGAAGCCCAAACCCCAAACTGGTCGGTTTTCTAAATTTTACAGCACCATTGAAGCCCGCAATTCAGCTTCTAAAT	Ppe01	41870488	-
Mo	LG1	mo19221	97.2	CAGCATATATTGTTTTTATTTTCATATGCGAACTACATAAACAATTTTGTACAGCTAACTCATGTACTAAAAGAACGATTCTATACCTTGGA	Ppe01	41903657	+
Mo	LG1	mo19536	98.8	CTGCGCCAACCTCCTTGTAGACGCCAGGCAACAACGACTCGTCGGCTCTCTCCATGATTCCGGCCAAGTTTACCAGCAG	Ppe01	42357686	-
Mo	LG1	mo19839	99.8	CATTTATAGCCATAGGATGGTCGTGGTAGTTCAAATTTACATATATTCGGAAAAGAAGTTGCCTTGCCTGTCAGGGGATATTGTTTTCT	Ppe01	42811610	+
Mo	LG1	mo19759	102.3	CTGCTTCAGCTTGCCCTGGGATTTATGGGAAAGGGGCTTATCCTGGTTATGCTGGGGACTTGTTGCAGGAGCCCTCGACTGGTGCAAGCTAC	Ppe01	42719732	-
Mo	LG1	mo20085	105.3	CAGCTCATCTATATCTTGATGCAAACTATTTGCGAGCCTGATGCACCTGTTCGTGCAG	Ppe01	43240085	+
Mo	LG1	mo20478	108.3	CTGCTCTGCTCCCTCGCTCGCTCCAAGAATCTCTCGATTCCCTCTCTCATGGAAGAGACACAGTCCACCAACTCCCACCACGAATTCCCAGA	Ppe01	43740582	-
Mo	LG1	mo20302	108.6	CTGCGCCGCCCAAGCCCAATCCGCAGAGCCCAAGCCCAAGGAGGCCAAGCTCTGGGGCGGCCGCTTCGAAGAGAGCGTCACCGACGCCGTCG	Ppe01	43522369	-
Mo	LG1	mo20334	109	CAGCAACCGCAGTGGCTCTTACCATACCATCAGTATTGGAATTAGGCTTTGTCAAGGTTTTCTTGGAGGTTAATTGAGATTTTGATGTTGAA	Ppe01	43550735	+
Mo	LG1	mo20271	109.2	CAGCCTGTTCAATTTACAATATCACATGAAGAAAGATCTGTACCTCGCGACCAGCAAGGGTGAGCAATACTGTGCCAAGACCACCAGCTGT	Ppe01	43489693	+
Mo	LG1	mo20639	110.7	CAGCCATCATTGAGACAGTATAAGCTAGAACTGCCAATATTTCTTTTATCCACCTTTGGAAACTGACTGAAACGCAATTCCAGTATTCCTTG	Ppe01	44044234	-
Mo	LG1	mo20707	112	CAGCTCACTGACTCATCCTACAACACACTCGATACGCCGCCGTTTCCGGTCCAAGAGGACAATCCATGGTCCATGCTTGAAGAAGAAGAGTT	Ppe01	44159923	+
Mo	LG1	mo21443	116	CAGCCAAGTTGGCCTTTTAAACCCCGCTGGCTACCGTAGTCACGTTAAACAATTGAATTCCGGTAGCGAATCAAAAGTTCAATTTCTCTGC	Ppe01	45258251	+
Mo	LG1	mo21598	116.6	CAGCATAGGTGTAGAGAATGGTTTAGGCTCCCATTTTTACAAGTGTTATAGAAAAGTTAAGTCAATAATTTGTGCACAATTTGATTGTTTGG	Ppe01	45442529	-
Mo	LG1	mo21375	116.8	CTGCCCTCCGTCTGTTTGCTGAGCATATCTGCAAAATATAAGCACCCATTTTGTAAAAGGCATACACTGTTCCTAGTCCAACCTTATTGGT	Ppe01	45154284	-
Mo	LG1	mo21754	117.9	CTGCTACCAACTTTAGCTAGGCCTATACTCGTCTGGTCCTTCACTGCCCCCAAGGCTCTTCTAAACTTGCTCGAAGTCATGATTGACACC	Ppe01	45737772	-
Mo	LG1	mo21563	118.3	CAGAATCAATTTGTAGTTGGTCTGATCTGAACCAGTATCAATTAATGGATGCCAGGAACGC	Ppe01	45401324	-
Mo	LG1	mo21562	118.8	CAGTTCCTGGCATCCATTAATTGATACTGGTTCAGATCAGACCAACTACAAATTGATT	Ppe01	45401231	+
Mo	LG1	mo21737	119.4	CAGCACCAGCAAAGATCAACCATTTGTGCTCAATCTAACCCCATTCACATACTAGATTGTGAGCAG	Ppe01	45711006	-
Mo	LG1	mo21873	120.1	CTGCACCGGAGGAGATGACGTTGGAGGACTTTCTCACCAGGGCTGGGGCGGTGAGGGAAGATGACGTCACCGTTGGCGCCGGTGGGGTTCCG	Ppe01	45905918	-
Mo	LG1	mo21942	120.4	CTGCGGCAGGAATGCTTTTCCTTCCAAGCCTTGTAAAGTATAAAGGCCCCCAATCCGTCTTTCTTGCTGAGGCAG	Ppe01	46042539	-
Mo	LG1	mo22214	121.3	CAGCTCCGCTACGCATGGTCAGTGATCTGCAAGAAACTTTGGTTTCTACCAAGCAAAAAGGGAATTTATGTGCCGAATTTCAAGAAGGCGCT	Ppe01	46450236	-
Mo	LG1	mo22212	121.7	CAGCTTCAGACTGTCTTCTATGCCATCAATCACTGCCCTTCCACCGGCATGTATACAGAAATGCTCAAGCGCCTTCTTGAAATTCGGCACA	Ppe01	46450078	+
Mo	LG1	mo22344	122.3	CTGCAAATCAAGGTCCTCCTACAAATCTAAACTGCAAATCTAACAGCAATTGCGTACTTTTAAGTTTTAAGGAGTTGGGCTG	Ppe01	46629260	+
Mo	LG1	mo22422	124.5	CAGCGTCAAGGACATTGGTGAGCATTATGTTCATGGTGTTCTTGGCACGAACAGAGCCGGCACAGAGCATGGCAAAGCCGAGCTGAATCGCG	Ppe01	46713993	+
Mo	LG2	mo30583	0	CTGCATTCAGCGGCCAAGGGCCGGTGAGATTACCATTCTTCCTCCTTGGAACCCTAGAAATACAGATTCCAGAGCTACTTGCTGTTCTGGA	Ppe02	2051585
Mo	LG2	mo35570	3.54	CTGCTGAAGAAGGAAGTTCATGCACTTAGAGGAGTAAGGGAAGGAGTTAGCTGAGGCCATGAGCTGAGAAGCCGCAG	Ppe02	2686964	-
Mo	LG2	mo38944	9.28	CAGCAGGCATGCTATATATAGTAAGTTTAGGAGGCTTAGGTCTGCTTGCACTTAATTATTAATTAAGGGGTTGATATCAAGGTCATTAAGAT	Ppe02	3318794	+
Mo	LG2	mo39085	11.85	CAGCCAAAATATTTACTCCCGGGGCACTTATGTCTGATTTAATAATTTCTGGTAAAATTGAATTCGGTCCACGGGAAGAGAAAGAAACAAC	Ppe02	3559798	+
Mo	LG2	mo39207	11.87	CAGCCGGAACCCCTCCACCCACCCCAAACCCTCAAGGGGTGGCTGGAACGCTG	Ppe02	3802089	-
Mo	LG2	mo39206	11.97	CAGCGTTCCAGCCACCCCTTGAGGGTTTGGGGTGGGTGGAGGGGTTCCGGCTG	Ppe02	3802037	+
Mo	LG2	mo39291	12.13	CTGCTCAACATAGACTAGATCGTGGTGTTTGGACTAGTGTACATTTTGGGGATATGAGGCGTGCCTTATCTGGTATGTATTCATTGCAG	Ppe02	3929966	+
Mo	LG2	mo39126	12.23	CAGCACTTGACAAAAGGGAAAGAGTAGAAGTGGTCTCAGAAGAAACATACGTTTTCACCTGTCTCTGAAATTCATAAAAGGAGTTTCTTAGT	Ppe02	3654723	+
Mo	LG2	mo40042	21.25	CTGCCTCAGCTCGGCCTGCGCATTGAACAAGCCTTCCATTTCTGCCTCCCTCGTCTTCCTCAACCCGGCCACATCGCCGTGCACGATCTCCA	Ppe02	5595073	-
Mo	LG2	mo27023	35.73	CTGCTTGAACAAAAACTCTATAGTACCAAAAACGACGTCGTTAACTCGTCCATTGCTCTCGTTTCAGTTGCGGGTAACGACTACGCTG	Ppe02	12501180	+
Mo	LG2	mo28064	42.18	CAGCGCTATCACTCTATGCTCCAACTTTCAATAAGAAGGAATTTATTCCCAAATGTATACCATGTCTTCCAGTGTCTGTCCTGCCAACGACA	Ppe02	15498758	+
Mo	LG2	mo28538	43.28	CAGCCTGTGCCGCAGTCTTCGGGCGGCGGAGGCAGTGGTGGCGGCGCCGGCGGTGGAGGAGTAACGAACCCCTTTCCAGATCCGTCTTCGGG	Ppe02	16652175	+
Mo	LG2	mo29840	47.65	CAGCCTCTTCTTCTCTCAACCTGCCAAGACTCAAAACATGGTAATTGATTACAAAACCCTTCCATAAATATATGCTCAAAATAGATGGAGTC	Ppe02	19372321	+
Mo	LG2	mo29787	48.35	CAGCCGCCACGTAGCCGACAGCGACCCGCCGGTGGTGATACTATCTTTTCCCAGAGCAG	Ppe02	19304207	+
Mo	LG2	mo29719	48.48	CTGCATTTGGACATTTATGTTGAACGCATTCGGAGAGAATATAAGGTGCCTGGCCTGTTCTCTTTTTGCAATATATAATATCAGAAATTTT	Ppe02	19237016	+
Mo	LG2	mo29752	48.5	CAGCTCATTCGGCGTCCTCTGTGACCGTGGCCCTGTCGCCGCCAAGAATGACGTTGGATTGTTTTAGGCAAAGACCCTATCAAGCTGCTG	Ppe02	19260583	+
Mo	LG2	mo36288	48.5	CTGCTTGAGACAATAGGTAGGTGTGATTTACTCGAACCCGCAATACACCTGATTGAACATTACCAAATACCTCTCCCGCCATCCCTAGCAAT	Ppe02	27674448	+
Mo	LG2	mo36285	48.5	CTGCTTGAGACAATAGGTAGGTGTGATTTACTCGAACCCGCAATACACCTGATTGAACATTACCAAATACCTCTCCCGCCATCCCTAGCAAT	Ppe02	27670424	+
Mo	LG2	mo28856	48.5	CTGCGTCAATCCGCTGATCTCCATGTAGCAGAAACTGAGTAAGCAAAATTGCTGCTG	Ppe02	17668996	+
Mo	LG2	mo28819	48.72	CAGCCCCAGACTGGAAAAACCGCTTCCTAGGGAGTTCAACTTGATCAACACTTTCCAGCAG	Ppe02	17495534	+
Mo	LG2	mo29534	48.9	CTGCTGTTGGAGTGGATAGATCCATAGAGACAACTGCTACTAACATCAAGGCCAATCACGTGACCCGTCTGCACATCACAATCCACGCCGTC	Ppe02	18932969	+
Mo	LG2	mo29540	49.02	CAGCCCTAATTGGTTTTGAAAGAAACAGATGAAGATCTAAAAGGTTGGGCATATCTTCAGATGTCACAAGAGAGAATGCAGTACCAGTCCG	Ppe02	18944641	+
Mo	LG2	mo29544	49.07	CAGCTAGGGGAATTGACATTCCGTTGCTTGACAATGTCATCAATTGGGACTTCCCCCCAAAGCCTAAACTTTTTGTCCATCGAGTAGGCCGA	Ppe02	18944838	-
Mo	LG2	mo28998	49.22	CTGCCATAAGAAGTTTCAGCACACAATCAACCAAAAAAAGTTTGAAGTCTCAACCTGATCAAAATGGTGCTTTTGTCTTCATGATCTCTAC	Ppe02	17919095	+
Mo	LG2	mo29542	49.31	CTGCAAGGGCTGGTCGGACTGGTACTGCATTCTCTCTTGTGACATCTGAAGATATGCCCAACCTTTTAGATCTTCATCTGTTTCTTTCAAAA	Ppe02	18944745	-
Mo	LG2	mo29133	49.52	CAGCAAGTATGGCAAACAAATCTTACCTTAACAGCTCCAAAGTAATCCTCAACCTTCAATGAGCTG	Ppe02	18125032	-
Mo	LG2	mo28844	49.71	CTGCTTTGCTTTAGCTTATTTTTTATACTGTTGTAGTGGAATAATTGTGATCAGTAATGTTATTAGTTGTAGATCTCCGTGTTGCAACTT	Ppe02	17631525	+
Mo	LG2	mo29855	51.22	CAGCTACTGCGAGCATGCGAAGGAGGAGGACGACAAGTGGAGGTGCTTCAGGCGGTGCAG	Ppe02	19376834	-
Mo	LG2	mo29932	52.01	CTGCAACAGCCGGTAAGCCTCGTACACTACAGGGGTCACCAGCCAAACTGGTGACTGCCAATGCCAAGTCAGCATCTCAGTCAGTATCTGTA	Ppe02	19519947	-
Mo	LG2	mo30112	52.16	CAGCAAACAATAAGAGAGATGGTAGAGAGAGTTACAATGGATCGGATCTTGTGGGGAGCGGAGGGATCGGAGACGCGTCCATTGGATACGAT	Ppe02	19785856	+
Mo	LG2	mo30070	53.04	CTGCCATATTCCAACAATTTATCAATTTTGGGTAGCACACAGACTTAAACAGTAGTTTTTTCTTCTGAGGATTTCCATTGTTTGTGTCTCTA	Ppe02	19736115	-
Mo	LG2	mo30138	53.21	CAGCTATGTTTAACACTTTCAGATTATGAAACTGCAAAAATCTGTGTTATGCTGGAAGGTCTAGTCTCCAGGTATACCAAGGGAAGGCAC	Ppe02	19813923	-
Mo	LG2	mo30136	53.24	CAGCTACCATTGCAGTCATCCCATCAACAGTGTCGCGCTGGGGATTGAATTCAACGACATCTGCAG	Ppe02	19813780	-
Mo	LG2	mo30148	53.26	CAGCAAGACCACCAACATTGCTTGAAGCTTCAACGACATCTAAGCGTCACCATGGCAAAAACAACACTATTCTTGCCTTCACCATTCCGACG	Ppe02	19835015	-
Mo	LG2	mo31025	57.57	CTGCATTGACACTTTTTCTGGAAACTGAATGCCGTCGTTTTCTTATGATAGATGGAGATTTCTCAAACGTCCTCGCTGC	Ppe02	21136817	+
Mo	LG2	mo30919	57.67	CTGCTTCCGTGACCGCCACCTTTGACGGTCATAGGCCCACGCGAGCCCGGCCCATCTGGGACGATCGCAAACCCGGACGGGAGGAGCGCCAC	Ppe02	21032442	-
Mo	LG2	mo31936	60.76	CAGCAGAATAAGTTTAATGTTTGCGCATGATACAGGAATTCAAGTAGGCCTCTAAAGATGATCCAATTCTTTTGGGCCACAAATGAACTTGT	Ppe02	22350743	+
Mo	LG2	mo32268	64.68	CTGCAAGATGCTTTGACAAGAGAAGCTGGAAGCTCACCAAGCCTACTTGCCACTGTATATGCATCAAAGTTTGCAG	Ppe02	22786139	+
Mo	LG2	mo32379	64.86	CTGCAACTCCTTCAAGATTGACTTCAATAGGCACACAGCATAACCAAACAATTGTCTGGCTACTAGTATGTTGGGCAACCACTAAACCCCAA	Ppe02	22914648	+
Mo	LG2	mo32401	64.99	CTGCAATCAACTTTTCCTTCGTCAACGGCTCGGAACCCTGAGATTTTATGACAAACGTATGAAACACAGTATCGTTTGCTG	Ppe02	22939015	+
Mo	LG2	mo32535	66.03	CTGCTCGTACAACTAGAAGCTTACCTCTAACCTGAAGCAAGAAGTTGCCAACAAAACTAGTGAATGCATTTGACCCGTCTGTTTGGCTG	Ppe02	23123190	-
Mo	LG2	mo32483	66.44	CAGCACTGGAGCTATTTTCCATTTGCAGAAGATGATTGAAGAACTCAGATCCCAATTGGAATCAATAAGATCTCAAGTCTTGGAGCTG	Ppe02	23050346	-
Mo	LG2	mo32482	66.53	CAGCTCCAAGACTTGAGATCTTATTGATTCCAATTGGGATCTGAGTTCTTCAATCATCTTCTGCAAATGGAAAATAGCTCCAGTGCTG	Ppe02	23050259	+
Mo	LG2	mo32450	66.53	CTGCCAGTCCTCATCTTCAACAACTAAGCAGGTTGATGCAGGGCCTGCAACCGCAG	Ppe02	23003990	-
Mo	LG2	mo32534	66.55	CAGCCAAACAGACGGGTCAAATGCATTCACTAGTTTTGTTGGCAACTTCTTGCTTCAGGTTAGAGGTAAGCTTCTAGTTGTACGAGCAG	Ppe02	23123102	+
Mo	LG2	mo32449	67.33	CTGCAGTTGCAGGCCCTGCATCAACCTGCTTAGTTGTTGAAGATGAGGACTGGCAG	Ppe02	23003935	+
Mo	LG2	mo33752	76.48	CTGCAATCCGGAAGCTGTCCAATTGCAAAGTCATACCGCGCTGTTAGTGGTGTAATTCCGCTTGTTGCAAAGGCTTTTCAGCCCCCTCC	Ppe02	24651342	-
Mo	LG2	mo33720	76.74	CAGGTTGGTTGCCCTAGGGTTTCGAAACCAGATCGTGGACGAAACAAAACATAGGAGGAGTTTAGTGAGCCATGGGAGACGATGACT	Ppe02	24635512	-
Mo	LG2	mo34405	112.19	CAGCAACAGACAACATTGCGTTGGGTATAGCTGTTGGAAGCAAAGGAAGAGGGAACCTGCCTGGTGCCACATCTGACATACGAGCTACCCT	Ppe02	25559282	-
Mo	LG2	mo34038	112.79	CAGCGTATGAAGCCACCAGCCAACCATCCCCAGTGGACGTGTTTTGGGCTCTAAAGCTAGAAGCTCAGCCACGGTGTGTCTTAAATGTATGG	Ppe02	25136084	-
Mo	LG2	mo33838	113.54	CTGCTACCTCCTGAAGCGACTTTCCTGAGTAATGGGGCGCAGGCACAGCAGTAAGACGAACCACCTCTGCGGCAG	Ppe02	24750028	-
Mo	LG2	mo32467	114.76	CTGCCGGACTTTCTAGACCTCTCATGGGTCGCCTACGGAGCCTCCTCGCTCCTAGTGATCTCCCACTTCCCCTCCCCACTCTCCGATGCCGA	Ppe02	23021439	-
Mo	LG2	mo32369	115.19	CTGCTATTCCCAGACCGACCCGGTCTTCGACCCGAGGAAATCCGGAACCTTCTCCACCATCCCCTGTGGGTCCCCTCTCTGCCGGAAGCTCG	Ppe02	22908902	-
Mo	LG2	mo32362	115.26	CTGCAATGGCTTCAACTTCTAGATCTGCAGATATTGGAGAAGATTGGGTGGCAACTAATGGTGAGAACCGATCATCCAGAAACAAAAAGAAA	Ppe02	22903624	-
Mo	LG2	mo33485	116.06	CTGCTTTATGCAGAAAGTACTGGATAAACTACAGTCCAAATTCCAGGTTAGAAGGAAAAGGGGCGCAATCGCTTACAAAAATGCTG	Ppe02	24329933	-
Mo	LG2	mo33426	116.96	CTGCATTGAGTAGTGTCGGCAAGAGCTAGCTAATTGATGATGTGAATTTTTTTATGTCATATT	Ppe02	24224159	+
Mo	LG2	mo33486	117.01	CAGCTCTGAGTACTCTGCTACTTATTATTTACAATTGTTCTGATCAAGTTCTCACCACTAGAGGGAGGAGACTGGCCAAATCCCGAGAAGC	Ppe02	24330241	+
Mo	LG2	mo35035	121.14	CTGCTGTGCATGTGTTCATGTGCAAGTATGATTTGCTAAGTGGTTGTGTTGTGTTATTTGATCTTCAGGGCACCACGGCGTAGGGGGATTGC	Ppe02	26186173	-
Mo	LG2	mo35034	121.32	CTGCACCACCAGCCAGCAATCCCCCTACGCCGTGGTGCCCTGAAGATCAAATAACACAACACAACCACTTAGCAAATCATACTTGCACATGA	Ppe02	26186067	+
Mo	LG2	mo27973	136.26	CAGCATGCTCATAAGCTTCAGGGGACACTTTCTGAAAATCCAAAACTCGACACACTTCCTCTCGCTCTGACTCTGTCAAGTGCCTATGCTTA	Ppe02	15329641	-
Mo	LG2	mo27922	136.39	CTGCTGTGGCAAATGGAAAAAATCTCAGTGATGAGAGAGAAAGAGAGCACAAAACAAAGCCACTCACTTCCTTTAGCTCTTGATTTTGTG	Ppe02	15226044	+
Mo	LG2	mo26808	140.54	CAGCACATTGATCCATAGATGATTGGGGAGGGTTTTGATTCGGTAGAGATATACCTTCTGAAAAGACACCCGGATTCTTTTGGTTGAGTT	Ppe02	11962493	-
Mo	LG2	mo26773	140.58	CAGCGTTAAACAGTTCCTTGTCTCAGGTAATTGATTTTGGTTCTGTACTGTCAAGCCAAATTATTGATCATTAGATAGCCAATATTTGTTGG	Ppe02	11887950	+
Mo	LG2	mo26627	140.61	CAGCCAACCTAAAACCGTGAAGAAGCCTCTCATCATGTATTTTATTAAAACCCTAAAATCCATACTTATCCCAACCCCAAATCTAAGAAGC	Ppe02	11505953	+
Mo	LG2	mo35884	144.46	CTGCAACACGAGAAGAGTGGTCACCACCACTAAACATATTGGATGAGAAAACAGGAGAATTCAAGAGCATTGAAGCATCAGGAAGTTTCTC	Ppe02	2720628	+
Mo	LG2	mo27478	149.93	CAGCCTGAAATTTTATGTAGGACTTCCTTGCTGTGTGAGCGCGTAGATGTTTTTGTATACGTATTGAAGCAG	Ppe02	139863	+
Mo	LG3	mo53962	0	CAGCTTCAGAGTTAGACAGAGGTAACAGTCCAATGAGAGGTATGTATGTTCCAAAGAGGACAATTCTTCTTGTGAGGGGCATTGGATTTGGG	Ppe03	59545	-
Mo	LG3	mo43640	0.4	CAGCAATTTCGCGCTTGCGAGTGGTTACGCTTCCGGTGGTGCCAAATCCAGGGAAGGATTTGGAGGCTTGGATGAAAGAGTTGTAGGCGTA	Ppe03	155212	+
Mo	LG3	mo42116	0.5	CAGCAGAAAGTAAGTGTATGTTGTTGTTTGGGTTTGTTGGTGGTGGCATTGGCGACTGCCTTGAAGGAGAAGGAGAAAGAGCAAGTGTTGTG	Ppe03	113250	+
Mo	LG3	mo52129	0.9	CTGCCTGTCTGGTGGGTTGAACAGCCTTTCCACCCGTTAGAATCACCAACTCCATGGCCAATTTTATTCAAACCAGTAACTTGTAATGGTAG	Ppe03	291892	+
Mo	LG3	mo52022	1.4	CAGCTTGACAACTCACTGACAGAGCTATTATCAGTGGAGACGGATTGAATAAGACTCAACTCCTTCACTTGCTTCATCCCTGTAAACTCTAA	Ppe03	277059	+
Mo	LG3	mo49632	1.4	CTGCTGAGCTCGTCTTCCAAAAGTCGGCGTTGAGTGCCGAGATTTCTCAAGGCCTTGTCGTTTATCTTCATTCCGAACAGTCCGAGGATGCT	Ppe03	250691	+
Mo	LG3	mo52336	2.2	CAGCTGTTGTGGGCGGTGCTGAAGGCGAAGGGGTGAGCATGCAG	Ppe03	316233	+
Mo	LG3	mo53688	2.3	CTGCAATCGTGGCCGTGAGATTATTCAGGTTGACTCCAACATATAGTACTTAACATGAAATTGCGATGAAGAAATCAGGCCTATAATAAGCA	Ppe03	536268	-
Mo	LG3	mo54688	3.1	CAGCAACCAATCCAGGTTTCATAGTTGAAACTGCTGTGCACTTGCGACCCTTAACAGCGCCTGTAGGTGCTAAGACCAACAGCCCATGGCAA	Ppe03	754621	+
Mo	LG3	mo54669	3.1	CTGCAAAGAAACCGTTGATCTTTGGTGTTGCAAGTTGGAGATCCACTAGCAATTTTCCAGCAGCTG	Ppe03	750315	-
Mo	LG3	mo54668	3.2	CAGCAACTAAGAATGAAGTTGTTAGTAGTGGTAGTGGAAATGAAACAGTCTATGGTGTGGCACAATGTGCAGAGACAATCAGCAAGACTGG	Ppe03	750313	+
Mo	LG3	mo54801	3.2	CAGCGTGGCATGGCCAACCAGAGCTTCTTTCTCAGTTGATGACATTGCTTGATATTCAAGTATCATTCTAGGCACCCTTTACCGGGTCAGCT	Ppe03	778998	-
Mo	LG3	mo41592	4	CTGCTCCTGAAGCCATATTGAGTAAACTATTGTTTTTAAAGAGACAAAGGCTTCAAGTGTTAAAGAGATGAAGAAGTTTGAGGTTTGGTCAC	Ppe03	1011407	-
Mo	LG3	mo41566	4.3	CAGCATTTTAGTGAGTTGTGAGCCGAAGTTGCTTAATTTACAGAGAGCTTGCGATTGTGGATATTAATCTAGTAATTGCATACCCGCCAGC	Ppe03	1004217	-
Mo	LG3	mo52960	12.6	CAGCGTATATCAATTTAAATGGCTGTAGCACTGTGTAACCTATGCATGAGTTTCTTTCATGTTTCTGCTTTGGGTTAGGATAGTTTGAAGC	Ppe03	4168280	+
Mo	LG3	mo52804	12.8	CTGCATAAACAGAGTGATTGTTAGGAGTTATTCCTAGTGATACATTTGTGATGAGATAAAAAATCACAAGTTTCCCTTCCCAGATAGCCTC	Ppe03	3858018	-
Mo	LG3	mo53384	15.1	CAGCTTACCAATTGTACAGCACCATTTCTATTGTCTCCCTCACCATTGCTGATAACATCTACAGTGGCTG	Ppe03	4846081	-
Mo	LG3	mo53562	16.5	CTGCTTGTCACCAAAACAAACAAGGGCTGGAGTTTCGCGTTTGGATTCATCATTAAGCACAACGTCAATACCCCTCTGCCTGGCCACGGCCA	Ppe03	5123694	-
Mo	LG3	mo53478	16.5	CTGCATCAGCCGAACCACTTAAAATGGGTTATTGTGTCGTGAATCACCATCCCACAGAAGAAGTTGGTTGCTTAATGACACTAGGCTGAAAG	Ppe03	5027697	-
Mo	LG3	mo53560	16.5	CTGCATTGTGGCCGTGGCCAGGCAGAGGGGTATTGACGTTGTGCTTAATGATGAATCAAAACGTGAAACCCCAGCCCTTGTTTGTTTTGGTG	Ppe03	5123595	+
Mo	LG3	mo55026	21.2	CTGCTCTATCAAATTTGTGATATAACTCTTGTAACAACCGTGATGAGTATACATTCTACCTTTTTATCCCCAACTTGTTCCTGGCCATCAAT	Ppe03	8307350	-
Mo	LG3	mo54850	21.5	CAGCCTAGCCCAACTGGCTATCCCAAGTCTTGGGCACCTAAAAGTATGAGCTCCTCGAACAAGGCTCGACAAATCAGGCTCAAGTTTCAGAT	Ppe03	7890230	-
Mo	LG3	mo55121	22	CTGCTGGGTTTGTTTGCTGTCAACTTAGCAAAGAAACTACCAACTACCAACTCACTCATCTGAATCTGATCACAGAAGTTTGACGAGCTG	Ppe03	8515565	+
Mo	LG3	mo55122	22.1	CTGCATGCAACTCAATTGGATTTCAGTTTTGATTAGTGGTGCTGGAAATTGGGTCTACTACTGTTTTCAACGAGAAGCAGAAGCATGGATTT	Ppe03	8515652	+
Mo	LG3	mo54695	22.1	CTGCCCAAGCTCACACCGCCTCTCCATCTCCTCCACCGCCGCCTTATCTATTTCTTTGTCATATTCTCTCACCACCACTTCAAGCGGCAG	Ppe03	7560248	-
Mo	LG3	mo54751	22.1	CAGCTACATTATGCTCAAACCCAAACCGACAGCGCGAAAATCCAAAAAAATAGTGAGAAAGATAACCAAACCTCGAGTCATGAGGTACCAA	Ppe03	7676650	-
Mo	LG3	mo54757	22.2	CTGCTGGTCGATAAGATGACTCCCGAAGGTTAATAGCTGATGCTGGTTTTGGGACTTTTGGCGGAAGCAG	Ppe03	7683891	+
Mo	LG3	mo54876	22.4	CAGCCTGCATTCCACCACATCGAATACCAACCTGCTCCACCATTGAAAACCCCTCTGCAAAGCACAAAACCTGGCGCTGATAGCACAACAGT	Ppe03	7921841	+
Mo	LG3	mo55123	22.4	CAGCTCGTCAAACTTCTGTGATCAGATTCAGATGAGTGAGTTGGTAGTTGGTAGTTTCTATGCTAAGTTGACAGCAAGCAAACCCAGCAG	Ppe03	8515654	-
Mo	LG3	mo55134	23	CAGCCCAAGCCAGGGCAAACAACAATGTGAATGTTGTCTTGGATTTTTGAGGCAG	Ppe03	8531064	+
Mo	LG3	mo55135	23.7	CAGCATGTTTGGCTATGCAGTCATAGCAAAAGGAGTGACCACAGCTCTCAGTTCTGAACATCTGGGCAG	Ppe03	8531116	+
Mo	LG3	mo42219	27	CTGCCGCCGCCGCCGGCCCCACCGGCTCGTCCTCTAACCCCTCCTCGCCTTCGGACCATAACAGCATTAATGAGGACGAGAAAGAAGCGGA	Ppe03	11564386	-
Mo	LG3	mo43050	27.5	CTGCCAAGCGACGTCATACTGGCGGACCTTGGCGAGGATGTCAATGAGGAGGTTGAAGGAGGTGGTGGAGAGAGGAGGGTCGGGGAGGGACT	Ppe03	14052813	+
Mo	LG3	mo42161	27.9	CTGCAGTCCGCCCCACCGGCTCCGCAGGCCCAGTCCAGCGCCGACTGCAG	Ppe03	11458104	+
Mo	LG3	mo43350	28.5	CAGAAACCTTCTTTCAATCTTGCTCTTTACTCTTTGCTCTTTGAGTTGCAAATGCAT	Ppe03	14619695	+
Mo	LG3	mo43305	28.5	CAGCCTCCACCTCAGCAATTGAAGGGTGCTTTTGGAGCGCAATCAGGTGAGGGATATGCTGCT	Ppe03	14544261	+
Mo	LG3	mo43347	28.5	CAGCAAATAACGTAGTGTAACCAGACGAAGCAACCCATTTTCTATTTTGGATCAAACTCAAAAGCGCGACGAAGAAGATGGA	Ppe03	14619517	+
Mo	LG3	mo44495	30.1	CTGCGAATTGTTACCTATGGTTCAGCTCTAGCTCCATATCATTTGTAGTTACTAGCGTGACAAG	Ppe03	17375794	+
Mo	LG3	mo44496	30.1	CTTGTCACGCTCGTAACTACAAATGATATGGAGCTAGAGCTGAACCATAGGTAACAATTCGCAG	Ppe03	17375878	-
Mo	LG3	mo43580	32.2	CAGCTCAAAATAATAAATGCAATTAGCCCAATAAAGGAAAAGGGGAATGAAGGTCTATTGAACGCGAGGTCAATTTGACATGAATGGCTG	Ppe03	15373050	+
Mo	LG3	mo44603	32.3	CTAACCCATTAATTCAAGATGCCCGATTCGGAGATGAGAAGTTAACTCCTGTTTCGGCATCTCCATCTCCATCAACTCTATCATCCCCA	Ppe03	17587740	-
Mo	LG3	mo43642	32.4	CAGCTCATGGACAGAATGAAAATGAAAAGGAGACACTTTCATTCTTCGTTTCCATGCTCCGCTCAAGGATGGAGCCGGATGAGTTCACCTTT	Ppe03	15521427	-
Mo	LG3	mo43582	32.5	CAGCCATTCATGTCAAATTGACCTCGCGTTCAATAGACCTTCACTTTCCTTTTCCTTTATTGGGCTAATTGCATTTATTATTTTGAGCTG	Ppe03	15373139	-
Mo	LG3	mo44016	33.8	CTGCTGTGCTTTAGCCTGAAAATAATCCCAAGCAAAAGACGCAAAGCTTTTGTTACTGTACGTGGGTATGACGACGGCAAGGGTTGCAAGAA	Ppe03	16327045	-
Mo	LG3	mo43904	33.8	CAGCTGAGCGCGGCCAAGAAGTCGTATCGAAACGCTAAGGCTACGGGGAACCACGAGGAGGAGGCTCGGTGGGCGAATGTGATCGGTGACAT	Ppe03	16140609	-
Mo	LG3	mo44913	36.4	CTGCCTGCACTTACTATTTTAGATGTGTCAAATAATAAGCTCTATGGGAAAGTTCCAGACTTTAAGGTTAATGTGCTTGTAAACAAGAATGG	Ppe03	18345460	-
Mo	LG3	mo44845	37.4	CGAGGAACACTCCCATCTGCATTATACTTAACTCTGTAAACCCTTTTATAAACCACCACATATCTGTTGGGTGGAAGAGGAACCAACCA	Ppe03	18286086	+
Mo	LG3	mo45034	38.1	CAGCCTCGGCAAGCTGATCAGCTAACCTTTGCCTGCGCTCGACAATAGAATTCTGCAGAGACATGAGTAAAGCTGGATCCAACAGCTTCAGT	Ppe03	18632090	-
Mo	LG3	mo45101	38.7	CAGCCGCAGAAAAAGAAGAAGAAGTTGTGGTTTTCATCATGAATCGGATTCAACCACCGCTTGGAGCGAACCCTCCGCCCGCCAGGCGTGGG	Ppe03	18720911	+
Mo	LG3	mo45161	39.7	CTGCTCTCTTTTAGCGACTGAATCACCCTCTTTCGTAGTCCATGTATTTGGTTCAATCGTCATTTCTAACCCCGAATCAAATCTAACAACCG	Ppe03	18889329	+
Mo	LG3	mo45150	39.7	CAGCCAGCATCGTTTTGTGGTGTTGTTGGGTTGAAGCCCACATATGGGCGTGTCTCAAGATTTGGACTTATGGCATATGCATCATCGCTTGA	Ppe03	18857815	-
Mo	LG3	mo45171	40.1	CTGCTAGTTTTTATATGAAACTGATTATTTGGAAGTCCTCAGATAGAGAGAGGGTAATATGCACCGACAGCTTACAATCCTTTGTAATGGAG	Ppe03	18905958	+
Mo	LG3	mo45330	41.3	CTGCCAAATCTGGTGCAACTGCTGAGGTGACAGGTCTTGAATCCCAGCTAAGCTTAAATCATTGCGGCTTTGCCGGTGATGTTCTTGTGTTA	Ppe03	19111161	+
Mo	LG3	mo45494	43.6	CTGCTACGATTTGCATTTCAGACGAGAACATCGAAAGGGAGCCGGCCTAACCACATGAATCAATTGGCTACAATTTGACTGTACTAAGACCT	Ppe03	19430843	-
Mo	LG3	mo45493	43.7	CTGCTTTCGTGGCATTATCAGTATACTTTCAAGGTCTTAGTACAGTCAAATTGTAGCCAATTGATTCATGTGGTTAGGCCGGCTCCCTTTCG	Ppe03	19430721	+
Mo	LG3	mo46031	44.9	CAGCTGTATGACCCTGGCCAAGGTTCTTGTCCTGACTGAATTCATATGACTAGTTTATGAGAATTATTGAAAATTTAGCTGACATTGTGGTG	Ppe03	20152200	+
Mo	LG3	mo45835	45	CAGCCTTTTACAACATTGCACTGGACCTACCTACACTGCTTGAGAAAGATCCACCGAAACATTTTCTTTAAAGCATTGGACCATCCATAATC	Ppe03	19902570	-
Mo	LG3	mo45976	45	CTGCACAAAAAACTCACGAGGAAGAGTCCTTAGTTGTACAGGAGAAATTGGCAATAGTAACCAAAGAAAAAGAAGCTCTGGAAGCAG	Ppe03	20091193	+
Mo	LG3	mo45723	45	CTGCTTGTGCAATACTTATGTGCCAGAGGCAAAAGAGAAGAATGAAAATCAAGTGTTGATATAACAGTATTGTCATTGCTCTTATTGTAGGG	Ppe03	19785397	+
Mo	LG3	mo45854	45.1	CTGCACTCTTTTCACGCTCAGAAGCTCAAGAACAACAACTTTTCGAGCTTTTCTCCAGTACTCCCCATAAGGAGCAAACGCAACGTTATAGC	Ppe03	19923684	+
Mo	LG3	mo45607	45.3	CTGCTGAGGCCTGGGAAACCTCTGACGGGTACACATGATAACAGATTAGGTCCCTACCAAAGCAAGCCTCATGAATAAAGCCATTGGAAAAA	Ppe03	19610717	-
Mo	LG3	mo46349	45.7	CTGCCATGAATGAATTTCAATGTGATGAACAGCATCTTTTGTGTTTAGTGATGAATCCCTGACATTTCCATCCACCCATTAGTTTAACAGAA	Ppe03	20646824	+
Mo	LG3	mo46109	45.9	CAGCTCCCGAGCCTCCACGCGGCGGATTTTCGACGGGGAGAGTCAATGTCGGCCAGACCGGAAACGACGGCATTTCTTCTGGAGGTGGTTC	Ppe03	20300661	+
Mo	LG3	mo46165	46	CAGCTGAAGCAACTACTCCCCTCAAATTTTGCGGCTGTGCCTCCACCACCGCCTCTCAACAACGATATCCTTGTCGAGATCCTCTCGAGGCT	Ppe03	20392908	-
Mo	LG3	mo46530	46.9	CTGCTGACGTCAACCGAGGTCACAATTATCTCCCTCCCGTTCCTGTACTCTTCATCACCCAACACGACCCCCTGGTTCGTCAGATCGAAGA	Ppe03	20833426	-
Mo	LG3	mo46443	47.1	CTGCAACTAAAACCAACCCAAGGAATAATATTCTAGCTAGGCCAGCTTCAACATGGGGATCTCAGAGTATTGAGCCATCTTCTTCTTACCAA	Ppe03	20742129	-
Mo	LG3	mo46830	47.5	CTGCTTCTGGTTCACATAGTTTGGCTGATCGTCCTCGGCTTTTCGGTATTGTTCGGCCTTTTCTGAGAGTTTTCAATTTCTGGTTCCCATTC	Ppe03	21263762	+
Mo	LG3	mo46471	47.5	CTGCCGTCGTTGTTCCCGCCCGAGTCGTTGTCCGAATCGGCCATATCGGGGGTCTTGGGCGTCTCGGATGGACTGCGTCAGAGAGCGATGAG	Ppe03	20771262	+
Mo	LG3	mo46635	47.6	CTGCCTGCAGATCCGTTTCGTTGACTTGTTTTGCAGGCTTAGACTCTCCAACTGTAAATAGGAGAAAGATGAAAAACCAGATGGCCATTGAG	Ppe03	20994915	+
Mo	LG3	mo46652	47.6	CAGCAAAATTCAGGTGAACCAACCTTGCTACTTCCCAAACACTGTCAAAGACCATGCTTCCTATGCCTTCAACAGCTACTTTCAGAAGTTC	Ppe03	21016696	+
Mo	LG3	mo47218	51.6	CAGCGGGGCCTGAAGAAGGGCCCGTGGACGGCGGCGGAGGACGGGATCTTGATGGAGTACGTGAAGAAGCACGGCGAGGGAAACTGGAACG	Ppe03	21881281	+
Mo	LG3	mo47199	51.7	CAGCTCTAGGAGATGCAGTTCTGACTTCCCTGTGGGTTTTCAGCGCACCAAGTATGGGGGTTTTCACAGTCATCATCGCCTCGTTTCTTGGC	Ppe03	21856997	+
Mo	LG3	mo47258	54.9	CAGCAGTGCGCAATTGTAAAGGAGATACACCTTCCTCCTCAAAAGATGTTGCCGGCACAGATGACTCAGATATAGCTTGAGCTTGTTCTGAA	Ppe03	21921073	-
Mo	LG3	mo49023	61.9	CAGCAGAGAAAAGGGTCTTCGAAACCCAAGAGATCAAAACCCCAAAACCCCTTTCTTCGAGATGCAGC	Ppe03	24358135	+
Mo	LG4	mo56218	0	CAGCCCTACATGATGATGGCGCCGCCTCCCCCGCCTACGGCCCAGGCACCCCCGATGTGGGCCCCGCAGTCCCAGGTGGCCCCACCGCCTGG	Ppe04	1084081	-
Mo	LG4	mo56226	0	CAGCATGTGAGAAAGAAATCCATGGTGAACAGGCTCTCTCGTGTGTACGATGTCAAGCAGTGCTCTACTGCAGTTCTGTCTGCCAGAAGCAG	Ppe04	1085911	+
Mo	LG4	mo58694	0	CAGCAGTGGGAATTTGGAGCTTGTAGATGGCAAACAGAATTCTGTTTGGTCAACCAATATTTCAGTGCCATCTAATACTTCAGCTG	Ppe04	1547562	-
Mo	LG4	mo56411	0.3	CTGCCCTCTCTCTCCTCAAGGCCGAGAAAGACCCCACCAAAATCCTCGAAATCTGCAAAACCGCGACCCTAACCCCCGAGTCTCACCTTGA	Ppe04	1116002	+
Mo	LG4	mo59656	0.8	CTGCGAGCTTCCACGGTACCACAGGTAACACTTGGTAGCAGAGGGGTGAAGGCAAAGTAATTCCGAGGTGATATGACATGAACCTCATAAT	Ppe04	1755936	-
Mo	LG4	mo59868	1.9	CAGCATTTTGACTTCCGCCCTGTCTGGACCAGATGGTTGCAGTAAATTTGTGCACCAATAGAACCCTAAGTAAGTTAGGGGTAACTAGTAA	Ppe04	1797268	+
Mo	LG4	mo61314	5.9	CAGCAATGGATGTTGTAGTCCTTCTATATCTACAGATGTCGCTAAACTGGCGCCACCAGAATCTAAGTCCTGGCAATCCTTGGAACTAAAA	Ppe04	2165060	-
Mo	LG4	mo66298	22.5	CAGCCTGCCCCAGAGAACGGAAAGCATCAAGCGCATCTAAGGTCAGCTG	Ppe04	4177082	-
Mo	LG4	mo66283	22.5	CTGCCAGTCGCCGACCTCGACGCCATCTCCAATCTCTTTCAGTCTTTCTCCCCCCTCTATCTCTAGAATCTTCCAAATCGTTCCTCTCAAAC	Ppe04	4166589	-
Mo	LG4	mo66297	22.8	CTGCCAGCCACAAAGTGCAACAACATCAGCACTGGTACCAGGGCCACAGCCACTACTGCCAGCAGCAG	Ppe04	4177036	-
Mo	LG4	mo66288	23.1	CAGCAGGAGTAGGATCAATGGTCCCTCCGGAGCTGATGACCTCCTCTCTCATGGTCGTTGATTTTCCCCACAATTTTTTTCGAAAGCAGAGA	Ppe04	4172415	-
Mo	LG4	mo66240	23.9	CTGCTGGCCGTCTACCGCCAGCTCGTACAGGACGGCCTGGATGTCTGCCCCAGCCACGTGCTCGTCGAGCTCGATGATGGAGGGGCCAACCC	Ppe04	4106353	-
Mo	LG4	mo66518	30.2	CAGCAATATAGGCCACAAAATCACCGAGTTCTACTCTAAGATAGGAAAATGAGCCTCCGGCCACAGGGAGTTCCACTGAGAACTCAGTGTAG	Ppe04	4414826	-
Mo	LG4	mo66553	31.1	CAGCGGCAGGGTTGGTGTCCACCGCCGCAACGCCCGAGTCGGACTGCATCAGAGAATTAGACGGTGGACCCGGGTTTGTGGGGCCCGCGGCT	Ppe04	4447506	-
Mo	LG4	mo66584	31.2	CAGCCAGGCAAAAGCACCAAAACACGTAAATATAAAATATTAAGCAGATTTGAGGTCACACAGTAGAGTAGGTGGTCCGGCAGTAGCATAGC	Ppe04	4479169	+
Mo	LG4	mo66452	31.4	CAGCTCAAGGAGGCATTTAACATTCGGTAATTTTTTTTCTTCATTCTTTTGTTGATTAGTCTTCCTGTGAAGAACTGTCCATGAATTGTCCA	Ppe04	4337230	+
Mo	LG4	mo67540	37.1	CAGCTACTGTACAGTGTAGTTTCCTGTAAGCCCATTTAGCCACAAGGATATGCCGATGTCACCTGAGAGGACTGCCACATAAGCCCACAT	Ppe04	5671956	+
Mo	LG4	mo68104	40.8	CTGCAAGCATCTGTTGGCATTCTTCCTGTAACTCCTTTACAGATCTTCTTTCCATGCTTGGGATTGGAGGCACATCCCCATCTGACCAAGTG	Ppe04	6454784	-
Mo	LG4	mo67977	40.8	CTGCTGATGGGATGGGCCTCATTCTCTTTCAACTGCACTTTGCTCTTTCAAAGACAGAGAGAGCTG	Ppe04	6292088	+
Mo	LG4	mo68114	41	CAGCAACTCATGTGTTTGCCTGGACCAAAATTTTCCTTATTTGTGCTCTGGACTTCCCTAAATTGGGTGGTGTCTCCTGCTTTCAAAATATT	Ppe04	6465757	-
Mo	LG4	mo68001	41.2	CAGCCCAACTGCACTGATTGTTCAAGGGCTTCTCTTATCAGCATCTGCTGGGATTCTCATTTACATGGCGCTTGTTGATCTTCTTGCAG	Ppe04	6340070	+
Mo	LG4	mo68512	42.4	CAGCCAAAGTGAAATCCTTCTGGATCCAGTCTCCCGTTTTTTGCTGAATGATGCCCTCAGCTTGGGGGCATGTTTTAAGATAGTGGTCGAAA	Ppe04	6902250	-
Mo	LG4	mo68524	42.6	CTGCACAGCAGACAACGACGATGTTTCCACAACGGGATCTGGATGAGGAGGTCCAATGGATAATTTTGGAGGGCGCTG	Ppe04	6922004	+
Mo	LG4	mo68546	43.4	CTGCTGGGCCCACCAGAGCTGGCTCTTGGAATTCCACGGCTGTTCTGCTTCTTCCTGAAAATTGACATGACGCTG	Ppe04	6928224	-
Mo	LG4	mo57646	78.1	CAGCTCATTTTTAGAAAGTAAGCACAGAGAGGATCAAAATGACATTTGCATTGAGCAGATAGTAAACTGAAGCTGTCTCCCCCAAGTGTTCT	Ppe04	13239190	-
Mo	LG4	mo57867	78.9	CAGCTGGTTTGGCTGGCCAAGTGGCATCTCTGAGGAAGTTGGAGTTCGAGTGAGGTCCAATGTGACAGTGGGAAATGGGGCTGAAGCTGAGA	Ppe04	13677692	+
Mo	LG4	mo58122	83.5	CAGCCGATCACAAGACGCCCACCAACCATAAATTTCTGTGTACCAGGCGATACCATCCTGCATCCACCTTGTGTCTGTATAGGCTGC	Ppe04	14130447	+
Mo	LG4	mo59565	97.6	CAGCAACTCTATCAAAAGTTTTGAAACACTCCTCAGGAAATGTGATACATGAAGGCTTTTCTAAGATTGTGGGCTGTGAATACTCTTTCAT	Ppe04	17268082	-
Mo	LG4	mo60548	106.9	CTGCTCTTGAAGTTGATGGCATGGAAGCAGAATCTACAGCACTAAGATCATCAACAGACAAACTTGTCGATGCATCCGTACTTTTTGATTCG	Ppe04	19709541	-
Mo	LG4	mo60546	107	CAGCCTACAAGGAAGCAATTCATGGATCCAGCTGGCATGAGCGAATCAAAAAGTACGGATGCATCGACAAGTTTGTCTGTTGATGATCTTAG	Ppe04	19709409	+
Mo	LG4	mo60720	109.4	CTGCTACGAGTCTCGGCGGGACCCACTTGGTTCAAGGTGGTGGCGGCGGAGTAGGAAATAACGTTATGAATTCCGGCTCTGCCGCTG	Ppe04	20097307	+
Mo	LG5	mo80688	0	CAGCAGTATAGTAAGAGTTGTCCAGGTGACAGAGAACGTGCTCCAAAATCATTAATTTTGGCTTGAATACAAATAGATTACCATGATGTTAG	Ppe05	870241	-
Mo	LG5	mo79324	1	CAGCAGGTCAAACAGACATAGGGATGATGGAGATGGGAGCCCGAGAAAGAAGAGTGATGAAGATGATTCAGTTAAGAAAGAGAAGCAG	Ppe05	512759	+
Mo	LG5	mo78659	2.4	CAGCAAATAAGAGCCACATGGGTCCTCATTTGAAGCAAATGATGGGCTGTTGCCCACTACCCCAAGTTTCTGGCCACGTGTCAAAGTCTAGG	Ppe05	3671520	+
Mo	LG5	mo80629	2.7	CTGCTACAAAAAGTGACAAAGATCCCCAAGTGGACCCTACAGCTCTGGTCCAGGCAATGCAGAACTTGCACGCAGTGCTCATAGCCCGAGGG	Ppe05	865332	+
Mo	LG5	mo71451	2.9	CTGCATATATATGTATACACACAATTAATTAATTGATCAATTAAAGGCATCAATCAAGAGGGCTATGTAAATATATATACCTGGGGTAGACG	Ppe05	1121846	-
Mo	LG5	mo76464	6.4	CAGCGCAGAAGAAGAAGGGATAAAAGTGAATCCCATCGAATTGAGTCAATTCATTGATTTCATCAAATGTGACAAGCTCCAGACTGAGAGCT	Ppe05	1708785	+
Mo	LG5	mo78926	12.8	CAGCCTTTTGCACTTAAAGACTTGAAGCATTGTATTAAACATGCATGACGACTATGGTTCATTTCCTCTCTAGCTCCTGGTTTTCAAGTTA	Ppe05	4193775	+
Mo	LG5	mo79146	14.5	CAGCGAAGTAGGGATCATACTTTCGGCCCCCAGTGATCCGGACAGTGCACCTGAGTGGTTTCAAGGGTGGCTTGGCAG	Ppe05	4713498	+
Mo	LG5	mo79148	14.7	CTGCCAAGCCACCCTTGAAACCACTCAGGTGCACTGTCCGGATCATTGGGGGCTGAAAGTATGATCCCTACTTCGCTG	Ppe05	4713575	-
Mo	LG5	mo79473	16.9	CAGCCGTCGACGCCTTCACTGCCGAGACCCAGATCCTCATCAACCTCAACAAGGCCGTGTCCACGTTGGCGAATTTACATGAGGAGGTGTGT	Ppe05	5381974	+
Mo	LG5	mo79458	16.9	CAGCGCAAGAAGGCCTTGTTTCATCGAGGAAGATGATGGGTTGGCCTCACTGGCAGACATGGAAGCTGGGTTTTCTGGGAGCCACCCCCCAT	Ppe05	5376417	+
Mo	LG5	mo79621	17	CAGCCATTACCAGAAGTAACTCACCCAACCCCCAAGCTCCTAAAACCCTGCTTCTCATCCCTCCACTGCCCCTAAAACCCATCATCCCCTTC	Ppe05	5810802	+
Mo	LG5	mo79509	17	CAGCTCTTGCGCGAAGAGACCTTAATGACCGCCGGCATCGATGGAAGGAGAGAGATGCTTCATGCACTCCCCAATATTGCTCACAGCAGC	Ppe05	5483250	+
Mo	LG5	mo79577	17.1	CTGCAGATACAATCCTTCTTAGCGGGTGTTCCCTATATTGTCATTGGATTTAGGTAACCCCAATTGCTACTTCAGCCTTTTACTTTCTTGCT	Ppe05	5726376	+
Mo	LG5	mo79840	19.3	CTGCAGGCAGATCATCTTTTGAAAGCATATTGTTGTGGATGTCAGCCCATTTCTTGATGAAGTTTTCCTTCAACAAAATGTCTGCCAGAAGA	Ppe05	6390607	+
Mo	LG5	mo81398	23.1	CTGCTTGGGTGGCGGCATACCCTGCAACTCCATAACAGAATTGGTGGGGGAGAGCAGTTCTGGAAAGACCCAAGTTTGTCTCCAACTAACA	Ppe05	9812168	+
Mo	LG5	mo81425	24.2	CAGCTCCATAGACTTCATTGTGTTTTCTTTATTTGGATGCCAAAAAGATTGGAGCCAACAGAGAGAGTGGGTGTCTAAAGAAAACCCAAGTC	Ppe05	9859517	-
Mo	LG5	mo70716	24.7	CTGCTGAGGCCGCCGAAGGGTTCAGGCCAGCGGAGTTCGGTGGATTATCCAGC	Ppe05	10053175	-
Mo	LG5	mo81534	25.1	CAGCTTCCGCCACCTAACACGCGGGCCCGGGCGTTAATGACACCGTCCTCAGAGATGAAGCGCTGGGAAGGGGAGGTGGGGGAAAGGTCAGA	Ppe05	9982385	+
Mo	LG5	mo71243	27.2	CAGCTACTCAAATTTTTGCATAAAATAACAAAGCATTTGTCATTTTGTAACCAAGGACCTTTTTTATCACATGGCAGAGAGCATCTAATCTT	Ppe05	10871315	+
Mo	LG5	mo71100	27.6	CAGCTCAACATCTACTCGAGTAGAAATATAAGAAAGTAACATGTCCCATGTATTAACTAGATAGTGAAGTAAAACACTGTAAATGTCAAATA	Ppe05	10666604	+
Mo	LG5	mo71074	27.6	CAGCTGACATTGTTCTCATGAAGAGCAATTTGGAGGATGTGATAACTGCCATTGACCTTTCCAGGAAAACCTTCTGTCGTATTCGCTTGAAC	Ppe05	10653780	+
Mo	LG5	mo78685	28	CTGCCTTCATATCAGCACTTAGTAGGATGAATCCTTGATTTCAGCATAAGTAATTGGTACAATGGAAGGCCAAAGCATAA	Ppe05	3725630	-
Mo	LG5	mo71234	28.1	CAGCAAATCTTTTGCATGCCTTGGGTAGATCTCACCTGGGTATTTTGGAAGTGAAAATTGTGGATACATTAGCTGACATGGGTTCTGAAAAC	Ppe05	10854693	+
Mo	LG5	mo71235	28.4	CTGCAAAAGGGTAAATTTAGCCCTCCTAAAATACTTTTGACAAGTTTTCAGAACCCATGTCAGCTAATGTATCCATAATTTTCACTTCCAAA	Ppe05	10854827	-
Mo	LG5	mo71271	28.5	CAGCATCAGGGCAACTTTGAAAAAGTAAATGTTCAAGTGAACTATCGAAATAACTCAGACCTTGGCATGGAAGCTCAAAAATGTGATATGGG	Ppe05	10900498	+
Mo	LG5	mo71259	28.5	CTGCATTCAGCTGTACTGGCACAAGATTAATCTCATTAAGCTGGTCATGCTTCACGGTATCAATACTTGTACAACCGCATCCTCGTCGGTT	Ppe05	10885801	+
Mo	LG5	mo71272	28.5	CAGCGGGTTATGATAATTGCTATCCTCTTAAGCCAAATTTTCAATCTGCAGACAAGAATGTGTGGATGCAG	Ppe05	10900622	+
Mo	LG5	mo71305	28.5	CAGCATATCAGATGAGCCCAAAGTGGAGAATCAAACTTGCCCACCCCGCAAGTTAACACGATAAGTGATAAGTGGAGATAGGGGAC	Ppe05	10948397	+
Mo	LG5	mo71077	28.5	CAGCTATTGGAATGCCAAGAACATTATAACCCAAAGCCCAGATGTAGTTCAAGCGAATACGAGAGAAGGTTTTCCTGGAAAGGTCAATGGC	Ppe05	10653917	-
Mo	LG5	mo71274	28.8	CTGCATCCACACATTCTTGTCTGCAGATTGAAAATTTGGCTTAAGAGGATAGCAATTATCATAACCCGCTG	Ppe05	10900692	-
Mo	LG5	mo74259	39.6	CCCAGCCACTTGTTTACACAAATTCAACTACTAGGATATTTCTAGCATTCATTGCACACGGCAATATCCTGAAGCTG	Ppe05	14462913	+
Mo	LG5	mo74261	40.3	CAGCTTCAGGATATTGCCGTGTGCAATGAATGCTAGAAATATCCTAGTAGTTGAATTTGTGTAAACAAGTGGCTGGG	Ppe05	14462992	-
Mo	LG5	mo74303	41.4	CAGCAAACTGCAAAAACCGATGGCCAAAACTCAAAAGTAAAGTTTTAAGGGAGGGCTGGGCATATCTGTCACCTGCAAACCAACCACCACGC	Ppe05	14504019	+
Mo	LG5	mo74696	41.8	CTGCTTCCTCATCATCTGGGAACGAAAAATCGGATAACTTGCAGGAAGCTTCCTTCAGCTCTATGCATGCGTTGATTGAAAGCTGTGTGAAG	Ppe05	15005496	-
Mo	LG5	mo74765	41.8	CAGCGCGGTCGCCAAGCGTTGGAAGTGTGGCTAGCCGCGAGCACTTTTGGCGATCGTGCTCGTGGTGGGTGCTGATTTTCCACACTCGGATT	Ppe05	15089006	+
Mo	LG5	mo74655	41.8	CAGCTTCTCAAGAAGCACATTTGTAGTGTCAACGCTTAAACCACTAAGGAACTCAATCAGATCAGAGTCTGTTGCTGC	Ppe05	14972476	+
Mo	LG5	mo74695	41.9	CAGCTTTCGGGACTTCTGCAATTTTCTTAGAGTTGTCACCAGCCCTACAGTCCTCTTCAGCAGTAACAGCAG	Ppe05	15005494	+
Mo	LG5	mo74615	41.9	CAGCTGGTGTTTCGAAACGAAAACTAACAAGAAAACCCATCTCAGCTTCAACTAACTAGGTCATAATGCAAAGAACCCATTAAGCTGAGCTC	Ppe05	14927159	+
Mo	LG5	mo74817	41.9	CAGCTCCGACCAGGCACTCCAGTTCCAAGGGTAATTGTTAACAGACTCCACAAGAACTGTACGGGCAAGACTCTTGCTG	Ppe05	15133605	-
Mo	LG5	mo74835	41.9	CTGCGAAGGAAGTTTGTTCCACAATTTGACAAAGGTAGACTGCTCCAA	Ppe05	15153150	-
Mo	LG5	mo74698	41.9	CTGCTGTTACTGCTGAAGAGGACTGTAGGGCTGGTGACAACTCTAAGAAAATTGCAGAAGTCCCGAAAGCTG	Ppe05	15005565	-
Mo	LG5	mo74656	41.9	CAGCAACAGACTCTGATCTGATTGAGTTCCTTAGTGGTTTAAGCGTTGACACTACAAATGTGCTTCTTGAGAAGCTG	Ppe05	14972552	-
Mo	LG5	mo74754	41.9	CAGCAAAACGCACTGGCTTCGCTTGTCAATTTGTCACTGGAGAAGCCCAACAAGGTGAAGATCGTACGGTCAGGATTCGTCCCGCATTTGGT	Ppe05	15076517	-
Mo	LG5	mo74617	42.2	CAGCTGAGGAGAGAGCTGGAGAACAATACTGAGAAAAGCTCAGCTTAATGGGTTCTTTGCATTATGACCTAGTTAGTTGAAGCTGAGATGGG	Ppe05	14927285	-
Mo	LG5	mo74887	43.3	CAGCATTGTTCAGGTTTCGTGTTCGTGTTGTGGTGTGCCATTGAAGATGAGCTCTACTTCCTCCGCCTATCCTAAGGGCAAAAATGGCAG	Ppe05	15232829	+
Mo	LG5	mo74915	43.5	GCGTGCTGGAAAAGTAAATGAAATTCTCGGCATGCCATGATAGAGTCGAGAGATGTTTAGTCGTCGGAGTAGTTTAAATTGATCTTTCA	Ppe05	15255829	-
Mo	LG5	mo74874	43.5	CAGCATGCGCGGGCTTTGCATTCTTCTTATTGGAAAAGAAAGGAGAAAGGGAATGGCATTTGTGTTGTGTTGTGTGTGTGAGAGCTTAAATC	Ppe05	15216029	+
Mo	LG5	mo74932	43.9	CTGCGCAAGAGCAGGCAACCCTGCAGGCCTTTAGCTGGAGCGATTTTCTCCTTGAAGATGCGTTTTTTCCAACCTGTGATGCTCAAGAACA	Ppe05	15269664	-
Mo	LG5	mo75827	44.1	CTGCACAAGAGGTTTGATGCCTTCTTGACCGCCATTGTTGAAGAACACAAAAAGAGCAG	Ppe05	16350578	-
Mo	LG5	mo75725	44.4	CAGCAATGCCTCAGCCAACTCTAAAATCTGTAAAGAATTAATGAATTAATGTCCAGAAATATGTATCTGTACACTCTTGAATCTTTATTGGA	Ppe05	16208472	+
Mo	LG5	mo75671	44.6	CAGCATCTTCATCAAATGTCATTCTTGGCACATATGGGCATGGGTGGTAATGTTGGTCCTCTTGGGCTAGGAATGGGAATGGGAATTGGAAT	Ppe05	16095788	-
Mo	LG5	mo75217	44.8	CAGCCAAGGGGCAGATATGGAGGATCTTATGAGTTTCAAATGACCACATATTCAGATCGTGAGCAAGAAGTAGAGGACATGGTGATGAACC	Ppe05	15531629	+
Mo	LG5	mo75094	44.8	CTGCTCAAATTTCTTCAAGTTTTTTATATCATACTTCAAGCACTCAGTGTAAATATCCGAAACCCGCTCATGTAGAAACTGATAATCTTGGT	Ppe05	15418441	+
Mo	LG5	mo74950	44.9	CACATATATGGTGTGACTGGCAGTGGTTTGTATCAGAATCTGTATATATTAATGCAAGAGTCTTAATCATAATATGGAATGATTAAATG	Ppe05	15296161	-
Mo	LG5	mo75137	44.9	CAGCCTCCTCTTCCCACTTCTCCACCACCTCCTCTACCAATGGACCCGCCATCAAAATCGTCTTCTTTATTGTTTCCTGTTTCCTTTAGTTC	Ppe05	15454319	-
Mo	LG5	mo75108	44.9	CAGCCTCCGGAAGAAGTTCAGGCTAGCCGGCGGCATGTGCTCTCGGAACATGGGGTGGCGCAGGTAGTAAAATCCCAAGGCCACAGCAACCA	Ppe05	15432687	+
Mo	LG5	mo74991	44.9	CTGCAAGTCCTTTCGAAATTTTTCAACAGAGGTCTTACCAGAATGACCAATGCGGAACCACTCACGTAAGAGGGACGCAAATGATTTATTGA	Ppe05	15322786	-
Mo	LG5	mo75825	45	CTGCTCTTTTTGTGTTCTTCAACAATGGCGGTCAAGAAGGCATCAAACCTCTTGTGCAG	Ppe05	16350520	+
Mo	LG5	mo75521	45	CTGCTTGAGTTGGGGCCAAGTTATGTTGGCGATGATGTTGCTTTGTCCAACATCTATGCTG	Ppe05	15953511	-
Mo	LG5	mo75529	45	CAGCAAGAAATCTTGGGCAAGGATAAAGCCTCCCGTGCATCCAATGTACTTCATTGTTTTTTTTTTTTCTCTACTAATTTCTAGTAGTGTC	Ppe05	15957994	-
Mo	LG5	mo74945	45	CAGCCTGCAATTGAATAAATCTGGTCAGTGGAGAAGGTTACTGGACCATACAACTACATGACTCATGCTGAGATC	Ppe05	15290489	-
Mo	LG5	mo75169	45	CAGCCGCTTCCATGCTATTATCCGGCTCATCATCATCAGCCCGGTCTGGCCTGAACCCATCAGTTGGGGCCACCACAACTGCTG	Ppe05	15489433	+
Mo	LG5	mo75614	45	CAGCCTAGTTGGAAACGCCAGCTCCCAACCTGAACTCTTGTATTATCTGCTTCGTTGTCGAGACCGGTTCTCTTTCTAAGTTACTCAAACGC	Ppe05	16034008	+
Mo	LG5	mo75155	45	CTGCTGAGAAGGCCACTGATAAGACTCTCTCCGGGAAGAAACTAGGCATTGCGAAAGAGGCTG	Ppe05	15474111	-
Mo	LG5	mo75844	45	CAGCATCCCCAGTAGGGGGAATGCAATGTCCATTCCATTTTTACTTGTGAGAAAAGCCGCTAATCTTTGCTG	Ppe05	16379333	-
Mo	LG5	mo75153	45	CAGCCTCTTTCGCAATGCCTAGTTTCTTCCCGGAGAGAGTCTTATCAGTGGCCTTCTCAGCAG	Ppe05	15474049	+
Mo	LG5	mo75248	45	CTGCGGTACCTATTATACAAAAATTCTTGGACTGCTTACTCGTCAGGTGCCAAGAAGCTGAAGGTTTGACTGCCTTGACGGATGATGATGCC	Ppe05	15575190	+
Mo	LG5	mo75733	45	CTGCTGGCCGGCCTTTATTGATGATGATGGAGGAGCCGGCTTTCATTGCTCTAATCGTAATGTTAATGTCTTATTAGCAG	Ppe05	16212547	+
Mo	LG5	mo75528	45	CTGCATGTGGACACTACTAGAAATTAGTAGAGAAAAAAAAAAAACAATGAAGTACATTGGATGCACGGGAGGCTTTATCCTTGCCCAAGATT	Ppe05	15957895	+
Mo	LG5	mo75071	45	CTGCTAACCACGGCATGGAGATTCGGACCGACTACTGCATGTCGAAGCACGCGGTGCTCGGGTTGGTTCGGTCCGCAAGCGTGCAG	Ppe05	15400885	+
Mo	LG5	mo75308	45	CAGCATCCCCAAACCCTAAATTCCCCCGTCCCTCAATTTAGCATTTCAATAGCAAAGGCCCTAACAATCATCTGGTATCATGGGGGATTGG	Ppe05	15664623	-
Mo	LG5	mo74944	45.2	CAGCATGAGTCATGTAGGTGTATGGTCCAGTAACCTTCTCCACTGACCAGATTTATTCAATTGCAGGCTG	Ppe05	15290420	+
Mo	LG5	mo75728	45.2	CAGCACCTGAAGTCAGGGACTTTCTTGATCTCAATCTCCCTGCTCCTGTTGAAGAAGAGATCAGTAGCAG	Ppe05	16208748	-
Mo	LG5	mo74989	45.2	CAGCTTGAAGCAGGGAGATTCTTTAATCAATAAATCATTTGCGTCCCTCTTACGTGAGTGGTTCCGCATTGGTCATTCTGGTAAGACCTCT	Ppe05	15322669	+
Mo	LG5	mo75479	45.3	CTGCTTGTAGAGCCTCAGAAATGGTGATGTGGCGATAATGTGAGGCAGAGTTCTTGTTTTTGCGACGTCCCGCTCCCACAGGCACATTCCT	Ppe05	15819951	-
Mo	LG5	mo74968	45.5	CTGCAGGGGTAGGCGGTAACGGAGGTGGAGGAGGTAGAGGCAAAGACTCAGGTATGACGGAGCTATCACCAGGCCCGTTGTTACCAGAATC	Ppe05	15308975	+
Mo	LG5	mo75090	45.5	CAGCCACCATGAATACTCAGCTCGGTTCCTTTAAGGTTCCACCGGCTTCTCTCCCTGTCTTCCCTGTCCTCTTCATCATGATCCTTGCCCCG	Ppe05	15416267	+
Mo	LG5	mo74998	45.6	CAGCTCATCATAATCTTGAACAACATCTGGTTGGAGAGAGAGTGGCTGAAGAACTCCCAGTTGGGATTGAATTGTCTCTGAATTGTCATTGT	Ppe05	15327386	+
Mo	LG5	mo75225	45.9	CAGCATGCGCCATATTATTGTATCTGGTTTATCTGGCATGTTTTGAACAAACTCAAATGCCTCGCTTACCAATCCAGCTTTGCATAGGAGAT	Ppe05	15538072	+
Mo	LG5	mo75288	46	CAGCTCCAAAAACCCACGAAAATGTGTTGTAGCACCACGTTCCACATCCTCCAGAGAACAGCAG	Ppe05	15652036	-
Mo	LG5	mo76594	46.7	CAGCGCGTACGGATATTGAGCGCGATCCAATCACGCGCCACCGCTAATGAAACAGTTGGGCAGAATGGAGGGAAATGGCGATGTGCGGCCT	Ppe05	17204338	-
Mo	LG5	mo76670	48.2	CAGCTGGAGCCTCCCAAGCTAGCATCATGTCATAAGTCAGGCGTCGAAACTTTCTATCAGCCAGATGACCTGTTACTTGAGTTAACAGAGCA	Ppe05	17269284	+
Mo	LG5	mo77159	48.5	CAGCAGAGAGGCAGAGCTCACGACCGAAGATCAAGGAGCTTTTCCAGATCACGCATTGCTGTTGAGGGTTCTTAGCCCTATTTATTCTTCAC	Ppe05	17721853	-
Mo	LG5	mo76760	49	CAGCAGATTTCCCTTTTTTCACATAATTTTAGCAAAGATACCCATCTGGTCTATGCCCAAATTCATGCCTTTGGTTTTCGAAGAAGGAAGAT	Ppe05	17370890	-
Mo	LG5	mo76992	49.1	CAGCGCAAAAAAGCCCGCCGATTTCCTCAAAGACTTGCCTCCACTTCCCAAGCCCAATTTCCAGGTCAGTGCCCAAATTCCTAGGTTTTTC	Ppe05	17573336	-
Mo	LG5	mo76762	49.1	CAGCCCCTATTATTCTCCCACATATGGAAAACCCAACAACAAAAACTCAGTTTCCTTCACATTTTCAGACAATCTTAGAGCAG	Ppe05	17373603	-
Mo	LG5	mo76848	49.2	CAGCTTAGATTTTTACAGAGAGAGAGAGAGAGAGAGAGAGAGAGAGAGAGAGAGAAAAAAGTCAGAAAGAGAAAGTTGTGTACATT	Ppe05	17450442	+
Mo	LG5	mo76851	49.4	CAGCAAATTCCCCCAGCAAGAAATTTGAAGAATCCTATTGCTTAATTTAAATTCATTGTATTTCACTGGCTACTAACACTAAATAAGGTATT	Ppe05	17453121	+
Mo	LG5	mo77193	49.6	CTGCGGCACGGACAGTGGATATAGTCCGAATACTATTGTTTCATGCTCTGGATCCACTTGTTATTTCTGGGGGGGAGAAACCTCTTGGTAGA	Ppe05	17758697	+
Mo	LG5	mo77338	49.8	CAGCATTGTCATCTAACATCTGATCTTTTTTCTTAGGATGCCTTTGAAATCAATTTCTCCTGTCCTCATGGTATGCCAGAACGCAAGATGG	Ppe05	17907043	-
Mo	LG5	mo77189	49.8	CAGCGAAGGGTTTGAGAGAATGAAGGGAAGGGGTCGCAGATAGAGTTCTTATGGGAGCATGGAACAGTGCTG	Ppe05	17757703	-
Mo	LG5	mo77302	49.9	CAGCTGAAACCACAGCAACTCAAGACATATGTTGCAAATAGAAAGACCATGCAGACATCAGAACTGTTGGAGATGCAAACAAATCCTCAAG	Ppe05	17857566	+
Mo	LG5	mo77187	49.9	CAGCACTGTTCCATGCTCCCATAAGAACTCTATCTGCGACCCCTTCCCTGCATTCTCTCAAACCCTTCGCTG	Ppe05	17757632	+
Mo	LG5	mo77337	50.3	CAGCACCCATCTTGCGTTCTGGCATACCATGAGGACAGGAGAAATTGATTTCAAAGGCATCCTAAGGAAAAAGATCAGATGTTAGATGACAA	Ppe05	17906947	+
Mo	LG5	mo77341	50.4	CTGCATCTTCCTTTTTTGATCGTCTCGTCATTCATCCTGATAACTGGTATGTATGGTACTTTCAATTTCTGTCTATTAGCTAGTTTAAATTT	Ppe05	17915361	+
Mo	LG5	mo77303	50.5	CTGCATTAGACATGTTATTGAGTGGTCTTGAGGATTTGTTTGCATCTCCAACAGTTCTGATGTCTGCATGGTCTTTCTATTTGCAACATAT	Ppe05	17857682	-
Mo	LG5	mo76981	50.8	CAGCATTTTGGCTCCACCAGAACCACCCCAATACTCTAGCTTGCAACGTCGCCTCTATAGCCGGCGAGTTTTCCCAGTCTGTCGCCCTTAT	Ppe05	17570274	-
Mo	LG5	mo77157	51	CTGCTGAAAATTCGAATGAGAGAGAAAGAGAAAGTGAAATGTGAAGAATAAATGGGGCTAAGAACCCTCAACAGCAATGCGTGATCTGGAA	Ppe05	17721722	+
Mo	LG5	mo77719	51.7	CAGCTTTTGAAAGAGGTCCATAGCTGGGGAACAATGGAAACAGTGAGATTCAAAAGGTAAGGAATGATTGCCGCTTTGAAGAATACCAAAGT	Ppe05	18237201	+
Mo	LG5	mo77720	51.9	CTGCAAAGCTGTTACTGCTTTGTGTAGGGACAGTCTCCACTTTGGTATTCTTCAAAGCGTCAATCATTCCTTACCTTCTGAATCTCACTGT	Ppe05	18237330	-
Mo	LG5	mo77779	52.1	CTGCACCCCCCCCCAGGAGGCAGAGAGGATCTTCATACATGGAAATGAAACACCATTTTGCAGATGAATATGTTGCAAATCCGTATATGAAC	Ppe05	18321368	+
Mo	LG5	mo77745	52.2	CTGCAGTAAAATCAGAGGGGGAGAAATATAGAAGGAGAATACGGTAAATAAAGATTTATTTTCAACTATTGGATGATAATGATATGC	Ppe05	18263730	+
Mo	LG5	mo77820	52.3	CAGCAAGCATGCATTGTAGAAATAACATACATACCTTTGCAGGTGATGACATCGGGTTGTTTTACGCAAGGCAATGACATTTGCATTTGCTG	Ppe05	18361566	+
Mo	LG5	mo77828	52.5	CTGCTGACATTATCTTTTATAATGAGTTATATGGACTGAATGTGTGAATATTGTAATGCAGAAGTGTTGGACTATCTATAGTACCATGTTA	Ppe05	18364843	-
Mo	LG5	mo77839	52.6	CTGCTGGAGAATGGAATGGGAAAACCCTTTTTGATTTGATGAGCTTGGCTGGGATGAGTTGTTGGTGGGAAGGCTAAGATGGGGATTTTT	Ppe05	18404168	+
Mo	LG5	mo77821	52.8	CAGCAAATGCAAATGTCATTGCCTTGCGTAAAAAAACCCGATGTCATCACCTGCAAAGGTATGTATGTTATTTCTACAATGCATGCTTGCTG	Ppe05	18361657	-
Mo	LG5	mo77763	52.9	CAGCAAGAGCCAGTTACAGGACTGGTGGGGGGCTCCTTTTGAGGAGCTCGACTTGAAAGGACTCAAACAATTGCATGCTTCCTTTCAACAC	Ppe05	18292541	-
Mo	LG5	mo77787	52.9	CTGCTTTTACTTGGTGGGTAATGCAATTATGCTACCAGTATTGTAGTGTTAGACTTTTCTGGTTGGTTTATTAATTGTTTGCGCAG	Ppe05	18325973	-
Mo	LG5	mo77754	53.2	CTGCAAAAGTGAGGTCTTGTTATTGGAGATTTGTTTTGCTACAATTGTCTGTCCTGCGAGCTGAAATTTTATCAGATGAAGTTGGAGGAGA	Ppe05	18279310	+
Mo	LG5	mo77823	53.6	CTGCTCTATAGGAGAGAACCAACATATTACCAACATCAGGTGGAGGTTCTGTCAGTTCCAGGTCAGGATCATCTCCCCATATGAATTCCATC	Ppe05	18363562	+
Mo	LG6	mo97392	0	CTGCAGACTTTGATGGGTCGTTTCCCAAAAAGGTTGCCAAGTTGGTTTCGGATACAATCGAGGAGCATTCAGCAG	Ppe06	880401	-
Mo	LG6	mo96855	1.1	CAGCTTTTGCAATCATTCTTGACAAAGTAGGCCCAAAAGCCCAATATGGTTTGACCCAACTTCTTGGAGCCATAGCCTTTGGGCAGCAG	Ppe06	770532	-
Mo	LG6	mo96631	1.8	CTGCACAACGTTCATAGAGGAAAGGTTCTGAGTTTCACAATGCAAATTTTGTTTTGGTTTTCATTCAAAACCTTGAAGGCCTTTTTATCTAC	Ppe06	730189	+
Mo	LG6	mo97390	1.9	CTGCTGAATGCTCCTCGATTGTATCCGAAACCAACTTGGCAACCTTTTTGGGAAACGACCCATCAAAGTCTGCAG	Ppe06	880327	+
Mo	LG6	mo96633	2	CAGCATGGGCAATTCGCATATTCCTTAAAAAGAAACATATCCACGTGTAGATAAAAAGGCCTTCAAGGTTTTGAATGAAAACCAAAACAAA	Ppe06	730326	-
Mo	LG6	mo81796	2.4	CAGCTTCTCACTTGTTTCAGCAAAGAGGAAAGGACAGAAAATGCCAAGCACCTTACGTCTCTTGGAGGCTTGCAGTTTCTTCTTCAATGGTT	Ppe06	1051544	+
Mo	LG6	mo93970	5.5	CTGCTCATGCTCATGTTATGATTATTAGTACCCTCGAGGTTGTCGTTTAGGCGGAGAGACGAAATCCCTCTCTGTACCTGATTCACAGTCAC	Ppe06	3495843	+
Mo	LG6	mo94030	6.4	CAGCACCACCATATCCACCTCGACCACCAGCACCATACCCACCATCATATTTAGCAGGAGGGCCACCTCGGCCACCACTCCTTGCATCACC	Ppe06	3563775	+
Mo	LG6	mo94031	6.7	CAGGAAGCCCCAGCTAAGGTGAAGCAATGCGACCAGAATTGTGATGAAACTTGTGACAATGCTAGAATCTACATATCAAACTTGCC	Ppe06	3563777	-
Mo	LG6	mo94200	7.1	CAGCTGACAAAGCCAAGGGACTTGCACTAGCACCAGAAACTACTCATGAGCCCAACTCTGAGATCCAGGTTGTTGATCTAGAGGATGAGGAC	Ppe06	3712096	-
Mo	LG6	mo95881	11.7	CTGCATGGGTCTCTGGCAGATGCATTCAAGCTAAAGGTGAAATCTGGGAAGACCTACCTTCTCCGTCTAATCAACGCAG	Ppe06	6101232	+
Mo	LG6	mo96146	13	CAGCTCACACATCAATAGATTTTGCAGGTAACTAGACTACGAATTTGGAGGTGGAACACCAAAGTGATGCTTTGAGAAATGCTAAATAGCAT	Ppe06	6439488	+
Mo	LG6	mo95987	13.5	CAGCAAATATAAAAAAGATAGGTATCAGCAGAAGAAGAAAAGAGTAACATAAAGCCAGACAGTACGAACAGAAAAGCTAGTTAGAAGAAAAA	Ppe06	6246808	+
Mo	LG6	mo95988	13.5	CAGCAATCATTTAGCTTTTTCTTCTAACTAGCTTTTCTGTTCGTACTGTCTGGCTTTATGTTACTCTTTTCTTCTTCTGCTGATACCTATCT	Ppe06	6246914	-
Mo	LG6	mo96536	14.9	CTGCTAGGGCTCGAAGGCCCATCAACCTCCAGCTCCGAATTGGTCCTCGCCCACACAACACCACCGACACTACCACGTGGCAAACCCTCCCT	Ppe06	7090916	-
Mo	LG6	mo96872	15.6	CTGCCTAAATGCCAACCAAGCAAAGATCACACGGCTCCTCTGTCCATCCGATAAATTCTTCATTGCCATTACCTGTGCCTTACCTGATAGG	Ppe06	7743170	+
Mo	LG6	mo96797	16	CAGCAGCATCATCGAGGCTCAAGTCTCTCTCGCTCTCTCTCCATAAACAGACTCAATCACTCAGCTTTTCTGAGAAGAATAATCACAG	Ppe06	7627326	+
Mo	LG6	mo96937	16.3	CAGCTTGTGCAGTAGCAGGTTGCTTCAACCTCTCCTTCCTGACTGCTTCCGGAAGCTCTGCAG	Ppe06	7852627	+
Mo	LG6	mo97359	17	CTGCAAGGTTTGCACGAGTGCTCGCCACCAGACTTTGGTGTTTGTGGCTTGGGCTTGTCACCTGAAGCAGGAGTCTTTCCACCCTTCTTTGC	Ppe06	8732022	+
Mo	LG6	mo97323	17.1	CAGCCAACAAATGAAGTGCTTGAACGAGCATTTGTGGATCCAAAGAGCGAAGAGTTCTCTACTCGCAATGTGATCCCGAGGGTAATCTTTC	Ppe06	8648569	-
Mo	LG6	mo97344	17.1	CAGCAGTTATGTAGCGCCTTTTTAGCATAGTATGTCCCAAGGGCACCCCTGTATGGAGCAGAAGGATATCAATTGAATAGTAACTGGGGGAC	Ppe06	8704614	+
Mo	LG6	mo97360	17.1	CTGCGCACACTGCCACCCCACACCCTGCAAAGAAGGGTGGAAAGACTCCTGCTACAGGTGACAAGCCCAAGCCACAAACACCAAAGTCTG	Ppe06	8732139	-
Mo	LG6	mo97321	17.5	CTGCTATGGTTGTTGCTAAGACAACAGACAGCGAGCGAAAGATTACCCTCGGGATCACATTGCGAGTAGAGAACTCTTCGCTCTTTGGATCC	Ppe06	8648443	+
Mo	LG6	mo97402	18.3	CAGCAATAAAATCATATTGAACCTATATGACCAAATACAAATAAAAGGTAGCTTCACTAAACTTACAAGAGAAAAGATAATGACCAACAATA	Ppe06	8830562	+
Mo	LG6	mo82538	22.6	CAGCTTCTCATGCTTTATCTATGGCGGATCAACGAATTGTTTTGGAATCAGATTCTAAAGTTCTTTTGGATGGGGTTAATGGCAAGGATGGT	Ppe06	12456174	-
Mo	LG6	mo82430	22.9	CTGCATTGTAATTCAAACAATGCGCTATGATGTCTATTTCCGATCTTTCAGGAAACCAGCAGTAATTATGCTG	Ppe06	12155244	-
Mo	LG6	mo82868	24.4	CTGCTTGTATAATGGCCTTCCCCATTTTGCCACTACATGAGTTTACCTGTTCGATAAATTGAACACAAATTCATGAATTTCGCAGCAG	Ppe06	13263506	+
Mo	LG6	mo82833	24.6	CAGCAAGTTGCCGCACCACCTCACATCCAATGCCCTTGTTTGCTCCTGAAACCACCGCATACCT	Ppe06	13172717	+
Mo	LG6	mo82998	24.9	CAGCGTGGTATTCCCTGGATCACTACAGCCTTTTCTTTTCTATCAAATATCTCTCTTCAATCACTTAATCCTGTTCAGCTGTTTATAAGCTC	Ppe06	13535319	+
Mo	LG6	mo83452	25.6	CAGGAGGCGAAGCCGGGGCGGAGGAAGAAACATTATCAGTAGAACCAGCAG	Ppe06	15036455	-
Mo	LG6	mo83446	25.6	CAGCTTTCCTCCTCCTGATGACCACAATGTGCCTCATAATGAGTGCAAACAATGCAATTGCCAATGCGAGGAACATGGCTG	Ppe06	15036048	+
Mo	LG6	mo83000	25.8	CTGCTAGTTTTAATGAGCTTATAAACAGCTGAACAGGATTAAGTGATTGAAGAGAGATATTTGATAGAAAAGAAAAGGCTGTAGTGATCCAG	Ppe06	13535424	-
Mo	LG6	mo83448	26.1	CAGCCATGTTCCTCGCATTGGCAATTGCATTGTTTGCACTCATTACGAGGCACATTGTGGTCATCAGGAGGAGGAAAGCAGCATTTTTGAAA	Ppe06	15036128	-
Mo	LG6	mo83672	26.7	CTGCAGTAAAAAGTTTCCGTTAATCAATACTGGTTTCTTAATGTCACACAGTATGCATGCACCATCAGAAAGAAATGGAAAAGGGTGTGTA	Ppe06	15585873	-
Mo	LG6	mo84005	26.8	CAGCTGGTTTGTTGTGTTTTTGGAGCATGGTGGGAAAGCCTGCAAGATGTTCGACTAAATGCCCCAAAGAGGAGGCTGAGATAGGGGCAAAT	Ppe06	16718956	+
Mo	LG6	mo83666	27.5	CAGCTGTGGCCATTCTCTTCTTCTTCTCTTCTCTCTGTGCCTGTGATGGTGGTGGTGTTTCAGAGAGTTCAGGACTGAAGTATCAGAGAGAT	Ppe06	15581623	-
Mo	LG6	mo83689	28	CAGCCTAGACCCCTGGCCACGTCCTTAAATTCAACAAGTAGGGAAGCTGATCTTGTGCCAAATCAAACCTTGGATAAATAATACTTCACTTT	Ppe06	15703379	-
Mo	LG6	mo86281	28.8	CAGCAAAACACAACATAACAGCAGAAATTGAGCTTATCTCGATGGATTATCTGAATACAGCATTGGATCGTCTCGCGAAAAACGATGTTAGA	Ppe06	21670569	-
Mo	LG6	mo86290	29.7	CAGCAAAACACAACATAACGGCAGAGATTGAAGTTATTTCAATGGATTACGTGAACACAGCAATGAAACGTCTTGCTAAAAACGATGTTAG	Ppe06	21679687	-
Mo	LG6	mo87636	33.4	CAGCAGATGCATCCGGGGTAGTGCCGGTGTCCGATGACCCTGAAGGGGCATCAGCACCTTTAACACTTTTTTTGGGTGCAGATGGCGCAGGA	Ppe06	23812005	-
Mo	LG6	mo87899	35	CTGCTTCCTTGGGTATCTTTAACACTTGACAAACAGCTCGTCAAATCATTCCATTTGTCAGGATCTTCATTCCAAACATCATCGAGTACGA	Ppe06	24159519	+
Mo	LG6	mo88145	36.5	CTGCTCAAATTATGCTTGGGAAGAAGTTCTTCAGTGTGTCCCCACACGTTGAGGCATGTATGTTCCTTGCATGTTTCTCCAACTCCTCTCT	Ppe06	24488966	+
Mo	LG6	mo88214	37.9	CTGCAGTAAAAAGTTTCATACTTACAAGGGATAACAAATCCAGCCTATGAAAGAGCATCTATCAGATTAGGGTGTTTGCCACCCTTAATGCC	Ppe06	24559485	+
Mo	LG6	mo88239	38.1	CTGCAAAGATGACATCAAATTTGAGTTCTGCATTTTATTATAGCCCCTCCCTCCCTTTACTCTCTCACGTAAATTCTGTGCTTTTTATGCAT	Ppe06	24567624	-
Mo	LG6	mo90847	48.3	CTGCGTCTGGCGTCTCAGATTGACTCAAAAACAAAAGCTGTAAGACCTATATGTAAAGATATCCAATCAAAGTTTGGCTCTGAATTGATTAG	Ppe06	27623671	+
Mo	LG6	mo91155	49	CAGCTAGAGAATCTGAGGTTTGACTTGTCTTTTTGTTAGTTTCCTTTTGTCTTCCCTGTGATATGCATATGTGTTAGAAGGAACTTATATAT	Ppe06	27980144	+
Mo	LG6	mo91176	49.6	CTGCCATCTGGAGTCGTTGCCAGGGCAACCATTGCATCATTAATGATTGTTGCTCACATGACCTCATTAGCATTGTCCTCTTCACGTTTGCA	Ppe06	28000302	+
Mo	LG6	mo91334	51	CAGCGTTTGAAGAAAAAGGGTCCTCTAAGAGGTGAAAAAAGTAGAAAATCTGTGGCCTCGAAGAAGCCTTTGAGAAAGAAAGGTAGAAAAGG	Ppe06	28169308	-
Mo	LG6	mo91451	51	CAGCTCAATAATGCAAACCACCACCACGGATTGACGAAAAATGGGTCATGCGTCTCTGATTTTGCTGCTG	Ppe06	28324367	-
Mo	LG6	mo91659	51.7	CAGCAGACAAAGATGCTTCATTGCACGTATGTCAGTCCTTTGAGCTTCAGGACAAAAGCTCCGTGTGGAGCTCGGATGAACTCAGTTGTTGC	Ppe06	28578634	-
Mo	LG6	mo91510	52.2	CAGCCTTCACAGTCGCTTTGCTGTTTCTCTTTGTTTTTCCCTTTACCTTTCTTCTTTTCATTTGAATTGTTAGGTTTCTGGTCAGGCCACAG	Ppe06	28409946	+
Mo	LG6	mo91809	52.4	CAGCCCTCGTCTGTTTCCGGTGGCCAGTCAACGGCGTCGTTTTGAGCTTCGACGTCAACCGGTACATGTTCCGAGTTGAGCACAGTGGGTTG	Ppe06	28805400	+
Mo	LG6	mo92037	52.9	CAGCAAAAGAAAATAGTCCGATGTTTGAATCAGTGGATGACAGAAATTACATCACGTGTGAAAGAGCTTTAGATTCGGTATTAAAGCAAATC	Ppe06	29077769	+
Mo	LG6	mo92147	53.6	CTGCGTCCATTGCTGGCTCAAGGGTTCTAGCAACCAGGCCAAAACTTCTTGCTGCTG	Ppe06	29212474	+
Mo	LG6	mo92376	53.6	CTGCTGGGAAGGAAGAGAGAGGGAGAGGGAGAGGGAGAGGGAGAGGGAGGGAAGTTCTGGAGGCTG	Ppe06	29457326	-
Mo	LG6	mo92369	53.7	CAGCAAAGAATAGATAGGCCTTAAGCCTCAGCATTACAAAGGAAAACGCAAGGGCTTGACTGGAGCTTGTGGGAAGTCAATGCTTCCGTGGT	Ppe06	29441489	-
Mo	LG6	mo93192	56.3	CTGCCATCAAGTAACATTCCTTTGTAAACTGTGCCATAGCCTCCCTGACCAAGAAACCGGCTCTCGTTGAAATTATCTGTCGCTTCCGGCAG	Ppe06	30274409	-
Mo	LG6	mo93191	56.8	CTGCCGGAAGCGACAGATAATTTCAACGAGAGCCGGTTTCTTGGTCAGGGAGGCTATGGCACAGTTTACAAAGGAATGTTACTTGATGGCAG	Ppe06	30274318	+
Mo	LG6	mo93544	57	CAGCTTGATGAAGCATGCCAAAAGGTGGAGGGATGAGGTGGTTGTGAGAATGATTATTAGGAACAGCAGCAG	Ppe06	30581089	+
Mo	LG7	mo99526	0	CTGCTCCTCTGGTATCCCTTGGCAGTCGTCAGATGTTTGGTTCCATCCTTCACATAGTGGGAAGCATTCATGACATGGTGTTCAATATCATC	Ppe07	132325	-
Mo	LG7	mo99518	0.3	CTGCATCAGATATTCTTAGACATGGCTGTGATGGTGGAGGCTCAGGGAGAGCAGATGGATGATATTGAACACCATGTCATGAATGCTTCCCA	Ppe07	132177	+
Mo	LG7	mo107464	1.8	CAGCTTTCTAGACCGTACAAACAACCGGGCGGATTCAGCTAAACCAGAGACTGAGAAAGTTTCTCGAGGATATAGATCAGTGCCTTACTTTG	Ppe07	233824	+
Mo	LG7	mo108043	2.7	CAGCATCATGATGGCTTTACTACCATTCTCCAGTTCCATCTTGGCCACACAGCTGTCACCAATGCCTTTGAATATCACTCCATGGCCACTG	Ppe07	399684	+
Mo	LG7	mo108199	3.4	CAGCCCAGGAGCCAACATTCCCAAAACCCTGATATTGATGCAAATATACCATTCAATTCTTCAATTTATTTCAGTTTAGAGATGTGATTAAT	Ppe07	439876	+
Mo	LG7	mo108458	4.1	CTGCAGAAAGTAGATAAATGACATAAAGAATTTCAGGAGAGCTCCAAAAGAATCTGATATGAGAAAATAATTAAATTCAAGAACTGGTCTAG	Ppe07	547279	-
Mo	LG7	mo107848	11.8	CTGCAAAACCAACTGAATTGGTCACAGAAGAGAGTGCACTGTATTCTCATGCCGTTAGTAATCCTACAGTATCAACGGATTCTGATTTTACT	Ppe07	3421083	-
Mo	LG7	mo107826	12.7	CACTTTCCGAGGGTATAACTGCAAGATCGAGTCGTCAAATAGAAAGGAAGGCCAGAAGAGCCAAAGCAG	Ppe07	3381480	-
Mo	LG7	mo108528	16.9	CAGCTCCTTCCAATCCGTCTTCTCTCCATTCAGATTCTGAACAACCGTACGGAAAACCACAAATCCCCAAATTCCAAAACCAAGAAAGTG	Ppe07	5529157	-
Mo	LG7	mo108582	17	CAGCTGGCAGATGCAAAAGATGTAATGAAGGCGATTCGGAATGTTGAAGGTGTTAGATTTCCTGTCTTAACTCCTAATCTTAAAGTAAGCAC	Ppe07	5728526	-
Mo	LG7	mo108601	17.1	CTGCCTGAAATCACAGAACAAAAGGTTATTTGTTATCCATTGAAGCCTTTGAAGAATTTTCCACAGGCAAACTTTCATTACCTGTACAATGG	Ppe07	5843930	-
Mo	LG7	mo108381	17.2	CAGCTCATGAGTGTGGACGGCCTCACCCGGGAGAATGTTGCCAGCCATTTGCAGAAGTACCGTCTCTATCTCAAGCGTATGCAGGGTTTGTC	Ppe07	5167309	-
Mo	LG7	mo99548	31.9	CTGCTTCTGTTTTTCTGGTCATAAACAACAATGGCGTTAAGGCCTCACACAACATATACTCCAGGCTTCAGAATGCTGCTG	Ppe07	13288881	-
Mo	LG7	mo100225	39.9	CAGCTTCGGTTTTAGCCTGATTCGCAAAGTGGAGGGTCTGTACCAGAAGCACATTTGTCTTGGCAACTTCTTGCTG	Ppe07	14359055	-
Mo	LG7	mo100625	40	CAGCATGAAGGTGGTAATGTCAAACTTGAATAGGTAAAGACAAGAAAATTAAGAACCTTACTTGTTGCCCCAACGTTCATGAAGATGAAGGA	Ppe07	14804265	+
Mo	LG7	mo100597	40.1	CTGCCCATTCTTTCTTGATCTCTCCCCAGTAAGCTGGCCCCTTCTTGCTTCCCTCAACATAATCAAAATCTCTCTCATCCTCTGCA	Ppe07	14792214	+
Mo	LG7	mo100386	40.2	CTGCATGCCAAAGTCAGCCATGGTATCCTGCCGTTTTAAATACTTAGAAGGAAAGAGAGATGATGAACAGTAGGAAGGCTCTAGGAAAAAGA	Ppe07	14575738	+
Mo	LG7	mo100508	40.4	CAGCATTGTAACGACCCGGATCACTTGCATCCTTCCAAAACCAAGTTAACCGAACTAATCGTGACACTGCCTAAATTCTACAACCATATAAA	Ppe07	14696699	+
Mo	LG7	mo101163	46.1	CAGCTCTCAACCATGGAAGATAGCTCTCAGAGGTCGTCAGAGCTTGATGCTTATGTGAAAAGGCTCGAAGATGAAATGAGAAAGATTGAAGT	Ppe07	15455887	-
Mo	LG7	mo101654	49.4	CTGCAAAAGAAGAGAACGATCCTTCGAAAGCACGATCAAAGGCATAAATCATGGTTCGGTGTTTGACGGGGACAACCTCAGCAAACATAGG	Ppe07	16097304	+
Mo	LG7	mo101609	49.6	CAGCCTCTCTCCGCTTGCCTTCCTTCCAAAGACTCTTCACAAGCAACTCTTTTGTGGCGGAGTCAGGCATCAAATTTAAATTCCTCAGGTC	Ppe07	16016671	-
Mo	LG7	mo101576	49.7	CAGCACCACTTGCAACAGCCCATGATGGCCACCACCACCGCAAGCGCGGTGGCGCT	Ppe07	15986037	-
Mo	LG7	mo101463	50.4	CTGCGCCCAACTGTGACTTTTCCACTTAACTTGCCCGTCGAAGACCACGACTGAAAAAATTTCAACACTTCAAAAATAAACAGTACCCGGT	Ppe07	15872924	-
Mo	LG7	mo102862	60.4	CTGCTTCCTCTTCTGGCTTGCCTTCTTTTGGGAAGAGAGCATTCCCTGACTCTGATCATAGCAACTCGGGAGGAGATCGAAGACATAATCGC	Ppe07	17374463	-
Mo	LG7	mo104004	69	CTGCTCTGGCTCTTCTCTCCAAAATTCTCTTTCCCAACCGCCCAAACCTTCCACCAGGCCCCAAACCATGGCCTATAATTGGCAACCTCAAC	Ppe07	18624887	+
Mo	LG7	mo104100	69.6	CAGCTCGATCTTTAATAATTTTCATGGCCGTAGAAAAGGGGCCCGGCCAATCTTCGATATCCTGTGCCACTTCAACCTGAGGAGGCAACTGA	Ppe07	18701884	+
Mo	LG7	mo103973	69.7	CAGCTCCAAAGCTCAGCCATGGCCTCCGAGGCCCGGTTCTGGTTTGCTG	Ppe07	18587581	-
Mo	LG7	mo104014	69.7	CAGCATGTGTGATGTGGGGCATCTGTCGGTGTAACTTTAAGTGTGATGGCAAGACAATGCTG	Ppe07	18637959	-
Mo	LG7	mo103988	69.7	CAGCAGGAGATAATTAACATGTGAAAAACAAATTAGAAATGGATTGTGTCATCCGAAAGGGAGGACCCTCCTT	Ppe07	18607284	+
Mo	LG7	mo104084	69.7	CAGCCATGAGGAGAGGTGTTCTTCCTTCGCTATCGACAACTTGCGTTAAAGTGGAATTCGCAGCC	Ppe07	18696420	+
Mo	LG7	mo104300	70.2	CAGCACTCAAGCTTCAGCTATCAACTTGTGTAAATTCCAGAGCGTTTGCATCCGGGTCTCGTGTAAAAATAGCTGGCCTCCCAGACTTGCTA	Ppe07	18984043	-
Mo	LG7	mo104373	70.3	CAGCAGGGAACACACTTTAATCCTTTCGGGAAATCTTCGGTAGCTAGTTCTAGTAGTGAGAAACCAGTTAGCTTGCCTTCATTTTGG	Ppe07	19063708	-
Mo	LG7	mo104330	70.9	CAGCCACTGGGTTTTAGCAATGCGAAAGCTCCACAGTAAGTATTTGTGTAACTCTACGATGTCGTATTGACTATTGACAGCAG	Ppe07	19012611	+
Mo	LG7	mo104304	71.2	CAGCCTCAGCTTCTTCATTGCCAATTTCGCCATTAAAAAGAGAAGCCCCGAAGTTTGGAGCGTTGACTAAAATAGCAGTCGTAAAGTCGTAT	Ppe07	18988455	+
Mo	LG7	mo104365	71.5	CAGCGAGGAAGCCATTCAAGGCAAGGAGTGCGTAAAGCCGGTGGTTTTGGTCACAAATGGGGAGGGAATCGAGTCTCCTGGTCTCACATTTC	Ppe07	19061235	-
Mo	LG7	mo106147	92.4	CAGCCGCGAGGTAATGTAGCCGAAAATAGGGGCGCTTCGTACTGCAAATCGAACACCACCAGCTCCCTCGGGAACGTCACGAACAGAATGTG	Ppe07	20973340	-
Mo	LG7	mo106860	97	CTGCAGAACTGGTTGTACTCCAACGTATCACCATTGTCCTTCTTCACCTCCACCACCAGAAACGACGGCGTCATCGCGAATATCTCCGCCGC	Ppe07	21710001	+
Mo	LG7	mo107338	98	CAGCCCCTTTCAGAACTTCTTCTTCTTCTTGTTGATGATTATGTATTTATTCTGCCATAGCCCAGTAAATCGAGCCCGTCTTTGACTCTGC	Ppe07	22213569	+
Mo	LG7	mo107166	103.4	CAGCCAGGCAAGGCAGAGGACAGGGATAAAGCGATTGTCAACGGAAAATTCATACCATCGAACCCTATTAATTTGGTAGCTG	Ppe07	22055059	+
Mo	LG8	mo114299	0	CTGCCAACTTCCCTCCCAGGTGTTTAAGGCTGTAATCAAGAAGCTCTGGAGAGGAACTCTTGTACAATGCGGCCCTGAGGGCACGCTTTGAC	Ppe08	175225	-
Mo	LG8	mo114284	0.1	CAGCAGTTGGTGTTGGAGAGGATATCTGGGTGTCAAAGCGTGCCCTCAGGGCCGCATTGTACAAGAGTTCCTCTCCAGAGCTTCTTGATTAC	Ppe08	175103	+
Mo	LG8	mo120374	0.9	CAGCTGGAAAGCGAGCAAGATTAATCCTGCAAATCACCTCTCAAGGCATAACGCCAATGACAGTTTCACTGGCTGTGGCTG	Ppe08	611492	+
Mo	LG8	mo110379	4.1	CTGCTGAAGTATGGACACACAATAGAAGAATAGCCTGTGTTGTGTATGTCAACGATAATTCTACATGCCAACCTGTGGATGATCCAAACAG	Ppe08	1045981	+
Mo	LG8	mo119837	8.1	CTGCAATCCGATGGGCCACGGACTACCTTTTAAAGTGCGCTCGAGTCACTCCCGGCAGGCTCTACGTTGGAGTTGGTGACCCCAATGTAGAC	Ppe08	471627	-
Mo	LG8	mo120088	20.9	CTGCGAACACCAGTTGCAATGCACTTTACTTTCACGTAGCCATCTGGATCCATTGCTTTACCAACAACAGCGTCAGGTTTCAAAAATGAAG	Ppe08	5513362	-
Mo	LG8	mo121249	23.3	CTGCATTGGCTGGAACACTTCTAGCCATAGCTGGTCCAAAGCCCCTGTAGAGGCCTTTGACTCCCTCTGAGGCCAGGATCTTTCTAAACGC	Ppe08	9175711	-
Mo	LG8	mo121393	30.4	CAGCACCCAAAGCCACTCTCATCCCTTCAATAGCTTCCATGACAGCATTTATAACGTGCGGGGATGTCTCAAATATGTTTGGCCAGACATAG	Ppe08	9593977	+
Mo	LG8	mo121506	30.5	CAGCTTCGATATCGGATTCGAGCTCACACCTTTTCGGGTTATCAGTCTATTTGACTTGGGCAGAGGGAATGCACCTGCAG	Ppe08	9847793	-
Mo	LG8	mo110648	32.3	CTGCAACAGTACCAAACCACACTATGAAAGAAATTCCAGAAATAAGCGATAACAAGCAATAGAACAGAGTTGGAACATCGATAATTGAGTTA	Ppe08	11193962	+
Mo	LG8	mo110590	32.3	CAGCGCTTCCTAGCATATCTGAGAGGGGTTTGTAGATTATTTCAACATCTTTGAACTCTTCACGTAGGGCAG	Ppe08	11112619	+
Mo	LG8	mo110611	32.3	CAGCTAATAATATACTTGCAAGTACCTGCATAGGCTTCAGACTATTAAATTCTCTATCATCAGTTTTGCTCACTCCTTCTTGAGCTTGCAG	Ppe08	11135267	-
Mo	LG8	mo110593	32.3	CTGCCCTACGTGAAGAGTTCAAAGATGTTGAAATAATCTACAAACCCCTCTCAGATATGCTAGGAAGCGCTGC	Ppe08	11112690	-
Mo	LG8	mo110577	32.3	CAGCAGTAAGTTTGTTACAAATTATAGATCCTAGAAAAATGTCTCCCTTTAAAGGCAATATAATATTGAGTGCGTAAATACCAGTGTCGGCA	Ppe08	11100514	-
Mo	LG8	mo110853	33.2	CAGCTGGCCAACCGCTTGTGGAGTAACACAAATGATATGAACCATGTAACGGAGAGCGCTGCC	Ppe08	11788802	-
Mo	LG8	mo110765	33.5	CAGCTGCTCCCCACGCAGACCGCCACGTGTCCTGCGGGAACGTCGGACGGCGCACGTGCTG	Ppe08	11529063	+
Mo	LG8	mo110911	33.6	CTGCGATCACTGAAGTTCTGAACGATAGCTTGGAGAATGTGGCTCATGCTTTTGTTTCCAAAGCGGAAATGCAGAAGGTAAAACTGTTCTCC	Ppe08	11904638	-
Mo	LG8	mo110784	33.6	CAGCATCCCTCTCAGCAATAATGGACATGATCTTCTTGTTCATGACTAAGGCATTTGGTTCCTTTGCTTGCTG	Ppe08	11617998	+
Mo	LG8	mo110768	33.6	CAGCACGTGCGCCGTCCGACGTTCCCGCAGGACACGTGGCGGTCTGCGTGGGGAGCAGCTG	Ppe08	11529123	-
Mo	LG8	mo121481	34.7	CTGCTACTCCCTGACCGTGATCTTGATCGCCAACTTCGTTATCATCATTGACTGCTACCTGACCCCCAACAACCATTCTACCATAGTAAATA	Ppe08	9788293	-
Mo	LG8	mo112527	46.6	CAGCTCGATCGTTGCCAGCGCTCGCTCCGAGTCGCATTTCTCAAAGTCGGCCAAGGCGTTGATGAGCGTTTCAGGCGCGCCGGCCGATACGG	Ppe08	15161031	-
Mo	LG8	mo112911	47.3	CAGCACTGACTCATCACCGAGTCGACCGACTCGGTCTCCGAGTTTGCCGAGTCCTTTACCAGAAGCTCCCAGTAGATCACGTAGTGCCCCGG	Ppe08	15740296	-
Mo	LG8	mo112724	47.5	CAGTTTCAAAATGATGACAATTAGGCAGAATTTGGAGAAGGTCTCTTTAGAAGCAAGCACATTGCAGGACAT	Ppe08	15402140	-
Mo	LG8	mo112723	47.5	CTGCAATGTGCTTGCTTCTAAAGAGACCTTCTCCAAATTCTGCCTAATTGTCATCATTTTGAAA	Ppe08	15402067	+
Mo	LG8	mo112525	47.9	CAGCGGTGGCGTCGGACCCGGACCGGGTCACGTACCTGGCCAGGCTTGTTCAGCACTCGTCGATGGAGGTCCGAGTCAACTCGGCCGCGTTG	Ppe08	15160667	+
Mo	LG8	mo114570	59.3	CTGCTTGAAGCTTCAAAAACAATAGGCTGAAAGCCCTTTGAAAGTGTGTACTTGCAGGCAAGGAGGCCACTGATCCCAGCTCCGATAATTGC	Ppe08	17883202	+
Mo	LG8	mo114406	60.2	CTGCAATTAGATTTTTGAGACATAGATGTCGTGCATTCTCCTTGACTATGTGGAAACATTTCACTACAAATTTCAATCACTTTCTTTAAACA	Ppe08	17668665	+
Mo	LG8	mo114310	60.9	CTGCGAATCACATATATGTATAACTTAAAAATCAAAGCATGTGTTGCTCAAAAACATGCCTACTAGTATTGGGATAGGAAGATATATAGCAG	Ppe08	17533335	+
Mo	LG8	mo114489	61.6	CAGCTCACTCTGCACATTCTCACTGTCTACCATGCTGTCAGAGTTGCTTGTTTCTTGACACACAAGGGAGCTCAATGCAG	Ppe08	17793008	-
Mo	LG8	mo115330	63.9	CTGCTCCTTCTGGGGTCTTGTAGTCAAGAACCTCATCTGCCCCCAAGCTCTTGATAAATTCGATGTTACGAGCACCGCATGTGGCTGTAAC	Ppe08	18784877	-
Mo	LG8	mo116370	79.4	CAGCATCCATTTGATAAAGCTTCTCCCATTCAGTACCATTGAACCAAGGATGAACCTGAAAAAGGAATCAGCAG	Ppe08	20067886	+
Mo	LG8	mo116665	83.6	CTGCCGTACATGTTATTTAGTACTTCCGGAATCATGAAATTTCGGTCACCCTCAAAAGAATTCGAATTCTTGTTTTCGGAGTAAAATGGCAG	Ppe08	20377359	-
Mo	LG8	mo116980	83.9	CAGCAATGCCTATAACTCCTCCAGACTCGTTTACAGCACCCAAGTCTCTTTCCTTAACCATTGTTGCGAGCCCTGCATGGTCAAAGTCAGG	Ppe08	20751965	-
Mo	LG8	mo117176	84.2	CAGCCTTGTGGGCATCAGATATCTAACTCGCCTAATAAGATAGCATATGAGATTGAATGATTGGAAAATATGCTTTGATGTGCAGAGGAT	Ppe08	20906096	-
Mo	LG8	mo116663	84.6	CTGCCATTTTACTCCGAAAACAAGAATTCGAATTCTTTTGAGGGTGACCGAAATTTCATGATTCCGGAAGTACTAAATAACATGTACGGCA	Ppe08	20377268	+
Mo	LG8	mo116617	84.8	CAGCTCAACACCAACAAATAAAGCAGGTCCAAATATGCAACAAAAGCTCATAAAACATTAAACAAAAAAAGCCATAGATCTAGAACACAGGA	Ppe08	20313223	+
Mo	LG8	mo116611	84.8	CAGCGGAGATATCAAAGGGCGTGCACAACCAGTACCAGCTGAATGGAAGGACACTTTGTCCTGCAGAGCTGGAGAT	Ppe08	20306821	-
Mo	LG8	mo117429	85.4	CAGCAGATTGTTCTCCAACTGGTACCCTCCGATCACAATCGAAGTCCTTGGGCTCTCACCGCCATTCACAACGGCAAGGCACAGAACGTCGT	Ppe08	21224162	+
Mo	LG8	mo116854	85.5	CTGCGTAGGGTTCGCCGAAAGAGAGAAGCATTTGGAGAATCAAGCATTTCACCCCAAGCTGTTCTGGATGCAG	Ppe08	20603827	-
Mo	LG8	mo116905	85.5	CAGCTGGTTTTCTGCAACTGAAGAAGCCTCAAAATCCATTGCTTATGCGCTCTCCATCTCAAGCATCCACTCTTTCACTCAAGAAATTTAC	Ppe08	20663534	+
Mo	LG8	mo116760	85.5	CAGCTCGGAGGCGCTTCTCGGAGCCAATTCCAAGAACCCTTTTGAGCTTCCACACTGGGGGTAACGATCTGAACCTGTCGCTG	Ppe08	20520298	+
Mo	LG8	mo116843	85.5	CTGCGGCTAGCGACGGTTTTATTCGTCGCCAAAGACGTTTCATTTGAGACCCAAAATTCGTCACGGAAAGTGTAAAAACCGCTG	Ppe08	20597014	-
Mo	LG8	mo116872	85.5	CTGCGTTTTCCAGCACCTGTTTCAAAAGGATTTTCATGTACAAACTTCAGGAGCCATGTCGTGCAGGAGATCGGT	Ppe08	20622797	-
Mo	LG8	mo116761	85.5	CAGCGACAGGTTCAGATCGTTACCCCCAGTGTGGAAGCTCAAAAGGGTTCTTGGAATTGGCTCCGAGAAGCGCCTCCGAGCTG	Ppe08	20520380	-
Mo	LG8	mo116779	85.6	CAGCGACAAATTTCCATAACCAAGTCCACCCTCCCTTCACCGCTAGGGCTAAA	Ppe08	20531895	-
Mo	LG8	mo116801	85.6	CAGCTCACAAGTAAAGGATATGTCTTTTGCTTGCCACTAGGGTAAAGGGATGGTTCATAGCAGGTGGAGAACCTTCTTCTACATATATCATG	Ppe08	20544136	-
Mo	LG8	mo116906	85.6	CAGCCATTGGGGTAAATTTCTTGAGTGAAAGAGTGGATGCTTGAGATGGAGAGCGCATAAGCAATGGATTTTGAGGCTTCTTCAGTTGCAG	Ppe08	20663635	-
Mo	LG8	mo116871	85.6	CTGCACGACATGGCTCCTGAAGTTTGTACATGAAAATCCTTTTGAAACAGGTGCTGGAAAACGCAG	Ppe08	20622732	+
Mo	LG8	mo116853	85.6	CTGCATCCAGAACAGCTTGGGGTGAAATGCTTGATTCTCCAAATGCTTCTCTCTTTCGGCGAACCCTACGCAGC	Ppe08	20603755	+
Mo	LG8	mo116842	85.6	CAGCGGTTTTTACACTTTCTGTGACGAATTTCGGGTCTCAAATGAAACATCTTTAGCGACGAATAAAACCGTCGCTAGCCGCAG	Ppe08	20596931	+
Mo	LG8	mo116958	85.9	CTGCCAACCCCATGTGTATTGTCTTTAGGCAAAAGACCCCATGGCCTATCTGGTTGCTCCATGTGACCCTATTACTCTCTGTACATGCTG	Ppe08	20720281	+
Mo	LG8	mo116972	86.2	CAGCCCTGGTGTTTATCGTGGCCGTAATAGGGACCGTAGCCGCAGTCGCAG	Ppe08	20735488	-
Mo	LG8	mo116986	86.3	CAGCAGTTTCAGCTGGAGATGTTCCCTTAACAGCAGTTCAACTATTATGGGTGAATCTCATCATGGACACTCTTGGTGCTCTGGCTCTTGCA	Ppe08	20754132	+
Mo	LG8	mo117094	86.3	CAGCCAAGAACAGAGGAGTCTCATTATCTTTGTTAAGAACATTGACCAAACACGGATATTTTTTGGCAATGCACTCACACATTCTCACATTC	Ppe08	20845789	+
Mo	LG8	mo117095	86.3	CAGCATCGATGGGGAATGTGAGAATGTGTGAGTGCATTGCCAAAAAATATCCGTGTTTGGTCAATGTTCTTAACAAAGATAATGAGACTCCT	Ppe08	20845893	-
Mo	LG8	mo116934	86.4	CAGCAATCGAACAGTGTCTTAGCTTATTGTGTTCATGTGCATGCCTTGAGTGAGTCAGAGTTGCAG	Ppe08	20705392	-
Mo	LG8	mo116960	86.4	CAGCATGTACAGAGAGTAATAGGGTCACATGGAGCAACCAGATAGGCCATGGGGTCTTTTGCCTAAAGACAATACACATGGGGTTGGCAG	Ppe08	20720370	-
Mo	LG8	mo116990	86.4	CTGCATATAGGGTAGGGTGGTGGGCCCCATTGCTTGCCCTGTTAGCCTGCTG	Ppe08	20763675	+
Mo	LG8	mo117101	86.4	CAGCTCCATGTGTACCGGCTCTTGCTAAGAAAGAATATCCCCAACAAAGACCACATGTTCAGCAAAGTGGATAATAAAGGGAATAGTGTGC	Ppe08	20848052	-
Mo	LG8	mo116991	86.4	CAGCAGGCTAACAGGGCAAGCAATGGGGACCACCACCCTACCCTATATGCAGGAGATC	Ppe08	20763726	-
Mo	LG8	mo117003	86.4	CAGCCTTGTCCATTTTACCGCATCTTAAGTACATAGCAAGCAAAGAATTTGCCACGTAAATATCTAAGCAGTGACCCGATTTCATAACAGC	Ppe08	20766322	+
Mo	LG8	mo117117	86.6	CAGCGTCGTTACTTTGGGCTGAAAACAGAGGCACGAGGGGTCGTAGAGTTCGAGTGTAAGAACCAGAGAGAACACGACGTGTGGACGCATG	Ppe08	20856000	-
Mo	LG8	mo117318	86.8	CTGCCAATTTCACAGAAACCTTAAAGAGAAAGCATCTTGCAGTTCAGCAAGCTCCAGCCTCTGATGGAAATGAAATGGTATGTCTTCATCAT	Ppe08	21077022	-
Mo	LG8	mo117182	87.1	CAGCGTCGAAACCTCGTCGTTGATGAGGGACTTGCTCAAGCAGGCCGGCGGCGTGGCGGTGGTTGATGGTGGACTTGCCACCGAGCTCGAAC	Ppe08	20913795	+
Mo	LG8	mo117245	87.1	CAGCATTTTTTTTCCTTCCCATCTTACTATATATTCATTTCTAACGAATCTGCCCCAGGAATGTCAAGATGTCCGAGTAAACCTATCACCTA	Ppe08	20982231	-
Mo	LG8	mo117197	87.1	CTGCGCCGTTTGGGCAATAAGTCGAACATCTGCCGGGTTACGGCGCGAAAAGTAGGGGGAAGAAAGCTGGTTGAGCCAGAGGATGCAGTTGA	Ppe08	20921522	-
Mo	LG8	mo117236	87.1	CAGCTCAAATGATGAGCTCAAGCTCCTAAATCTCACATACCCTAAAAACGAAGGTTTTGATTCTTCGCTCCGAGTTCTCAAATTTCACAAGC	Ppe08	20972805	+
Mo	LG8	mo117184	87.1	CAGCATCGGAAATGAAATGGCTTTGTTTTGTAGTCTGATGAGTGGGGTACCCGTAAATGTATAAAAATGGGCTTTGTGTTCGAAAATCAGCC	Ppe08	20913991	+
Mo	LG8	mo117112	87.1	CAGCCATAAGCATTGCTATAAGAAACAATCAAGGCCAAAGGCTCACGTACCATTGAGCTCCTCCCATGGCACTTGTGGAAAAATCTAAGTC	Ppe08	20852330	-
Mo	LG8	mo117111	87.2	CAGCTGACTTAGATTTTTCCACAAGTGCCATGGGAGGAGCTCAATGGTACGTGAGCCTTTGGCCTTGATTGTTTCTTATAGCAATGCTTATG	Ppe08	20852235	+
Mo	LG8	mo117116	87.2	CAGCCTTGAAACTCCATGCGTCCACACGTCGTGTTCTCTCTGGTTCTTACACTCGAACTCTACGACCCCTCGTGCCTCTGTTTTCAGCCCAA	Ppe08	20855896	+
Mo	LG8	mo117309	87.3	CAGCAAGAGATGCTGTATTCTCCCCATTCATCTCACCCTCAAGCTTGCAAGATTGAAGGGACGGCGGCACATACTGCTTTTGTGACTGTTGT	Ppe08	21076230	+
Mo	LG8	mo117248	87.8	CTGCCATTCATAGCCCTGAACTTTTTAGAGCTCGACAGGAGGTTGGCTCATGTGAGGATCTACTATGCGTGTCCGCTTTTGACCCAGATAAT	Ppe08	20982600	+
Mo	LG8	mo117243	87.9	CAGCAATTAATCCATACTAGGTGATAGGTTTACTCGGACATCTTGACATTCCTGGGGCAGATTCGTTAGAAATGAATATATAGTAAGATGGG	Ppe08	20982123	+
Mo	LG8	mo117305	88.7	CAGCTTTTAACCCATCATCAGCATTGTTGGAACCACCTGCAGTCTTCCTTTCGGATATTTGATGATTCTTTTTCTGCACCGCTTGAGGTGCC	Ppe08	21075870	+
Mo	LG8	mo117538	90.6	CAGCAGGTGGTCAGCTCATCACCCGTGCAAGCTGGCTCGCGCACATCGCCAATTGGCGCGTCTCATCCCGCACAACTTGAGCA	Ppe08	21344326	-
Mo	LG8	mo117233	91.2	CTGCACACCAGAAATGTTTGACCAAATTGACCAATACCTTCAGAAGTCAGAAAAATAAAATGAAAAGAAACAATTAGAAAATTTGTGATTAC	Ppe08	20970110	+
Mo	LG8	mo117879	93.7	CTGCAGATCATCAATGACTATTGATTACAAGTTTTATTGAATATGCAAGGCTACGAAAATTCACATTAGACTTTTTGTCTATGCTTCGC	Ppe08	21731973	-
Mo	LG8	mo117776	94	CTGCATTCCTCAAGACTAAATGCCCAAGCCTCAACGACACTACAACCACCGTGGAAATGGACCCTGGGAGCTCTTTAAAATTTGACACTGG	Ppe08	21602177	-
Mo	LG8	mo117846	94.2	CAGCCCAACCCTCCCATTTGTTTTAAAGTCATTAAAAGCTTATTTTTCTTCTTCTTTTTTAACAGTCCTGGGACCTCAATTGGAGTCAGTTC	Ppe08	21677324	+
Mo	LG8	mo117732	94.8	CTGCTTCTGGGTTCGGGTTTGGTTTTGATCTGGTTTGGGTTTGATGGGTTCGAAGCCATGGCTGTACCCGGCTCCGACCTATCGTACTCTC	Ppe08	21561765	+
Mo	LG8	mo118027	95.1	CAGCGGTCAATTGCAATTTCCCACACAAATGGTAATGGACAAGAGATGGAAGAAGTTACTTCAGAGTTAGGGTTGATTGATGCTG	Ppe08	21880340	-
Mo	LG8	mo118056	95.3	CAGCCACAGACGGCACAATTCCGCCTCCCGGAGCATCACCAAAGACCGTGTCACCGGGGTTGCCACCGCCGCTGACATTAGTAGAATTA	Ppe08	21909862	-
Mo	LG8	mo118118	96.8	CAGCATAGCACCTGTCAATGGCCATACAAATCAATCCCATAAAAAACAGAACGTAAAAATATTTTGCCACCTTCAAATGTTATCACTCTGA	Ppe08	21981216	-
Mo	LG8	mo116936	118.4	CAGCTTGAACATTCTGAGACAGATGATTAATGGCCATCCGATCAAACCAGTTATCATTATAGACTCTGCTCTTTTCTTCTGCACCAGTTACT	Ppe08	20705560	-
Mo	LG8	mo118090	120.6	CAGCTGAGTTAGGGTCTCCACCCCCGCCATACTTCAACGCCGGCATGTTTGTGTATGAGCCTAAAATCTCCACCTACAATGACCTCTTGGCT	Ppe08	21941842	-

## Sheet: male(Pa)map
Table S3-2. Alignment of female (Mo) genetic map against the P. persica v2.1 pseudochromosomes.
map	LG ID	Marker ID	map distance	sequence tag	Prunus persica v2.1 pseudochromosome	position	direction
Pa	LG1	pa23449	0	CTGCGGCCACATTTCATGTTTCTGGTGCGTCTTCAATGCCATGAATGCTGTTCGTGAGTCCTATTGTGCAGTTTGTTGGCGCCCATATAATC	Ppe01	523285	+
Pa	LG1	pa23629	0.7	CAGCTATCTATACCTGATGATCTTTTCATGTTGTGTCTCATGTGCATAAGCAAGCATCTCACTAGCCTTCTCACTTGCAGTTCCAACCATGA	Ppe01	555059	-
Pa	LG1	pa23825	0.8	CTGCTAAGGAGGAACTCTCTGAACTAGCTATTAAGGTTTCTAATGACTGTGAAGGGATAACCCCACTTGATACCATGAAAATGCCTTCCTTG	Ppe01	590467	+
Pa	LG1	pa23833	0.9	CTGCCGCTTTAGAGAACAGAAATGCCTCCACTGTACTGGCTCGGATTGGCAACTACTCTGTTGACAGATGCTTTACATCAACTGGAATCCCT	Ppe01	592203	+
Pa	LG1	pa24748	1.5	CTGCATTGCTTTGTTGTAGATGGAGGATCAACGAAGATGGGAGGAGTTGCACATTGACTGTCTCGTGAATGTTTAGGGTAGAGTTGGCTTG	Ppe01	778639	-
Pa	LG1	pa683	3.3	CAGCTGTCACGATTTTCAGATCGGTCGTCTTCCATGGAGGCGGTGGTGGTGCTCGATCTCACTGAGGATGATGTTGTGGTCGTCGTGGTTGA	Ppe01	1121753	+
Pa	LG1	pa946	4.1	AGCTTAAAAAATTGCGAAAACGAGAACTGAAAAGCCATGGAAGTTGAGGAGCAGGACGACACCATTTGCTGGAAATTGCCCTATCAACAGA	Ppe01	1166616	+
Pa	LG1	pa4606	6.8	AGCTGAGACTGCGTCGACTGCGGTCCCTTTTAACGGGAATTGCGACTATAAGGACAGCCAAAACAGGTCTACCAGAG	Ppe01	1967905	-
Pa	LG1	pa4553	7.4	CTGCAGTTGGACTTCTGGAAGGATGCTTTGTGAGCACGGGCTCCAGGATCATGGTCTTCACTTCTGGACCTGCAACTTTGGGTCCAGGAAT	Ppe01	1956806	+
Pa	LG1	pa9882	15.1	CTGCTATTCGGGCACCAGTTTATCCACCGACAATTGCTACAATCGATAGAGAACCCACTAATGACTTGTTAAAGCAG	Ppe01	2948936	+
Pa	LG1	pa16805	21.5	CTGCATTCACAAAGCATGATTAGAAGAAGGTTCAAACATCAGCATTAATTAAAGGGGAAAAAAAAGAAAAAGAAAAGAGGTTTCCTAACCTG	Ppe01	3804951	-
Pa	LG1	pa23267	24.2	CTGCCACTGGGCCCGATGACCCCAACGATCACGCCTTTTGGTATGTCCAAGCTCAACCCATTGAGTATGGCGCATCCAGTGGTCTCTGATTT	Ppe01	4941744	-
Pa	LG1	pa23348	25.5	CTGCGACGTCATTATCGTGGCACCGTTTCCGGTGAGATTGGGAGAGAGGAGGTTTCCCGGCTGAGAAAGAAGGCGCCGGTGGCGCGAGAATT	Ppe01	5056468	+
Pa	LG1	pa23837	30.6	CTGCAATTTCGCGTTTAGAGTCGTCAACCGAACCAAGTCTACCAAAGTCAGAATATGAGTTGACAGCGTCAAGAAAACCCCCTCGAGAGTAG	Ppe01	5922269	-
Pa	LG1	pa23679	31.1	CAGCAACCGAGAGAATACCGTTGGCATCAATGTCAAATTTGACTTCAATTTGAGGAACCCCACGTGGCGCAGGCGGGATACCATCCAAACGG	Ppe01	5630110	-
Pa	LG1	pa18265	34	CTGCTGCCCCCAAGAATGTCATGCATGTACATCTCAAGAATTGGCTCATGCCCACTGGCTTTGACTGGGTCAACTGCTG	Ppe01	4049201	-
Pa	LG1	pa18264	34	CTGCCCCCAAGAATGTCATGCATGTACATCTCAAGAATTGGCTCATGCCCACTGGCTTTGACTGGGTCAACTGCTG	Ppe01	4049198	-
Pa	LG1	pa24337	34.1	CAGCGGCAACCTAGGGTTTCGGTCCTCTGAGCGTAGGCGGTGGGTAAACCCGACCCGGATGGAGTTGCTCAACCGAATTATAGGCGGCGGA	Ppe01	6901111	+
Pa	LG1	pa24256	34.3	CTGCAACAATCTTCTTGAAAATTCGAAACCAATCCATTTCCAGTGACCAGTACGTATTAATTGTATATAGCTAGCAAAGTGTTTTTACTGTT	Ppe01	6749124	+
Pa	LG1	pa24258	34.5	CAGCGACATCCAGCTGAAACAGTAAAAACACTTTGCTAGCTATATACAATTAATACGTACTGGTCACTGGAAATGGATTGGTTTCGAATTTT	Ppe01	6749232	-
Pa	LG1	pa24217	35	CAGCATTTTGAGCAAGGCCGAGTCCTCCACCGCCCCGCTTTCCCTCTCAGCCGCCAAGTGCGGGGACACGGGGTCTCCCCACGCGTACATTG	Ppe01	6677646	+
Pa	LG1	pa23881	35.1	CAGCATAAGTAACAAAGAAACAATCTTGTGTTCAACAGAATTACGAACCGGAGACCATCAGTTACCTCTGGCCAAGCAGATCTTCTACTTAT	Ppe01	6013143	+
Pa	LG1	pa1194	62.9	CAGCTCTTTCAATAATAAAGCTCATATACTGGTTCGACATATGAAATTGTTATGAAAAATAAATCACCTAACACCGTATGATTCTTCCAAAA	Ppe01	12056641	+
Pa	LG1	pa1226	63	CAGCTTGGCTCTTCGCATAACGTCACTTGCTGATATGCCTAATGCTTGAGAGGTAAAACATGTGCCTTACGCTTGAGAGTTAAGACAGAAAC	Ppe01	12097383	+
Pa	LG1	pa1191	63.1	CAGCCTGGCTAATGAAAAACAGAGTATTACCATCTTCTTTATCATCATTTTCGGATTCCAATTCCATCCTTAGCCTGTGCTG	Ppe01	12053194	+
Pa	LG1	pa1046	63.5	CTGCTTCGGCGTCAGAACAGAGGAAATCCGTCCTTTCATGTTCCCGGACTATAGTCCAGTCCAGTCAGAGAGGCACTTGTATTTTGGTTGAT	Ppe01	11802279	-
Pa	LG1	pa1686	68.3	CTGCTTACATGACTCGTCAAACGTTTTGTTCACACCCATCAGTGTATGTGTACGCCGCTG	Ppe01	12826538	+
Pa	LG1	pa2448	72.5	CAGCTAAGACTCCTGTTCTGTGCACAACCTGTTTGATTAAATGTCTCAGTGGGCTTGTGTCTCTGCTG	Ppe01	14644470	+
Pa	LG1	pa2645	74.3	CTCCAAGCCTCTCGTTCTTGGCTTCGGTGGTAATTGTTGTAGTGTAGAGAGCACTGAGATGTTCTGCCTTAAGGATTGTGTTGGCAAA	Ppe01	14962466	+
Pa	LG1	pa2669	75	CTGCTTTCATATAAAATTTTCTGTCATGTGTTAAAAAAATCTTGAGATTTAGTTGTCATATGGAGACGTACTACAGCAATGTTGGATTGCGG	Ppe01	15020925	+
Pa	LG1	pa6474	90.9	CAGCTCAGGTTAATGGTTTGCCTTTCTTAGAGTACTAAATATTAATTTCATTTCGATGAGGGTAGCTCATTTGGGCTTGCTCTTTCATTTG	Ppe01	24051972	+
Pa	LG1	pa6973	91.4	CAGCTGACTCGAGCTTCAATGAAGCATGCCCCATTGTCATTGCATTCGATAAAGGAGTTGTCTTTGATCGTTCCAGCAAATGGATAGAAGC	Ppe01	25021004	-
Pa	LG1	pa6475	91.7	CTGCAAAATAGTAAATGTATATGAAACATAAGATCGTAAGATATCAAATGAAAGAGCAAGCCCAAATGAGCTACCCTCATCGAAATGAAATT	Ppe01	24052106	-
Pa	LG1	pa6535	92.2	CAGCTTAGCTTAGCTAACCCAAATGAACGTAGATTTGATTCTGATTGGTTCAACATGTTGGTGATTTGTTTATTCAGATTTCATTCGGAATT	Ppe01	24158918	+
Pa	LG1	pa6972	92.5	CAGCTAAAGAAATCACTATCTGAAACTCTAACTCGCTTCTATCCATTTGCTGGAACGATCAAAGACAACTCCTTTATCGAATGCAATGACAA	Ppe01	25020880	+
Pa	LG1	pa6886	92.9	CTGCCTTGAAGCAGGGTTGTGTTGATTGTTCCAGTCATGCGATGAATTATGTCTATCGATCAGTGTTCCAGCTGTGCAGC	Ppe01	24888117	+
Pa	LG1	pa7407	94.5	CTGCTTCACGAGAGCCTTAACCTCCGAGTCGCTCGAAAACAAGGCGGGGTACTGGTCTCTGAAGATGATGAGGATGAGCGAGAGGAGAACGC	Ppe01	25744001	-
Pa	LG1	pa7543	95.8	CTGCCATCATGCAACTGCAGAGCTTGGCTTCCATCAAACATCAAATTGTGCTTCAACAGCTGAGAGTTGAGGCATGAAGAAGGCACAATCTG	Ppe01	25938680	-
Pa	LG1	pa7721	96.9	CAGCAGTGTCATCCAGCTCGCCTCTCATATCCAAAGGATATGGCTTTCCATCAACCAGTGCGAAAGGATTCATCTCCAGAAAAGTGAAGTCC	Ppe01	26228133	+
Pa	LG1	pa7802	97.4	CAGCGCAAATTCAAAATCCAAGGCATTCCTGCATTGGTGGCCATTAGCCCCAATGGCCAGACACTCAGCACGCAAGCACGGCAG	Ppe01	26334554	-
Pa	LG1	pa7849	97.5	CAGCCAAGACAAACCCAAATAAACGAAAATCCAAAAGAAGAAAGAGAAATTACCGGAAGAGGAGAGTCAGTGTTCTGGAACTTGCCCTGCCT	Ppe01	26446272	+
Pa	LG1	pa8005	98.8	CTGCCTGAAAAATAAAATCTGAATAGATATTCGTTGACAAATTAGTGAATGTAGCCTCGATCACTGTCGTTTGTGGATTTCCAGGCAG	Ppe01	26676382	-
Pa	LG1	pa8041	99.1	CAGCAAAATGTTGGGTTTAAAATCAGTAACAGTGATCATGGTGATGGTGGAGTTTTTGGATGTGGGGTTGAACATTTTGAGCAAAGCAG	Ppe01	26727300	+
Pa	LG1	pa8259	100.3	CAGCAATTGAGAGAAGAACGTCATCTTCCTTCCGCTTCTTCTCACTGATCTCTTTAATCTCCGCCAGCAAGGCTG	Ppe01	27088737	+
Pa	LG1	pa8260	100.9	CAGCCTTGCTGGCGGAGATTAAAGAGATCAGTGAGAAGAAGCGGAAGGAAGATGACGTTCTTCTCTCAATTGCTG	Ppe01	27088811	-
Pa	LG1	pa8400	101.4	CTGCTGGACCAGACAAAGACACCAGGGCTGGTCAATTGGGCTGACAAATTTTGTGCACATACTGCTGTGAAAGATGTCATGCCTGAGACTG	Ppe01	27334095	+
Pa	LG1	pa9808	108.9	CAGCAAATATGCTACTTGGCAACACCTTCAAAGAGGGCTGAAGTTTGCTTTTCCCTTCAACTTTGACGATATAAAAACTAAACAAAAGTTAA	Ppe01	29414020	+
Pa	LG1	pa9824	109.3	CAGCTAAGCAAGATCAGCATGGTAATTATTTCAAGTGTTCCTCAGGCAAGAAAGTAGGTTACAGAAAGTTGAAGAAAAGAGATGAGAGATT	Ppe01	29426402	-
Pa	LG1	pa11844	126	CTGCCATAGATGGTTTGACGTTTTGTTAGGAATATAGTATATGCTAATCTATGAACCAAACGTTTCTAAAAGGTTGAGATTTTTTTATCCAA	Ppe01	32091211	+
Pa	LG1	pa11811	129.6	CAGCACCCATGCTAAACCCTTGGCCACCGCCATTGCCATCACTGAACTGATGATCAGGTGGAGTCAAGCTGCTG	Ppe01	32055641	+
Pa	LG1	pa11874	130.3	CTGCTTCTGAGCCGGGTGATGCTGGGGACAGTCACACTAAAGATGAGGAAAGCTG	Ppe01	32150607	+
Pa	LG1	pa11872	130.7	CTAGCTCACTCACATTTATACTAAGAGATTTGTGTCTCCTCCTCTTAAGGGCGTCAGAAAATTCCCATGGCAGCTG	Ppe01	32150207	-
Pa	LG1	pa12546	131.5	CAGCAAATAAATTGGGCCCCCCTATTATTGAAGAAGCTACGCTTGCATATGTTGTTGCGTCTTCTGTTTGATGATCATCTGAATCTGAATCT	Ppe01	32914847	-
Pa	LG1	pa12644	131.5	CAGCAATAAAAACACTTTGAGCATGCATCTGAATGCCGCAACACTTTGTTTCTCAAGTCATTGTATTGTTTATAAGTAAAACAAACATCAT	Ppe01	33026941	+
Pa	LG1	pa12563	132	CTGCTCAATTGAAAGACGCCGAATCCATCGTGTCTCAGATGGAGAGGAGCGGCATTTCACCCGATGAGCACACATACAGCCTGCTCATTGAT	Ppe01	32925513	-
Pa	LG1	pa12477	132.2	CAGCATTTTCAAGAAGATCAGCAAACAACCTCCACCCTTTTGGATTGACATCAAAATGCCTTCCATATTTTGAGAGCATAATTTTGCTGAGG	Ppe01	32804507	-
Pa	LG1	pa12720	132.2	AGCTGTAGCTGTAGCTTTAGCTGTGTCTGCTGTCTCTGTGTGTAATCCCTCCGAGTCTGAGGAAGGCTGAGGGAGAAGTGAGGAGT	Ppe01	33150291	-
Pa	LG1	pa12507	132.2	CTGCTCCGGCACCCACTCAATCCCAACTCACTGATCACGTGCTCCACGTGCTGTACTTTCTCATCCCTGCTCAGGCTCTTCGGCAG	Ppe01	32868004	-
Pa	LG1	pa12658	132.3	CAGCACTCATCTCTTCTTTCATCACTTATTATTATGATTATTGTGGGTGTAGGTGTAATTAGGAGATGCAATGGCGAAGGGTATTTGATTG	Ppe01	33039951	+
Pa	LG1	pa12481	132.3	CAGCATAGCAGTCTCTTCAAATCCGTGCATGCTATTAAACATGGGAGAGGGCAAGAATTCTCAAATCACAGAAGCAAATGCAACTGATATCT	Ppe01	32812746	+
Pa	LG1	pa13226	133.8	CAGCATCATCTTGATGGGATGGACTGATCGATCTACCTGAATTGGTTGTTGTACTCAGCACTTCAAATTTCGACTGAGCAG	Ppe01	33723464	+
Pa	LG1	pa13022	134.1	CAGCATCGGCCATTGCCTTACAAGAAGCCGTCCCACTTGAGCCATCGCTCCCCCTTTTTTCCTCGTGCAG	Ppe01	33487443	+
Pa	LG1	pa15213	139.9	CTGCCGTGACAGCCCAGATCATGACCATACAAATTTGCAGGCTCCTCCTGATCATCATCATCATCATCATCAAAACACGTACAAGAACAAGC	Ppe01	36186033	-
Pa	LG1	pa15130	140.1	CTGCCCAGCCTCCTTATCCAGGCTATCCCCCTCAACCAACATCGGGTGGATATCCCTCCAATTGGGACCAGTCAGCTGCTG	Ppe01	36062040	+
Pa	LG1	pa15140	140.5	CAGCATCATATGTCCCGCGAGTGTTCCCATTTGCATTGGCATCAGCAGAGTAGGCAGGAGGTTGTGCATATCCAGCACCATAAGATGCATTG	Ppe01	36062987	-
Pa	LG1	pa15040	140.9	CACCAAAAGCCTAAGAAAGCCAAACTGGGGGGCTGTGGCTAGCTTCACTGGATTCATTTTGATGGTACAGAAACAGAGTAAATTCAGAG	Ppe01	35953049	-
Pa	LG1	pa15098	141.3	CTGCACGCAGGTTGGCAAAGATGAACTCTCAGTTCAACTGATGAACAAACCAAACATTTTTAGACCTTATAATATTGAAGCTTCGAGTGCT	Ppe01	36023138	-
Pa	LG1	pa15009	141.3	CAGCTACTACCACCCCCGCCGCCACAGCCAACCCATCAAACACCAAGCCCCAACTCCGGCAACCATACCGCCCACAACCCCAGTACCGCCAC	Ppe01	35918867	-
Pa	LG1	pa15010	141.4	CAGCACAACACAACCAAGCACCTCAACATACGGATAAGCACAAAGGAGGAGAGCCAATGTGATTTGACCAAACTGCCCCACCCTTCTATA	Ppe01	35925635	+
Pa	LG1	pa14341	141.5	CAGCGACCTCACTTGGACCCAATGTAGACCATGTGTAAAATCTTGTTACAAACAGAAAGAGCCCATCTTCGACCCTTCTCTCTCCGCCTCCT	Ppe01	35204536	+
Pa	LG1	pa14382	141.5	CTGCCGCCGACGGCGTACAGCGCGTTGAAGGCGGCGTTTCGTCAGAGGATGAAGAGCTATCCGCTGACTCAGGCGCTCTCGATACTCGACAC	Ppe01	35244937	+
Pa	LG1	pa14304	141.6	CAGCCTTGCTCGAAAGACGTCTGCACTGTCGGAAAGATTCAACCATCAAAAGCTGC	Ppe01	35166982	+
Pa	LG1	pa14797	141.6	CTGCTAAAACAGTTTTGGGCCCCGAAATTGAATAGGGAGAGAAGAAGAATTGCAGAAGGCCATAAATGAGAGAGGCCCATCAGGCAATGAAG	Ppe01	35696920	-
Pa	LG1	pa14713	142	CAGCACTTCTTTAGTCAGTCTTTCACTTGTTGGTTGCCGGGCAATCACTTCTCTCGAACTGACATGCCCTTATCTTGAACAAGTTTCTTTA	Ppe01	35576474	-
Pa	LG1	pa14690	142	CTGCATCGAGGAGGACGAGCAGGTTTTCTTCATATGAGAGGTTGGTGGCCATCGGGTTGGCCCTTCTAGCTGTGCTTTCTCCTCTTTATATC	Ppe01	35569126	+
Pa	LG1	pa14916	142.3	CAGCCCAAGTTAGTAAACATTATACCTCAATAAATGCCCGACAAAGTGAGAGGAAAAGTCCAGTCTCATTTTCTCTCAGCATCCGAGTTGTA	Ppe01	35786624	-
Pa	LG1	pa15039	142.5	CTGCCAAAGATGTGTCCACAAACATAAATTGCAAGATACATAAACCTCTGAATTTACTCTGTTTCTGCACCATCAAAATGAATCCAGTGAAG	Ppe01	35952913	+
Pa	LG1	pa15097	144.2	CTGCTAAAGTTGATGAGAAGACGGCTGACAGCTGTCAAGCCCATACCCATATGGAATAATAGCACTCGAAGCTTCAATATTATAAGGTCTAA	Ppe01	36022988	+
Pa	LG1	pa16427	153.2	CAGCCACCTCATCAACACATGGTGGTCTCCTTGTTGCTCACAAATTGCCACGCAAATTCACTTCTTTTGACATGTTTCCAGTTCACAAAACT	Ppe01	37620298	-
Pa	LG1	pa17647	160.7	CTGCAACAAGCAAATCGCCTACGATTTCGAAGATCTCATTCGTTTGATGAGCTGTGGCCTTCACTTTAACTGAACCCTTGTCACTAGAAACA	Ppe01	39250412	+
Pa	LG2	pa26766	0	CTGCGAATGGTTGGCTCTGTTTCAGCTCCTTCCTGTTGTTGCATATGCTTGGCAGACTTCGAAGACAAAGACGTCTTGCGATCTGTGCCTAA	Ppe02	1187733	+
Pa	LG2	pa27819	11.8	CTGCCGCACGCCAACATCCAAAGAGCACAAGATTCCCACGGTTGTTACATGCCCGCCTGCACCGCGAAAGCCTGCCAGACGGGCGGCTTCCT	Ppe02	14994603	-
Pa	LG2	pa27829	12.4	CAGCTTCTGCTAAATCTTCATCCATACTCTTCAGTAATATAGCATTGAAATATTTTGCCCACATGAATGCTTGGCGTTGATCAATTTGGTGC	Ppe02	15017391	+
Pa	LG2	pa27923	12.4	CAGCTTTGTTTTCACAAAATCAAGAGCTAAAGGAAGTGAGTGGCTTTGTTTTGTGCTCTCTTTCTCTCTCATCACTGAGATTTTTTCCAT	Ppe02	15226145	-
Pa	LG2	pa27817	12.4	CAGCTTCCTCTTGCATGAGGAAGCCGCCCGTCTGGCAGGCTTTCGCGGTGCAGGCGGGCATGTAACAACCGTGGGAATCTTGTGCTCTTTGG	Ppe02	14994495	+
Pa	LG2	pa28013	13.5	CAGCTGGGGCAAAGTGCTTCGATTGATCGCAAGCTTTGAAATAAGGAGGTCCTCTGACTGTGGAGGCTCCCGTCTTTAGACCTAA	Ppe02	15376504	-
Pa	LG2	pa28036	14	CAGCCACATTTTGCTCCCGCTGTGGATTCTCTTGAACTGGAGACAGCACTTGTTGATGGTGATGAGGCACCAAAGCTATGGCAGGAGCAG	Ppe02	15453461	+
Pa	LG2	pa28669	14.7	CTGCCAACAATCTTTTTTTCTTTTTTTTCTTTTTCTTCAAATTTTTGGTGAGGAACACAGCATTCTGATTGTTGCGGGAAGGATTGCAAGTT	Ppe02	17020353	+
Pa	LG2	pa28627	15.8	CTGCCTTGGGACTGGAGAGTATCGATATATAATGGGCTTTCAATTCATGAAGATGGATTCTTCTCATAACCGAGACAACAAGAATGAGGTTC	Ppe02	16923606	-
Pa	LG2	pa28911	16.6	CAGCCTCTTTATTGCAGAGAGGTTCCCTAAGAGAAATGAAGGAGGAGGCCCTCTAATTCCTTGCTTCCCAAGCTTTGATCTTAGCCCTCTAG	Ppe02	17771124	-
Pa	LG2	pa30389	16.8	CTGCCTCATCAATGCCTTACAACGTTTGGCCATATGATATGGCAATTGAGCTAAAGCTTGTTTCTGGGCTTCAGTAATCTCAGGGTCTACCG	Ppe02	20304425	+
Pa	LG2	pa30313	17	CTGCCCTTGTATGCACATTCAATTAGGGAATGAGCATGTTAACTCTGACTAGATTAGGCACTGTGTGGCTACCTAGAATATCCGTCATCAGA	Ppe02	20181324	-
Pa	LG2	pa29052	17.4	CTGCACTCTATCTCTCTCTTCCATTGTCTGTTCAAAATGTGTAATGCGTTCCACGAGGCCATCAAGATGCTG	Ppe02	17975555	+
Pa	LG2	pa29313	17.4	CAGCTACAGGACTTGCAACTTTTGTTGTTATTGATGATGAAAATGCTAGCATAGATTGCGGGAGGGCTGAAGCGGTTATGCGGGATGGTGGC	Ppe02	18511158	+
Pa	LG2	pa29050	17.4	CAGCTCTAGCCATCAAAGGTGCTTCTGCTTTTCTCAATTTCCCTGAATTGGCTCAAACACTTCCCCAACCAGACTCCAAGTCTCCAAAGGAC	Ppe02	17971243	-
Pa	LG2	pa29314	17.4	CAGCCTCTGACTGGAGCCCTTCCCTCCAAGATTTTGCTAGGTTTAGGAGAAGGCATATGCCACCATCCCGCATAACCGCTTCAGCCCTCCT	Ppe02	18511307	-
Pa	LG2	pa30295	18.5	CAGCCAAGACTTGGTGGATGAGAGCTCATGGAGTGATATTGAATTTCATAGGTCTCTTAAAATATTTGGGACTTCATATGTTGCTG	Ppe02	20166876	+
Pa	LG2	pa31212	21.5	CAGCTCACCATAACATTTTAATTGTTGATAATTTGTGGGTTAGAGGCGGAATATGGATGAATAGGTATTATTTGTGTCGAGGGCAGAG	Ppe02	21325007	-
Pa	LG2	pa31872	22.5	CAGCCATTAGTGTAGGGATCACAGTGTCCAGCTAGGTTGACCATGGGGGTCTGGCCATTGCCAAAGGTTGGAAGAAAAGCTAAGTTCACAAA	Ppe02	22262723	+
Pa	LG2	pa31821	23.1	CAGCAGGGGTCTTGGCAGTATTCTTAGAGGTACCAGTTATTGAACCGAAAGGCTCAACCAGATTGCTTAGTCCAATGACTGAAGTTTCTTTC	Ppe02	22222659	+
Pa	LG2	pa31850	23.9	CTGCCATGGTTAGGGAATTTGTAGTGATAATATAGTGATGATGAATCTTGGCACCTTCACATTTGAATTTATATTATGGTGAAAACTTTTAC	Ppe02	22236001	+
Pa	LG2	pa32166	25	CAGCTCCCTGTGCTAGGTAATGGTTTAGAATCTTCTGGAAGGTTCCCTTCCGAAGAATTCGAAGCTCGAGCGGACCTATGGTATTGACCTTG	Ppe02	22595300	-
Pa	LG2	pa33837	29.3	CTGCCGCAGAGGTGGTTCGTCTTACTGCTGTGCCTGCGCCCCATTACTCAGGAAAGTCGCTTCAGGAGGTAGCAG	Ppe02	24749954	+
Pa	LG2	pa34077	30.2	CTGCCAGTATGGGGTTCCGCCAGGACCCCCAGTTTGCTCCCCTTATAAACTTGTTTCCAGGACAGGTGGCAACTGATGTTGCTG	Ppe02	25214857	-
Pa	LG2	pa34084	30.3	CAGCCAACACAATAGCAATGAATAGTCCAACAGCCAAACCCACTATAACACCAACTTTCATCTTAGAGCTTTTATTCAAAGAAGAGTCCAAG	Ppe02	25219447	+
Pa	LG2	pa34825	32.9	CAGCAAATCCTGCAAACTTAGGAGGTGGGTGTTTCGCGTAGATTCTGTTGGTGCACGGTTTCAGGTTGTATCAATTTTGCTTTTTTCTCTT	Ppe02	26008343	+
Pa	LG2	pa35364	39.4	CAGCATTAACAAAAGTATACGCTAAAGTCCATAAAGAAAGGTAAGGCGCCGGCAAGTAAAAACCAGTAGGTAAATAAGGTTACGAGCATAAC	Ppe02	26628386	-
Pa	LG2	pa35458	40.4	CTGCTATGGAAGGGAAGGCCAGTGGGATGAGGAGGGTTGAAATGAGGATTATAAGC	Ppe02	26731196	+
Pa	LG2	pa36617	44.6	CTGCAGAGATTTCACTCTGGAGTTGGCGACGCAAACGTGGAGTAGCAATTTTTATTCATTTTCTGACGGATATTAATAAGTTTCCTTGAACT	Ppe02	27966607	-
Pa	LG2	pa36044	45.2	CCTGCATGAACATCATAATGTTATTACATACTACCAAACTGAATGAGATACAACAGTAAGTGGGCATACCTGTGGACCACAGGAAAG	Ppe02	27358886	+
Pa	LG2	pa36675	46.5	CTGCCACGCAAACCACCCAAACATCATTCAAGAAAGAAATCATGAACATCATGGATATACGGTCAGAGCAGGGTATA	Ppe02	28097874	-
Pa	LG2	pa36633	46.8	CAGCTCCAGTCCTCCTTCCTCCCCTCCGCACCTGCACCCAGGTCTGTGATTTTCCCAGACTGAAACCAAGTTCATTTCGTTTCTGATTTCTT	Ppe02	27995648	-
Pa	LG2	pa36643	46.9	CTGCAAGACAGAGGAAGCTGAGTTCTTGAAGGGATTGAACATGCTAACCGCATTGAGGCATGAGAATTTAGTGAGATTGAGAGGATTTTGT	Ppe02	28022351	+
Pa	LG2	pa36653	46.9	CTGCAGTACAGATGCTTGATTTTTCAGTAACAAACACAAGCATATAGGCTAGACTCCTTTGATTACCAGCCCTTAACAAATATAAAGACTGC	Ppe02	28030870	-
Pa	LG2	pa36674	46.9	CTGCTCTGACCGTATATCCATGATGTTCATGATTTCTTTCTTGAATGATGTTTGGGTGGTTTGCGTGGCAG	Ppe02	28097804	+
Pa	LG2	pa36670	46.9	CTGCAAGGGAATTTGGACTGTTTACCACAAGAATGCACGTGCTCATAATGCTGACTCTTCTAAAATTGCTG	Ppe02	28086640	+
Pa	LG2	pa36652	46.9	CTGCAGTCTTTATATTTGTTAAGGGCTGGTAATCAAAGGAGTCTAGCCTATATGCTTGTGTTTGTTACTGAAAAATCAAGCATCTGTACTGC	Ppe02	28030777	+
Pa	LG2	pa36645	47	CAGCAAGTTTCCATTTGGAACAAAATCATAAATGAGAAAGCATTCTCCCCGGCCCTTTGAACAACAAAATCCTCTCAATCTCACTAAATTCT	Ppe02	28022504	-
Pa	LG2	pa36631	47.1	CTGCGTAAGCCATTGTGTTCAAGCTACTTGTTCGCTTTCCTACATATTGAGATCAAAACACAACGATTAATCACATACATCATATTCAATCT	Ppe02	27995463	+
Pa	LG2	pa36672	47.1	CAGCAATTTTAGAAGAGTCAGCATTATGAGCACGTGCATTCTTGTGGTAAACAGTCCAAATTCCCTTGCAG	Ppe02	28086710	-
Pa	LG2	pa36640	47.1	CTGCTTGAGATGGTAACGACACAGAGTGTACACAGAATTAGAGATGCACCCGTGTCAAGCAAAGTGATGTGATATTACTTTTCCCCTGTGCA	Ppe02	28014998	+
Pa	LG2	pa36773	47.7	CAGCAGAGTTTCATGGGATTGCTTAGAAGGAGGTTCCATGGGAGAGAGAGAGAGAGAGAGAGAGAGAGAGAGAGAGAGAGAGAGAGATTTGG	Ppe02	28221466	-
Pa	LG2	pa36782	47.7	CTGCAGTGTGTGTTCCATGGCCATCTTGATCTCTAGGTGATTTAAACTCCGTTTGCTCATTGATCCTCCCTGTGGCAG	Ppe02	28226547	-
Pa	LG2	pa36889	47.7	CTGCAACATGATTCAGGCATGCACAAAAATAAAAAAAGGAATGGGACCGCTTTCTAAAAAAGTCACTGTCACAGTAGGTTTCTCCTTGTTTT	Ppe02	28314894	-
Pa	LG2	pa36775	47.7	CTGCTCTGATGACGTTGCACAGGTTTGGGAACCAGTCATCTTCTTCACTGTGGTATGAACTTGCATACTTGGAGGCCAAACAAAGACTGAAG	Ppe02	28222753	+
Pa	LG2	pa36759	47.7	CAGCTCAGCTTCAGTGACTGAGAATCGGTCGGCTACTCCAGCCGTCAGCTGTGTCGGCA	Ppe02	28206094	-
Pa	LG2	pa36994	47.7	TGTCTTTCATGCAATCTCTACCCTTACGCCATAGACAATGCCCTTCACCTTCGTGGCTTTTAAGAGCTG	Ppe02	28431512	-
Pa	LG2	pa36910	47.8	CAGCTGGGCCTTTCTTCATGTTCCCAAACAACGGGGCTATGAACCCAAACCAGCCCCAGCTTTGGGCTGTTCCAGCTG	Ppe02	28334152	+
Pa	LG2	pa36766	47.8	CTGCTTCTTTTAGTGCGATCATTAAGAGCAATAGTGGAAGTTACTTAAGGGCTTGCATTCGCAAATCTTGGAGAGGCTTGCACATAAAGGCC	Ppe02	28209800	-
Pa	LG2	pa36912	47.8	CAGCTGGAACAGCCCAAAGCTGGGGCTGGTTTGGGTTCATAGCCCCGTTGTTTGGGAACATGAAGAAAGGCCCAGC	Ppe02	28334229	-
Pa	LG2	pa36779	47.8	CTGCCACAGGGAGGATCAATGAGCAAACGGAGTTTAAATCACCTAGAGATCAAGATGGCCATGGAACACACACTGCAG	Ppe02	28226470	+
Pa	LG2	pa36758	47.8	CTGCCGACACAGCTGACGGCTGGAGTAGCCGACCGATTCTCAGTCACTGAAGCTGAGCTGCTG	Ppe02	28206035	+
Pa	LG2	pa36993	47.8	CAGCTCTTAAAAGCCACGAAGGTGAAGGGCATTGTCTATGGCGTAAGGGTAGAGATTGCATGAAAGACA	Ppe02	28431434	+
Pa	LG2	pa36746	47.8	CAGCTTCAGAAATTATGTGAGCAAGTTTGACTGCATTGGTTTTGAAGACTGCACTGCTGAAGTCTCTCATTACTTTAGTTGATAATTCATAG	Ppe02	28185898	-
Pa	LG2	pa36745	47.9	CAGCACCAAAGGAAGCTAGCGAGCTATGAATTATCAACTAAAGTAATGAGAGACTTCAGCAGTGCAGTCTTCAAAACCAATGCAGTCAAACT	Ppe02	28185784	+
Pa	LG2	pa36710	47.9	CAGCTGATAATTTGGTATTTGCATACGAGCCCTCAGCCATGTATAAAAACTGTTTGTAAAAATGACCACCAGAACGACTGTTTTTGTCGGCA	Ppe02	28159704	+
Pa	LG2	pa36974	48	CAGCTGATCCCCATTACCATTACCAAGCATTGGTTGCTGGCACAGAATGTTAGCTTGATTATTGCTCAATAGACGCGACTGGCCCGAACCG	Ppe02	28414850	-
Pa	LG2	pa36868	48	CTGCTTCCCACGCCTGAAATACATCAAAACAAATCAGACTGCATAGACAATAAAATTCATGCACTATTGGAAATGATTTGACGCATAATCAC	Ppe02	28303913	-
Pa	LG2	pa36973	48.2	CAGCAGATCCTTCCCTCAACTAATCGGTTCGGGCCAGTCGCGTCTATTGAGCAATAATCAAGCTAACATTCTGTGCCAGCAACCAATGCTT	Ppe02	28414736	+
Pa	LG2	pa36977	48.4	CAGCAACAAGATGGAGATCAAGATCAACTTCCTCCCGACTTTGCTAGTTTCGTATATCAAGTTGAAGTGCCGGACCCTTCTGCGGACCAAGT	Ppe02	28415877	+
Pa	LG2	pa37000	48.6	CTGCTCCATTTATAATTACCTTGATGTTGTTCTGAGGAGGTTGCATTGAGCAAAACATGGAAGGTCTTGATTTGGCATTGGGATGTTGATAA	Ppe02	28449072	-
Pa	LG2	pa37398	49.2	CAGCCCACAGTTGCTATAAATAGGATGGGGAATGGGTAGATAAGCACCTCTGCACCTGGAAATGAATAAGAGAAAACCATGGCAG	Ppe02	28869150	+
Pa	LG2	pa37178	49.3	CAGCAACATTTTTTGCAGAGATTGCCTTGTCAGCAATAGCAGATGTGGCACAAGG	Ppe02	28618972	-
Pa	LG2	pa37369	49.4	TGCTGGCGCTGATCAGTTGAGCACTAAGCCTCATGATCTGTATGAAGGTGGGAACGAAGACTATGCTCCGGTAAGGAGCTTCGATGCGCTG	Ppe02	28836991	-
Pa	LG2	pa37137	49.4	CAGCACGGAGATGACTCTCTCAGCCAATGCACTTCAGCAATTGGAGGTATCTAACTCTATTCTTGTGTTATGCTGGGAAGA	Ppe02	28570919	-
Pa	LG2	pa37149	49.4	CAGCGCGGGTCCCACATCTGGAGCGTCCCGTCGTCGGAGCCGGATGCTCCAAGAACCGGATCCGAATGGGAGTAGTCGACGCTCCAGACCCG	Ppe02	28577617	-
Pa	LG2	pa37136	49.4	CAGCATAACACAAGAATAGAGTTAGATACCTCCAATTGCTGAAGTGCATTGGCTGAGAGAGTCATCTCCGTGCTG	Ppe02	28570845	+
Pa	LG2	pa37585	49.9	CAGCAGTCAAGTAAACTTTCTTGCCTTTCTTGCTATATCCAGAGAGGTACCTTGCAAGGTCATCCCAATGCTGGTCGGTCCCTCCCTCAATA	Ppe02	29072219	+
Pa	LG2	pa37607	50.2	CTGCTGATTTCAATCACTTGTAGCCTATACTTTACGTCCGTTAGTTTTGTTTTTGCACTTTGGGATTGATCTTGGATGGCTG	Ppe02	29085884	-
Pa	LG2	pa37588	50.2	CTGCTGTTTTGGATGGAATTGACTTTGATATTGAGGGAGGGACCGACCAGCATTGGGATGACCTTGCAAGGTACCTCTCTGGATATAGCAAG	Ppe02	29072338	-
Pa	LG2	pa37582	50.8	CTGCACCGTTGAAATTCTAAACTGGGATGGCTGATAATTATTCCGTAAATCACATTTTCGTATCAATGATGAATTCTCTGAACACTGACTTT	Ppe02	29069760	-
Pa	LG2	pa37604	51.1	CAGCCACATGATTGCAAATGCAATGGACGGTGATGGTAAATTCACAGCTTCTCAAGTTTCTCGTAAGCTCAAGCAG	Ppe02	29085278	-
Pa	LG2	pa37743	51.7	CAGCGTTACTTTTATCTAGTCTTGCATACTGATTAAGAATTTGTGGTTTCAAATGTGAAGCAGAGAATCTAACTTGAAATGTTGATATGTG	Ppe02	29218071	+
Pa	LG2	pa37732	51.7	CAGCAGGAGAGTTGGTTGCTGAAGTAGAAGACGAAAGAATCTCTGCAATCTCACACTCAACACCCTGAAAACCTTGGCTG	Ppe02	29211158	+
Pa	LG2	pa37746	51.8	CTGCAACACATATCAACATTTCAAGTTAGATTCTCTGCTTCACATTTGAAACCACAAATTCTTAATCAGTATGCAAGACTAGATAAAAGTAA	Ppe02	29218167	-
Pa	LG2	pa37826	51.8	CAGCACGCCAGCAAGGTCAAAATCGAAAATATTTTCAATTTTATTTTCAACGTGTAAGCTTCAACCTCGGTGCTCGCTGGCTTGTTGGTGC	Ppe02	29306693	+
Pa	LG2	pa37698	52.5	CTGCACCTGCACAGTCTAGTTAAGAAAACAAATTGACATAAGTATGCCTGAGCTGGTAAGATGCGGAATATCAAAGTGCAATCCAAACAGAG	Ppe02	29179846	+
Pa	LG2	pa37998	53.5	CAGCACAGCAAGCCTATACAGAGAAGGAGCACATCATCACTCTGTTTTTTAAACAGGCATCACAACTCTTTGCCTACAAGCAGTGGCTCCA	Ppe02	29523016	-
Pa	LG2	pa38232	55.3	CTGCTGTAGGATCAGAGAATAAAATGTCTACCCTCCTAATAGCATGTCATTTTATCAAGAAATTGTCATCACACACCGTAAAAGAAAACGAA	Ppe02	29771926	+
Pa	LG2	pa38288	55.6	CTGCCCTCTGGGGTGAAGTTTGGTCTTGTGGACATGGTTTCTTTTTTTGGTGGATCAGTAGCACCATCAACAGCATCACTAACAGCAG	Ppe02	29853861	+
Pa	LG2	pa38266	55.7	CTGCTTCCTTAAACATCTTCTGGACTTCCAATCGCCAATGTGCTCAGAAGCATGGCAATGTGCTAATTTCCATAGCCCACATGGAGCTG	Ppe02	29830400	-
Pa	LG3	pa44807	0	CAGCCTGTTGGGAGCATGCAGACAAAAAATCAAAAGCAGGATTCCAGGTGATTTGTGTGTAGTAACAAGTTAGACGATGCTG	Ppe03	18186353	-
Pa	LG3	pa46251	12.1	CAGCTGGCTTGCTATACTGGACCAACAGGTACATGTGTAGCTAATACAAGTATCATTCTTTTCTTTTCGACCATTAATAAGGACCAAATTT	Ppe03	20461034	-
Pa	LG3	pa49378	39.9	CAGCGAGCATTGATCCGGTGGCCTCAAGTTGAGTGTCTCCGTAGGCCTTCCCCATCATAGCAG	Ppe03	24752218	-
Pa	LG3	pa49218	40	CAGCTTTCCGAGCTCCGCCAATGGCGTCCGCGACCTCCTTTGCTTCTGGGGTCGGTCTTCCTCTTCCCCAATCGGTTTCTTCCAAATGGTGC	Ppe03	24551666	+
Pa	LG3	pa49675	42.6	CAGCCTGATGGCCAAATGCCAAGTGACAAAACTGTGGGCGGCGGAGACGATGCCTTCAACACTTTCTTCAGTGAAACCGGGGCCGGAAAGC	Ppe03	25105656	-
Pa	LG3	pa49996	43.2	CCTGGACATCGCCCATCTGCCTCTAGAATCCTCTTGTGGCAAAAGAGGCAGAGCCGAAAACCACATGAACACGGAAGAAAGCTCGAGTC	Ppe03	25449329	-
Pa	LG3	pa50288	44.3	CAGCGTCAAAGTTGAGGACCGTCTGAGTTCCGGGAGCGGAGGAAGCGCAGTGGTGGACGAGGTCGAAGGTCCTCAGCTTGTGGACAGCGG	Ppe03	25741987	-
Pa	LG3	pa50479	45	CTGCATACAGCTTCCTCCGTTGATCAATTTTGGAGAATTCGGATCATCATCGGCTATGGCCATAAGTTTGCCTTCAGATGAAGTCACATGCA	Ppe03	25943240	+
Pa	LG3	pa50626	45.1	CTGCTGGTGCCTTTGAACTTTACATATTTGCAGGTATGTGGGATGCGCTCGTTGATGTTGTTGCAG	Ppe03	26072918	+
Pa	LG3	pa50539	45.4	CTGCTCAGCAGTTGGCCTCAGTGGCAATATGCAAAAGTAATTCAAAAAACGACACACACAAAACGACGTGATGTGCTCTGCATTTGTATTGG	Ppe03	25982578	-
Pa	LG3	pa50279	45.5	CAGCAGAAGCAGTGACCTCCTTCATTTTTCAAAACTAGTGGTCTGCTCAATTCTGATCCAACCTAACCCAACCCAAAATGGGGTTCCATGAC	Ppe03	25739410	-
Pa	LG3	pa50245	45.6	CTGCATGCGCTGAGTGAGTCGTTTCAGAATAATAAGCTCATCAACGAACAAGTATCATTTCTGCCTGCCTGCTG	Ppe03	25712486	+
Pa	LG3	pa50118	45.6	CAGCGCCATGACTTAGATGCCACTAGGTCAAGCTCAGATAGATTTTTTTGAACTCCAGTTCCGGCCCTTGTGTATGACCTGGTTAGGTTTT	Ppe03	25589835	-
Pa	LG3	pa50277	45.6	CAGCAGTAGACAGATTTTGTAGGTGGAAATGGTCATGGAACCCCATTTTGGGTTGGGTTAGGTTGGATCAGAATTGAGCAGACCACTAGTTT	Ppe03	25739288	+
Pa	LG3	pa50198	45.9	CAGCTGTCTCTGAAGAGCATCAGAAGTAGAAAGTTCTGGGTAACTATTCGACTGAGGAGAAGAAGCTGAGGAAGATGGGTGCTTTGTAAGAA	Ppe03	25667034	-
Pa	LG3	pa50262	46.7	CAGCGGTATTGGGAAGGGATAGAAAGGTACACACCTCCTTCTCATATAATGTTTCAAAAGTTTGGGCTAACGTCTCAGCCAACTCAACCAA	Ppe03	25734567	-
Pa	LG3	pa50844	48.5	CTGCAACATCCAACAATCCAATGGAATACCCTTGTTTGTATCTGATCCACCTTATTGCTTCACCTTCTGTTAGCCTCTGCCATTTTATTT	Ppe03	26267611	-
Pa	LG3	pa50841	48.6	CCAAACAAATAAAATAGCAGAGGCTAACAGAAGGTGAAGCAATAAGGTGGATCAGATACAAACAAGGGTATTCCATTGG	Ppe03	26267504	+
Pa	LG3	pa51009	49.7	CTGCCATAAAAAAGTTACACGATGGTCTTTCAAGATGGTCCATAACAGATCTTAAGCACTGTGCATCTTCTTTTTCAGTCAATATCTGCCTA	Ppe03	26438176	-
Pa	LG3	pa51048	50	CTGCCAGATTGACCATGATCCACCCTAAAAACCTCCATAAACTCCTCTCTCTGTAACCTTAGAGCTAATGCAGC	Ppe03	26462822	-
Pa	LG3	pa51046	50	CTGCATTAGCTCTAAGGTTACAGAGAGAGGAGTTTATGGAGGTTTTTAGGGTGGATCATGGTCAATCTGGCAG	Ppe03	26462750	+
Pa	LG3	pa49194	50.8	CTGCACGCCCACTCAATTATCTCCTCCCTCCTCTCCCGCATCGAAGCCCTCGAAGCCTCTCTTCACCGCTACTCTTCCTATCGTTCTCAGTC	Ppe03	24522959	+
Pa	LG3	pa51520	52	CTGCCTCAGACAAGACATCCTGGGAAGATAAAACCCGGCGTCTATGCAAAGCATTGTCAGACCCTTTGGTTATAGCAGAAGGCAG	Ppe03	26902099	+
Pa	LG4	pa57782	0	CAGCTTACTTGTCTCAGAATGGAAAGACTCTACATGTTTTGATTGAGAGATTAATTGATTGTCTATTGGTATTCAGTAAATGTTCAATTGGA	Ppe04	1349670	+
Pa	LG4	pa57111	1.7	CTGCCGCCGTTGGAAAATCTAGTTTCTTTAAGGATTTCGGTGTTTCCATGGTGAACATGGGTAGGATTGGAGTTCTCACTGGTAACGCAGGG	Ppe04	1250246	+
Pa	LG4	pa58351	4	CTGCATTGATGCCGAAGAAAAGATGTTGATATATGAATGTTTGGCGAACAAAAGCTTGGACTTCTTCATATTTGGTACGTCTTTTCATAGA	Ppe04	1473258	-
Pa	LG4	pa56123	4.7	CAGCACTTCCTTTAGCTGAGGGAGGGGAAGAAGCACAGCTGAAAAGGATTGCAGAACTGCAGGTATGGAGTTAACTCATTTCTCCATCCAAG	Ppe04	1073806	-
Pa	LG4	pa58689	4.7	CAGCAGGGAACAAAGTATTTTTCTTATAAGTTATTTGACGGTACTTTCTCATATCTAGACCTCTCTTATGAAGGAGTGCTTACGTTTATGGT	Ppe04	1547123	-
Pa	LG4	pa58104	4.7	CTGCTGATGATCATATTTTGGATAGTAATTTTGAAGTGACAGACGAGGACATGGAAGACCCAGAAATAACTGCTG	Ppe04	1409168	+
Pa	LG4	pa56229	4.7	CTGCTTCTGGCAGACAGAACTGCAGTAGAGCACTGCTTGACATCGTACACACGAGAGAGCCTGTTCACCATGGATTTCTTTCTCACATGCT	Ppe04	1086002	-
Pa	LG4	pa60134	4.8	CAGCTTAATTTATATTGTGTGCTTATATTCAGGGGTAAGGGTCTTTGTCCCAAATCCCCATGCCCGTAAGTATTCGTTGGATTTGATTGC	Ppe04	1866200	-
Pa	LG4	pa58540	5.5	CAGCAGAGTCTAACGATTCAGGCCAAACGTACATGAAATTTGTCAGACATGGCACTCATGGAATGAAGGCAAGGGATTGGAGTTGGTTGAT	Ppe04	1509702	-
Pa	LG4	pa58453	5.9	CTGCTGAGGAGATGGTAGAGATGCTTCACCACTCAACATAAATACAACGGCTGACATGGTTGGTCGGTCCTCTGCGTCTTCTTGCACGCACA	Ppe04	1490215	-
Pa	LG4	pa61311	8.9	CTGCTTATGCTCTACGGATGAATGGGGTATGCCCAATTTTTAGTTCCAAGGATTGCCAGGACTTAGATTCTGGTGGCGCCAGTTTAGCGACA	Ppe04	2164933	+
Pa	LG4	pa62776	13.6	CAGCGTACGCATACACATACACTAGTTTCATCAAAGAGGGCAAGGGAAAATGGACGAAAAGAGACTGCTGCTG	Ppe04	2489766	-
Pa	LG4	pa64999	15.2	CTGCCGACGTCAGCCACGTCAACACCCTCGCTCAGGTCTCGGGGTTCGCCGGTGAAGAGCAGATCGG	Ppe04	2787678	+
Pa	LG4	pa65843	21.4	CTGCTTGTTCAGTCATGGGTCGCAGATCCTTTGAGTCGCAAGGGACACACTTCTTTATTGACAAATCTGATGCAG	Ppe04	3674270	-
Pa	LG4	pa66057	23.9	CAGCTAAAGCGGCTGATATGAAAAAGGGGCACGTCAAGTGAAACGCTGACAAAGGTAGTCTAACAATCCGCCATGCACACCAATCCACATAT	Ppe04	3859521	+
Pa	LG4	pa66060	24.1	CAGCTAGTTGTATTAAAAAGATTTCTCACACACAAACAAACATGGAGGAATGAGATAAGGAAGTCTGAAAGAGAAGAGGGCCAGTTCTCATA	Ppe04	3863899	+
Pa	LG4	pa66068	25.7	CTGCTCTGCTAGTGCTGTGCTGAAAGACTATTTCCCAGACACGAGGTTTGGACAACCACTTTGTTGTTTCACAATACAAAATACATTCAGCA	Ppe04	3875619	-
Pa	LG4	pa66248	28.8	CAGCTAGCGGGTTTTCTTTAGCCGCTTGGGGGGTCGCATTGTCTCCTTCTTCAAATCTTCTGGAGGTTTCAAGTCAATAAATGGCTG	Ppe04	4115072	+
Pa	LG4	pa66550	30.9	CAGCCGCGGGCCCCACAAACCCGGGTCCACCGTCTAATTCTCTGATGCAGTCCGACTCGGGCGTTGCGGCGGTGGACACCAACCCTGCCGC	Ppe04	4447414	+
Pa	LG4	pa66529	30.9	CTGCAAGAAGCAGGATGAGAGTTAGTTATACACAAACTGAATTAGGGCTTCAATAATGGGCGGTGATAGTAAGTAACTTGCTTCTTATCAAA	Ppe04	4426185	+
Pa	LG4	pa66443	33.1	CAGCTGGGTATGCTTGTTCTTTTAACACGGCTTAGTTTTCGTATCTGAAATACTAGTGTCAAATTTATTTATGCAATGGTCATCGAACCGAT	Ppe04	4327348	+
Pa	LG4	pa66442	33.2	CAGCAAATGTACCATGGGACTAAAACTTGAATGCAGTACTTTTTCTTACTCTGAAAGAGAAAATCCAGTTAGCTATGACTTCAAATTGATCT	Ppe04	4326971	-
Pa	LG4	pa66456	33.3	CTGCAACTCGTCGCTGAGAAGGAAACCAAGGGGGCTGTTTACTCTTTGAATGCATTCAATGGCAAGTTACTTGCTG	Ppe04	4343130	+
Pa	LG4	pa68120	40.4	CAGCCATGTTGTGCTGATCCACAAATCAATGCAGTCCAAGACATGACACTTCTTACTTGCATCAATTCAAAAACCCTTGCAG	Ppe04	6470248	+
Pa	LG4	pa68121	40.9	CTGCAAGGGTTTTTGAATTGATGCAAGTAAGAAGTGTCATGTCTTGGACTGCATTGATTTGTGGATCAGCACAACATGGCTGCAG	Ppe04	6470329	-
Pa	LG4	pa68002	40.9	CTGCAAGAAGATCAACAAGCGCCATGTAAATGAGAATCCCAGCAGATGCTGATAAGAGAAGCCCTTGAACAATCAGTGCAGTTGGGCTG	Ppe04	6340158	-
Pa	LG4	pa68543	42	CAGCGTCATGTCAATTTTCAGGAAGAAGCAGAACAGCCGTGGAATTCCAAGAGCCAGCTCTGGTGGGCCCAGCAGCA	Ppe04	6928150	+
Pa	LG4	pa68156	44.9	CAGCTCAATACCACGCGTCTCTTCTCAACCCAAGACCAACATTCAACAACCACCGCCATATTGATTACTTCTCTCAGAAAGATACAAGCTTT	Ppe04	6496815	+
Pa	LG4	pa68223	45.8	CTGCACGGGAGAAATTCTCCATCCCAGAGTCCGACCACTTAACACTGTATAATGTTTATCAGCAGTGGAAACAACAGCAGTATCAGGGAGA	Ppe04	6577757	+
Pa	LG4	pa69260	52.2	CTGCAAATCCCTTATAGTTTGAGTGATTTGTCCTAAATCAAAGAACATAGAGTGATTCGAAACATAAGACCTCGAATGCATAGTAAAAA	Ppe04	7989528	+
Pa	LG4	pa69320	53.6	CTGCTAAACTCAGAAAAGGCATTGAGGAGTTTAAAGTGAGATATTCTAATGGTGTTAGCGGGGATGATCCATGTGAATTCTTCCAAGAGTTT	Ppe04	8042490	+
Pa	LG4	pa58150	72	CAGCTAAACACATATTGTACATAAAGAAAAAGACCCAACATATTTAAGAGCTACAACCAAAAACAATGAAAGAAGAAATGAGAAAGAAAACA	Ppe04	14165981	+
Pa	LG4	pa59855	78	CTGCCCATTGATGCAATAAGCCTCTTATCAAATTCTCTCTGTATAGACTGAAGGCGTTGCAATCGAGGCAAGAGAACTCCTTCTCGAACGT	Ppe04	17935542	-
Pa	LG4	pa59963	78.6	CAGCTTCTATTCCGGCTTGAGAAATCAGGGTTCTGACGTAGTCAGATTTGGCTTTGAAAAACCCTTTTTCTTGCAAATACCGATTTCTCAA	Ppe04	18253559	-
Pa	LG4	pa58447	81.9	CAGCCTCAGATAGCCCAACTAATGGCAATCCTAATCCTCCAGGTAAATCGTGGTACAAGAGATACAAGTTCATGATACCATTAGTTGTTGG	Ppe04	14869611	-
Pa	LG4	pa61772	82.5	CAGCAATTCTGGTACGGATACATCAAATCCATACTATGTTCATTCTTCGGACCACCCAGGTCATATGCTCGTTCCAACAAAATTGAACGGCG	Ppe04	22655982	-
Pa	LG4	pa58817	83.6	CTGCAATTGATGCATGGTGGAGTGATGGCTGGTGGGAAGGGATTATCACTGGAGTTGGCAG	Ppe04	15755491	-
Pa	LG4	pa59457	85.5	CTGCGTTTTTTATATCATCAAGTGACTTCCTATCTCGGGAATCCATTCGATCTGCGGGAAATGAATCAGCTATATCTGCAATTTCTCTCAT	Ppe04	16949820	+
Pa	LG4	pa59668	85.9	CAGCCTATGGGTGCAATCAATGTAATCACAAATTTGAATGTCCTATTATGTATAAGCCAAAGTTAGTTGGAAGATAGGGAGGAGCAAATCAC	Ppe04	17586520	+
Pa	LG4	pa59333	86.1	CTGCTGGTTTCCTATACTAAAAAATAGCCGAAAAATAAATTAGATATAAAGAGTTAGATGCGTGTGGGGCTTTATTGGGGGTTCCCCTTTTG	Ppe04	16756674	-
Pa	LG4	pa59007	86.3	CTGCAGGGTTGTTCCCTGTACTTTTCTCATAGCCGAGAAATGCACAAGGACAAAAAAGGAT	Ppe04	16057646	-
Pa	LG4	pa59114	86.4	CTGCCAAAGACTGTGTGAGTGAGAGAGATAATGGACCAACAGAAGAAGTGAAGCAGTTGAAGAAATCAACAATGGATCAGGGGCAG	Ppe04	16222748	-
Pa	LG4	pa59948	88.6	CTGCTTGAAAGGTTACTGATGTCACCCTAGGTTATGTCTTAATTTATGGTTGTTCTGTACGCATGTCTGGACCTTAGGCTACAGAAGCAG	Ppe04	18237519	+
Pa	LG4	pa61503	103.7	CAGCCCTTCTTCCTTCACTCTTTTGAGAATCAGCAGAAACTCTAGCCTGTTGAGCTCTGATTGCAGGCACCGCTTTCTGACCAGCTGCTG	Ppe04	22088809	-
Pa	LG4	pa61612	104.3	CAGCCACTGATTGATGAAATGGCGAAGAGTGTGATTAGGCACAAGGGCTGGATCATCAAGTTTCTGCATTGTGACTGGACATGTGAGATTGC	Ppe04	22295013	+
Pa	LG5	pa78524	0	CTGCCCTCCCATCTAAATAAATATCAGAAAAGGAAAGATCCTTGAATTCTGCCTTAACTGAAGCCCAAAGAGCTG	Ppe05	339262	+
Pa	LG5	pa78527	7.38	CAGCTCTTTGGGCTTCAGTTAAGGCAGAATTCAAGGATCTTTCCTTTTCTGATATTTATTTAGATGGGAGGGCAG	Ppe05	339336	-
Pa	LG5	pa78697	22	CTGCCTTGAGTGTAGAACTTCTCCTCCAACTCTAAGCCCATTACCGTCCAAGTTAGATCCAGAACGAATAGGATTAGCTTCAATACATCCAT	Ppe05	3738666	+
Pa	LG5	pa78823	23.21	CTGCGCGCAAGAGCGAGTAGAGAGAGAGCCGAGGGCTCTATAACTGATTTTAAAGGGGTGAAAGCATAGTGTGTGGAG	Ppe05	4015009	-
Pa	LG5	pa79395	26.54	CAGCTTGAACCCTTAGAATGCACAAGTGATTGATTCCTGAACCCTGCATGTATTTTTTAGCATAATGATTATTGACTAATTTATTAATTCTT	Ppe05	5256790	+
Pa	LG5	pa79419	27.5	CTGCAACCCAAAAGTAACAATATGAGCATCAAATTCTGAACACAAAACATTCAAAAAATCAGGGAACAAGTGCT	Ppe05	5301708	+
Pa	LG5	pa80391	35.75	CAGACCTGCATGTTGAACACATTGCGGCTGGTTCCTTACTTTTTTTTAGGTTAACGGTTCTGTGGATTATGAAGGAATTTGC	Ppe05	8134665	+
Pa	LG5	pa80367	35.81	CAGCGCTAACCATAGCCTTTCTACTTCCACTTCCGCCACTCCCAGCCTTGGCAGTCGACGACGACGTCATTTTATACTCGTCGTAC	Ppe05	8101794	+
Pa	LG5	pa80417	36.16	CAGCAGAAAACTCTAGTGGTTCTGGCTCAAAAACGACCATGGCTTTGGCTTTGGCTACAGAGTTGCTGGCATCGCATTGCATTGAAATGGCC	Ppe05	8149487	-
Pa	LG5	pa80514	38.48	CAGCATTGGAATTTCTAAAATCATCCTGCTACCGCTCCTTCTTCTTGTTCTCGAAACGACGGCGTTCAGCGAGAACCACCAGCTGAAGCAGC	Ppe05	8344759	+
Pa	LG5	pa80966	43.09	CTGCTCTTTGCTGTCTCCGCCGTCGCCGTCGTCTTTTGGTATGCATGGCTCTACAAAAAGTCCAAGAACACGACCCTGCCGCTG	Ppe05	9143878	+
Pa	LG5	pa81044	43.28	CAGCCTGTGAGGGCGATGAAGTCACCGCGTCCGTAAACGGCTGTGTACGAAAACCAAGAAGGCCAAAGTCAACGTCCTCCACCTGCCTTTGA	Ppe05	9353385	-
Pa	LG5	pa80964	44.88	CAGCACTAAAAGGGATAGAGTTGTGGAAGAAGAACACAGCAATTTTTTTATCAGCCACATCCTGCTTTTGCTTTTGAACATCATCCACTGG	Ppe05	9141408	-
Pa	LG5	pa71806	53.72	CAGCCTACTATTTCACCCAGTTGCATTTAAGGGACTTCTTCTGGAGCTCCTAGGCGGGTTCGTAGAGGCCTAACATGTGCCCATCAATACA	Ppe05	11596839	-
Pa	LG5	pa71770	54.72	CTGCCTTGGTAGTCAGTGCTATTTAGAATAAATGAGAACCCAAACCAAGCACTGATTGTGTCCTTTGTGTCATACAAGTAGAACCCTTGTG	Ppe05	11562906	+
Pa	LG5	pa72373	60.81	CTGCAATCATTATAATGTGAACTTATTATGTAAAAGAAGTTTCTCATAAACCTGAATTCCAGAATTCATGTTCCTTGATGAGTGCAGGGAGA	Ppe05	12368644	-
Pa	LG5	pa72489	60.96	CTGCATCAAACAAGCAAGCTGAAACGCCAAAGTCGGCAAGTTTAACCACCCCATTAGTATCAAGTAGTATGTTTCCCGCCTGCAG	Ppe05	12505839	+
Pa	LG5	pa72486	61.27	CAGCAACAGCTGAATGCTGTATCTGGGCAGGAAGAAAATGGGGACGGAAGATAAGGGGTGCCTGAAAACCCGAAGTTGTGTTTAGTGTAAAG	Ppe05	12501266	-
Pa	LG5	pa72520	61.67	CTGCATGATTTTAAGTGGGCGAAGTCGCATCCTAATGAGCCGGTGGACCTGTCCGAGGTGCTCAGGCTTTCTTGCGAAATGAAACACCCACT	Ppe05	12557082	-
Pa	LG5	pa72958	63.56	CAGCAGGTCCGGCTGATGAACCTGTAGAGAACTCCTCGATATTCCAGGGGTTCCTTGTTCTACCACCAAACCAGATGTCATCATAAGCCAGT	Ppe05	13032296	-
Pa	LG5	pa72658	64.59	CAGCCATGAATTCCATGTTCAGTTCGTTCGATGCTTTCTTCTACGCTGAGTTTTTGGGCCAAACGGTGAAGGCCTCCTTCTCTGCACAGCAG	Ppe05	12760661	+
Pa	LG5	pa72971	65.66	CTGCAGTTTCTACTGGACCTGCAGATTCCAGAGTCATGGATTTTGGATCAGTGTTCCTTGTAAAGGCTGAGGGTGATGATGCTCCAGCACCT	Ppe05	13044906	+
Pa	LG5	pa72788	65.85	CAGCAACTCTATGGTGAAGATCGGATTGTGAGTAAATCGTGTTCTGCATTAAAAAAAAATTATGTTTCTCAAGGCTGGTTTTGATTGTTTTT	Ppe05	12872466	-
Pa	LG5	pa72902	66.22	GCGGGAAAGCTACAGATCTGAAGCGCGACAGTACCGTTACGTGGCATGCTTAGGCTTTAACAGGGCTTTTGTCCCGTCACCGCACACCG	Ppe05	12980269	-
Pa	LG5	pa72781	66.33	CTGCGCTTTGAGCCGGTTGACTATGCCGCGTAAGTGGAAAAGCTACAAGACACCACGTGTCGCCCGTTCTCAGGCTGTCGTGCGATGCAATC	Ppe05	12864073	+
Pa	LG5	pa72733	66.34	CTGCCTTGTTCGGGCTCACTAGTCCTCCTCCGTAATCAAATGGATCCACGAGCATCTGCA	Ppe05	12791280	-
Pa	LG5	pa72791	66.5	CTGCCACCCATCATAAGAGAATTGTTCACGCTCTGGAAATTGCTGTTCACATAAGTGCTCAACCCATCAGGCTG	Ppe05	12874150	-
Pa	LG5	pa72701	66.53	CTGCTACAGTTAAGATCCATGGTGCTGTGTTTTCAACTGTGTATTCAGAAGGCCCCTCATTTGCAG	Ppe05	12785964	-
Pa	LG5	pa72729	66.54	CAGCCAGTACTCCCTCTGATCCTGTTATGGATGGAGGATTCGCCTTTCATTCAGGGACATCAATGGCAACTCCCCACATTGCAGGCATTGTG	Ppe05	12790887	+
Pa	LG5	pa72746	66.55	CAGCACTCAGTTGCAAGTCCTCTGTTCCAGAATTTCTCAAAGTATTCAGCATATGTAAAGTTCCTGTACATGGCTGGTTGATCATGGCTGAT	Ppe05	12813319	+
Pa	LG5	pa72699	66.57	CTGCAAATGAGGGGCCTTCTGAATACACAGTTGAAAACACAGCACCATGGATCTTAACTGTAGCAG	Ppe05	12785899	+
Pa	LG5	pa72719	66.64	CTGCAGCAAAGAAGCCGCCATTGACTCAATAGTCTATAGCTATAAACATGGCTTCTCTGGTTTCGCAG	Ppe05	12788944	+
Pa	LG5	pa72846	66.81	CAGCTGTAAAAATAACCGTCCAGGTTTATTCGACTTTTACTGAACATGCATTTGGCCTCTTGTCTTACTGGCCAACTGCTGAATGCTGATCC	Ppe05	12939647	-
Pa	LG5	pa72720	66.83	CAGCATAGATTCAACCCCACATAATCAACAACCATTTTAGAATTTTACCTCCAGAGACCAACATAAATTAAGTCATCTTCAAACATGCAAG	Ppe05	12788946	-
Pa	LG5	pa72822	66.84	CTGCATATGCAGAAACTCCTGAACCAGATGGTGGT	Ppe05	12910933	+
Pa	LG5	pa72651	67.06	CTGCTCTGTTCCAATGAACAGGAGGTGCAATGAATGGCCTCACGTTTGTCGAATATCCCCCAGGGATGCAAAAACCGCACGTGATCATGCTT	Ppe05	12749589	-
Pa	LG5	pa72657	67.21	CTGCTTTTTCACAGGCTGAGCTTGCTGAGGCAAAGAGGCCTCCTCCCTGTTGTTCAAATTATCTGAAACTGAGGCCTTGTTGTTCACCACAG	Ppe05	12758170	-
Pa	LG5	pa72659	67.44	CTGCTGTGCAGGGAAGGAGGCCTTCACCGTTTGGCCCAAAAACTCAGCGTAGAAGAAAGCATCGAACGAACTGAACATGGAATTCATGGCTG	Ppe05	12760752	-
Pa	LG5	pa72790	68.12	CAGCCTGATGGGTTGAGCACTTATGTGAACAGCAATTTCCAGAGCGTGAACAATTCTCTTATGATGGGTGGCAG	Ppe05	12874077	+
Pa	LG5	pa72972	68.97	CCAGGAGCAGATGAAGCAGGTGCTGGAGCATCATCACCCTCAGCCTTTACAAGGAACACTGATCCAAAATCCATGACTCTGGAATCTGC	Ppe05	13045017	-
Pa	LG5	pa72931	69.45	CAGCTTAAATTTCTGCTTCACAGAAGCTTGTTTGGTCCCTGAGAAAATGGGAACAAATGAGGTTGGAGGAGGTCATTATCACTCGGATACAG	Ppe05	13012224	+
Pa	LG5	pa72932	69.67	CTGCCAAGGATCTCTGTATCCGAGTGATAATGACCTCCTCCAACCTCATTTGTTCCCATTTTCTCAGGGACCAAACAAGCTTCTGTGAAGCA	Ppe05	13012328	-
Pa	LG5	pa73329	72.5	CAGCCAGATTAGTCTCCCAAAACCTCATCGAGTTTCTGATTTTATTCGGAAATCGCCGAAATTGTTTGAACTGTACAAGGATCACAGAAGGG	Ppe05	13517284	-
Pa	LG5	pa73495	73.43	TAAGGAGGAGTTTCCCGTAAGTCACTCCTGTTTCCTGTTCTTTTCTTTTTCCTTGTCCA	Ppe05	13725204	+
Pa	LG5	pa73791	77.24	CTGCAGAACGGAGTCTGGATCTGTATCCTTCCTTGAGCAAATCATTCATCCTATATATGAAACATTGGCAG	Ppe05	14016584	+
Pa	LG5	pa74413	79	CAGCTGACTTATGGTATCTTTAGCTTTTACTTTTAAGTTTAAACGTGCAACCTTGCATACCCATATCTTCGTAGTCCCTACAGCTGACA	Ppe05	14643003	+
Pa	LG5	pa74439	79.44	CCAATCATGACTGCAGATACGACAACCCCAAGTTACTGGTTCAACTGGAGGGTCTTGCTTTGTACCATATGGGTTCTGACTTCAATGA	Ppe05	14671277	-
Pa	LG5	pa75469	90.95	CAGCGGCTACCTTTTCCATTGGAACCACCTGTTCCCTTGGCCACAAAGCAGTCTCATTTCCACAGTCAAAGCCTTGTGCTTTGAGGTTCAAC	Ppe05	15806823	-
Pa	LG5	pa75627	93.27	CAGCAACCTTTGACATAACCACGGCTTCATTGAGCTCCGAGACATGTTTAAGAAGCTCTTCTGCCCTCTCTTTGTCCATGACGAATGCTGTT	Ppe05	16049133	-
Pa	LG6	pa85578	0	CTGCAGACTATGTGTTCTCTCTGGCCTGGCCTGAGGAAATAATGCCATCATCTCCATATCCGTGGTTCGATTGTAAATAACCAGATATATCT	Ppe06	2018902	+
Pa	LG6	pa92199	0.275	CAGCAAATGAGAGTTCAAAGATGAAATTTTTTTCTTTTCGAAAATGAAGTCGAAGAAGAAGATATGAATGGGATTGCAGACACAGACCTG	Ppe06	2924630	-
Pa	LG6	pa93759	1.029	CAGCTGTGTTTTGTTAATGTAAAAACAGAAAACTATAATCAAATAGAGATAAAAACAAACACCAATGTGGGTTTAAGCATCTGTGTTTAAAA	Ppe06	3205964	+
Pa	LG6	pa89626	1.3	CAGCCCTACATGGGATTTGATGCACTGTCCTCCCAGTTTGAACATTGGACTGTTTTATACAGCAG	Ppe06	2635553	-
Pa	LG6	pa93856	1.606	CAGCTGAAAACATCCTTTAGGGGTAACCCAAACAGCTTCAACTTCCCTCAGCAGTAACCACCACACCTTGATTGAATAAGGGCAATGGATGA	Ppe06	3320133	+
Pa	LG6	pa93964	1.93	CAGCTATCGTTCATTTTTAATCTTACAGTACAACCAAATTCAATTCGCTTGAAGCAAGAATAAAAAGTTGGTGCGGGGTATCATATACAAAG	Ppe06	3491885	-
Pa	LG6	pa93679	1.999	CAGAAGTACTGGGCTCCCCTAGGGTAGGCTACTTAGGTATCAGAAAATATTCTTACATTTGGGTCCATGCCTGGAGA	Ppe06	3101375	-
Pa	LG6	pa93719	2.07	CAGCCTCCCCAGGGGCCTCCGCCAGCGCCGCGCGTCCCTGACAATGCTCTGTTCGGGAAATACGAGCTGGGCAAGCTCCTCGGCTG	Ppe06	3166142	+
Pa	LG6	pa94279	2.675	CAGCATCCATTCTTGGCTTCCGTGTCGCCCAATGCGGTCGCCGACTCGTCGCCTCGCTG	Ppe06	3816807	-
Pa	LG6	pa94289	2.804	CAGCAGAGAACTTGGCAAAGAACATTTTAAATGAAGCTGTGAGGAGGGATGATGATGAAATCGAGGAAGCGGTCAAGCATGGTTACCTAAA	Ppe06	3823706	-
Pa	LG6	pa94095	2.897	CAGCAGTGTCGATAAAATTTCAGAGAACTGAGGGCGCTTTGATGGGCTATTGTTCCAGCACTTGGTCATCAAGGACTTCAGCATTTGTGGAC	Ppe06	3639008	-
Pa	LG6	pa94283	2.984	CTGCACGGTGATCGAGATGGTAACCGGAAAGCCTGCGTGGGAGGATCGCGGGGTGGACACGCTGGCTCGAATCGGGTTGTCGGGCGGGTTGC	Ppe06	3816997	-
Pa	LG6	pa94288	3.088	CAGCACCTCCTGTGCTCAAGACAGCACGGCAATCTCCGGCATTAGACACAACAAGGTTACCATTCCTGATCACAGCAGTCACACAGCATGAT	Ppe06	3823485	+
Pa	LG6	pa94597	4.113	CAGCTAAGACCTTTCATTATTGTTGTTATTTGATTAGATATTATTTCAACTACTAAAAACAACTCTCCAATTTGTTTTCTTTCGTTTCCTGT	Ppe06	4235785	-
Pa	LG6	pa94614	4.4	CAGCACACGCATGCATGCATTCTTCATTTCTTCAAGAAAATCCACGCCCTCCTCTGCGTTGATCCCTTCCAAGGACATGGTGGCTATGGCCG	Ppe06	4264689	+
Pa	LG6	pa94541	4.704	CTGCAACTTGCCGTCGGATATGAAATGTCAGCACTTGTGCTTTGCTAAGGTGGTTCATATTTTCTAAAACAATATTTGAATGTTAACCATA	Ppe06	4160082	+
Pa	LG6	pa95191	5.041	CAGCGAGACTTACAATGGGATTACTTGTCTGAACGAATTCAGCTTAGAGCATCTGGATGAGTTAGTTTGAAGGTGGAATTTGGGGTTGGTGA	Ppe06	4946562	-
Pa	LG6	pa94829	5.193	CAGCCATGATTAGATTTTCTTTCGTCCATCTTAATGTAAAACGCACTTAGGAATGGCTATACCAAGTATAATTTGATTGACTCAATCGTGC	Ppe06	4511855	-
Pa	LG6	pa95304	5.317	CAGCCAGAAGAGCCTGCTTCTATTTTACTAGTAAAACTTCCCGTCTCATTCTTGCATTTTCCACTCACCAACATATCAGAAGCAAACCTCTC	Ppe06	5063211	+
Pa	LG6	pa95246	5.494	CAGCCGGTGTCTGTATACTTAAAAGAGGTGAATACGATGGGGTTCTTGTGCCAGCCAAGCGTGCCTCTAGGCCATCAGCAAAGTAGTGAGCT	Ppe06	5006591	+
Pa	LG6	pa94943	5.749	CTGCATATTCGCCTAATGCTTCTATCTCAATTCCGCAAGACATGAGGCGTGTTAAATACAACATAATGACTGGAACCTCCATGGCTTGCCCC	Ppe06	4653773	-
Pa	LG6	pa95785	6.358	CAGCAGTTTAGCCTATGTTCACCTAGAATGGGTTTTCTACATGCACCAATGGCTAGTTGCAG	Ppe06	5902644	-
Pa	LG6	pa95686	6.863	CAGCTTCTCAGCATGGAAAAACTGGGGCTGTATATATATCTGTACTGGACATCAAAGTTTCCATATAAAACAAGGAGGAGGAGAAAGTAGCA	Ppe06	5730802	+
Pa	LG6	pa95761	6.993	CAGCAACATAGAGGGCTGTTTCATCAGATGAATTTTGCTTTGCCAATAACTCCTTCAATTCAGCCTCTTCTGTACTTTCAAGGATATCCATC	Ppe06	5891258	-
Pa	LG6	pa95457	7.174	CAGCGCAGATATAACGTGTACGATCTGCACTTCTTGTTGGTTTTCTAGAAATTGTGAAAGTTGACTTGGAAACACATGAACTAGAATTCA	Ppe06	5315742	+
Pa	LG6	pa95759	7.563	CAGCCAAGCTTGCCGCGGAAAAAGATGACGAAACAGTTAACGGGAAAGCGCGATGATACGCCTTTGCATTCTGCGGCAAGATCAGGAAATAT	Ppe06	5891066	+
Pa	LG6	pa95579	7.573	CAGCAAAGATAACTGGGGAAGGAAAGCTCAACTCTCTTTTCTTCTTTGATGAATTGAAAAATACCCAGGCACTCTCTCCAATAATAGCAGA	Ppe06	5477146	+
Pa	LG6	pa95766	8.17	CTGCTTCCAGCTTCCAATAGAAAGTTCACCACCTCTGTATGCCCTTGGGTGGCAG	Ppe06	5891610	-
Pa	LG6	pa95908	8.856	CTGCATTGAGATTTTAGGATGATCCCCACGTGAATTCCGTCTAGGTGGAGCCACACTCTCTGAGTTTCTCCTCCCTAGCGTTACTGTTCTC	Ppe06	6151521	+
Pa	LG6	pa96344	10.704	CTGCACCTGATAGCAATCATTAGTAATAAAACTTAGTCCTTCACACATTTAAGTTAAAACATTGGGATATTAAACAAAGAAAGTCCACATCT	Ppe06	6793692	-
Pa	LG6	pa96343	10.906	CAGCAGATGTGGACTTTCTTTGTTTAATATCCCAATGTTTTAACTTAAATGTGTGAAGGACTAAGTTTTATTACTAATGATTGCTATCAGGT	Ppe06	6793597	+
Pa	LG6	pa96778	11.737	CTGCTCATCTGCATCTACAAGTTTTTGCTTGAGTGCAGGGACATATGTTGACAGATGCACCAAGGCGGCACCACCACCAGGCACAATACCTT	Ppe06	7591549	-
Pa	LG6	pa96793	12.356	CAGCTTTAATTTTACAGTGGGCCATTTTATGGGTAAATTAACTTGTTCTCCCATATATTGCCGAATCGAAATTGCAGCTG	Ppe06	7618344	+
Pa	LG6	pa96863	12.726	CAGCCCAAACTTCTTGGCAATCTTGGACGGCCACACGAAGAACGTGTCAGCTATTATGCAAGTAACCGGTGTGGTGTCAGCCGAAGACTTAA	Ppe06	7711738	+
Pa	LG6	pa96919	13.223	CTGCAGGCTGAGTCACTGCCCTCGGTGGGAAAGGTTGCAGAGTTTGGGCTTTGCCTGCTCTTTAAAAGATAAGAACTTTCTGGTTCGGCA	Ppe06	7842600	+
Pa	LG6	pa97095	13.364	CTGCGGCGAGAGACATGGATTGGAATTGGGATTTCAGTGGGAGCTTAACAGAGAGGCCATGGAAGGAGGAGTGAGGAAGTGGGTGAGAGTT	Ppe06	8138390	-
Pa	LG6	pa97824	14.968	CTGCATAAATCCGATTAGTATCCTGCCTTCCAGTGACTGAAGCAAGAATCTCATGGTTTGCTCTGATGACAGATTCAGAGTTGGGGTGAGAG	Ppe06	9825027	+
Pa	LG6	pa97650	15.612	CTGCAATTTACCCAGCCAATCTATAAGAACAGAGTAAGTGGCAACTCCAGGCTCAAATCCATCCTTTTCAAGCTG	Ppe06	9320857	+
Pa	LG6	pa97758	15.82	CTGCCTCTCCGAGCCAATGTTGAAGAATCTCTTGATCTTCCACACGATCGGTGATGACGTCATCGCCCGCTCCGCGGAGAGCTTCGACGCGG	Ppe06	9715355	+
Pa	LG6	pa97719	16.429	CAGCAATAAATACTAGCCTAAGCCAGTTTTGGAATCATTTTCCATAACTAAACTCCAATCTCCAAACACTGGCAGAATAACATTTTACATC	Ppe06	9645698	+
Pa	LG6	pa81818	17.905	CAGCATCTCGCCTTCTCCTTCGTCGTCATCATGGTCATCGTCCACGGCGTCAAATTCGCGGTGCTTCCTCATCGCATTGGCCAACACGGGGA	Ppe06	10594985	-
Pa	LG6	pa82020	19.102	CAGCATTCGGCATCATCACGGCGGCGCAAGGCGATGATCTGGCGGCACTTATAGTCGTCTTCCAAGTCGGGACCGGCGTGCTCGACCCGCC	Ppe06	11154741	-
Pa	LG6	pa82189	20.001	CTGCACTCTCAGCCAGTATTTCCACGGCTACCTGATCTGTTGCATGTCAGTTTGTTGCAGTTTCTTTGTGCAG	Ppe06	11619583	+
Pa	LG6	pa82360	20.787	CAGCATTGGCAAAAGCGCAACAGCTCTTACTCGATCAACAGGAAAGGGATTATATTATTAGCCAAGTCAATGCAG	Ppe06	12024592	+
Pa	LG6	pa82434	20.875	CAGCTAAGCGTGAGAGAGCCATGGCATATGCTCTTGCTCATCAGGTGACACATGTTAACTGCTCGGTTGAGTTTTATGAAGCAG	Ppe06	12157205	-
Pa	LG6	pa82533	21.4	CAGCACGGCAAATACTTCTGAAGTTCCTGCTTTTTCACCTTTCAACCAATACTTGCGTAATCTACATCAATAATGAAATGGGTTTTATCAT	Ppe06	12454177	-
Pa	LG6	pa82884	22.535	CAGCGCCGGATGCATTGCGCAGGTAGAGGTCGATGTAGTCGTCTTTGCCAAAGGAGAGGTAGAAGATGGAAGATCGGATGAAATGGAGAGCT	Ppe06	13287257	-
Pa	LG6	pa86904	26.44	CAGCATGACAACAGAAGGTAGCTCTGATGCATGACAGGTCCTAGATCAGTAATGAAGTCTACAATAGCATGCATGGCATGTTATTGTATGTG	Ppe06	22801182	+
Pa	LG6	pa86853	26.932	CTGCAACTGCTTCTCTACCAGTTCTCAACAGGTATAATGTGAGACAAGATAACAGTTCAGATGATGAAAGCTTGTCACCATGAAGTTTGTGT	Ppe06	22728709	-
Pa	LG6	pa86732	27.285	CTGCAGTAGTAGCACTGGTCCTGATCTTACAAACTGATTAATTGATGAATTAAATGGATTGGATGTGGTGCTG	Ppe06	22555430	+
Pa	LG6	pa87019	28.608	CAGCTGATATTCCAAACAAACCAAAGAAACAACTTCTAATACCGCGTGCCCATATTCTCCAAGAGCATGGTAGCAGGATGCCCGCAAATACA	Ppe06	22959301	-
Pa	LG6	pa86988	28.953	CAGCCTTGACCACCGCTCCTTTTTGGACTCTTGCGTTGACTCCACGGTCGCACATCACTATTTTCCCCTTCACTTGTTCTGGAATTAAAGT	Ppe06	22930008	-
Pa	LG6	pa87015	29.204	CAGCTCGTGCTTGCCCTCTCCGTTTCCATGCCTCACACGCTGATGGATTTGATTCCATGGCCTGAAAAATATAAACAGATTAACTACTTGCA	Ppe06	22957256	-
Pa	LG6	pa87399	29.873	CAGCACCAAGGCTACAACCCTTACCCATTTCTTATCCCACGCCAGTGAACAGAGTCCAGGCAGCG	Ppe06	23504304	-
Pa	LG6	pa87840	30.69	CTGCAGAAGACAACGCTCACTGTGATGCTCGGACCATCCAGCTCTTCCCGCTCACGCAATCCGTACTCTCTTCTTCTTCGTCGTCATCGTCT	Ppe06	24077446	-
Pa	LG6	pa87536	31.146	CTGCAGTGAGGATCACGAAGCTCTTATGGTATGTATATGGCCCAGTTGCCCACTTGTTATCAGATCACAACCGTCCATTTGCAATTGCAGTT	Ppe06	23672486	-
Pa	LG6	pa88376	35.603	CAGCACATCAACTGTTTCATCCTGTCTTTTGAGGACGCTTTTTCTTTTTGGTCCACGCAAATCAGTCACAAGCTCTGTTCAGTTCAGTCCAG	Ppe06	24718859	+
Pa	LG6	pa88864	38.012	CAGCCATTGGAATGATCATCTCCGTCACATTCTACGAAAAAATCCTCGTCCCAATCCTAAGAAGAACAACAGGAAACGAGAGAGGCATCAAC	Ppe06	25344454	-
Pa	LG6	pa88859	38.369	CTGCTGTTCAGATCCTTGCCAAACCAGCTCTTCCCATCCTTCTCCGTGATGTGATCAACGACTGTGATCAAGAGGCTGCTGAGG	Ppe06	25344001	+
Pa	LG6	pa89219	39.221	CAGCTGAGCAGTTGCGGCCACCAGCATCTAAGAAGTTGCCACCAAAAGAAGTTGACAAGCAGATTACTCCAGAATCAAATGGCACTAGTTGG	Ppe06	25776895	+
Pa	LG6	pa89305	39.685	CAGCAATGGAGTGAATCGTTCTATGAGCTCAAAATGCCATGGGGGTCCTTGATTACTCGAGCTTTGATGGCGAGCAAGGCAAGCCTATCAGT	Ppe06	25960212	+
Pa	LG6	pa89311	39.925	CAGCACTGATCCAGCAGAGAAACCATTGGCGGAACCATGGAAGGAACAAATTGTTGCTGATAAAGTTTCTCCTTCACAAGAGGAACCCAAA	Ppe06	25964539	+
Pa	LG6	pa89324	40.006	CAGCTTCATTAATCACAATTGCTTTAGCATCTTGTTTGGGTTGAGCTGTTGGCTCTGGTTTGAGCTTCATATGCTGAGGAGGATTGTAATTA	Ppe06	25976055	-
Pa	LG6	pa89343	40.183	CAGCCAAACAGAAGTGATAAAAAAGAAAAACAGATCTAGAAAAGAGCGTTACCTTTAAGCGACGGAATCGGCCGGCAATTCCACCACGAAAA	Ppe06	25999642	-
Pa	LG6	pa89653	40.906	CAGCTTCAGAATCATCTGCGTAACGCTGGCGAGCAAGAGATAGCAGAGGGGACACAGGAACAACAAAAGCATCGCTCTTGACCTCTTCAAAC	Ppe06	26385667	+
Pa	LG6	pa90009	41.281	CAGCCACAGCCGGCAGAAACAGAGGAGGAGACAAGGTGAGGATCAGAGGGTAAGCTGGTGATTCTCTTCTTGGGTTTTTGTTTGGATGGTTT	Ppe06	26843126	-
Pa	LG6	pa89953	41.634	CAGCAAACTCCTCACACAATGTGCACACATTATCATTCCCAACAAATTCATCCCCAGAAACTTGCAAAGTTTGAGTTTCCACCTCTTGAATA	Ppe06	26775554	-
Pa	LG6	pa89952	41.855	CTGCCCAGGCACTTGATTACCTTGGTGAAAACAAGACCCAGACCGAGATCATTGAAACCCTACATCAGAGCTG	Ppe06	26775552	+
Pa	LG6	pa89833	41.89	CTGCACAATGTGTTGCATGTCACTGGGATAGCGTTGTTCTACTATTTTCAACCAATTACGTTCCATCATGCATAGTAACAATTCTACATGAC	Ppe06	26573938	-
Pa	LG6	pa89535	41.9	CAGCCTGCCAAACGGCACCGCTATGGCTATTCAGAATTCGGTCCCCTCCACAGTGATCAACTCGTCCGAGGCCACTCTGGGTCGCCACCTTG	Ppe06	26241301	+
Pa	LG6	pa90057	42.551	CAGCATGCCTGCTGGAGGTGTGGCAAAGGTTGAATGATATAACAACCTTGAAGCATCAATATGTTGTCTGCATGTGCAACTCAGTCCTGAA	Ppe06	26895048	+
Pa	LG6	pa90994	43.186	CAGCCTTACCAAATTTGGTCAATGTGATTGAAACCCACTAAAATACAACAGAGAGTTTGGAAACAGAAAAGGTTAAATTTTGAAATGTACCA	Ppe06	27787310	-
Pa	LG6	pa91243	43.812	CTGCACTTCCCACGCTCTTCATTGTCATGGCTGAAAACCAGTATGGAAGCATAGCTCCCACAAGCAAGCCAATGAAGACTTTTGGGGTCAGC	Ppe06	28054573	-
Pa	LG6	pa91226	43.843	CAGCATACACTCGCCAGGCCCCAAATTTTGACCGACCATGACCTGATTTAAGGGTGATTCTTTCCCATTTTGGAGCTGAACCAATGCAG	Ppe06	28049552	-
Pa	LG6	pa91152	43.854	CAGCTTTACCCAATGATATTGTTATTTGTTATTGCAGATGAAAAATAAATACCACAGCTTTTTCTCATCTTTGTTATAGTCAACCTGGAATA	Ppe06	27969131	-
Pa	LG6	pa90930	43.926	CAGCATTGGTAGTTTGGGAAGAGACAAATCTGAAGCCTGTGTGAAGAACATCACAGTGAGACTCAGTGATCAAGCAATCTGATAATGGCC	Ppe06	27697992	+
Pa	LG6	pa91150	43.955	CAGCAAAAGTTACACAATCTAATGGTGTTGGTTGCGTGATCAGAGAATTGGAACTTATTCCAGGTTGACTATAACAAAGATGAGAAAAAGC	Ppe06	27968985	+
Pa	LG6	pa91146	44.713	CAGCAACATTTGTGTCTTCATGCCTGGTCAGGCGGCTTGGCATTTTGAAGGTTGCCTAATCTGCTTCATTATTGTGTTACCGTCCATTTTC	Ppe06	27967490	+
Pa	LG6	pa91424	45.358	CTGCTCAAACGCATAGAGGTCTTCAATAGAGTCTTCATCTCCAGCCCTGCATCAGTAGAGCTAGTAGTGTTCTCAAAGGCATCCAAGCAG	Ppe06	28273645	-
Pa	LG6	pa91867	46.387	CTGCTGATGACTCATCCAACTTCGACTGCTCACTACTTGTGGAGAAAATTTGATGACAAGTTCATGAGACCGGTGTTCGGTGGACGGGGTTT	Ppe06	28859103	+
Pa	LG6	pa91823	46.458	CAGCACCATTATGAAATCTGTCATAGTCAAGCTAAAGAGCCAATTGTCAAGCCTATACGTATTTTCCTCTGTATTTTGGCTTTGGTTCTTTG	Ppe06	28819655	+
Pa	LG6	pa91825	46.595	CTGCTGATCATGCGAAGTTCACCAAAGAACCAAAGCCAAAATACAGAGGAAAATACGTATAGGCTTGACAATTGGCTCTTTAGCTTGACTA	Ppe06	28819768	-
Pa	LG6	pa92616	47.227	CTGCACAGGTCGTTCTAAAGTGGCCTGTTTGATTGCACCGACTACAATGCACAACTCGCTTCACACGGCCACGGTCTTCAGCTCGAACACGC	Ppe06	29680053	+
Pa	LG6	pa92468	47.781	CTGCACATTTTCAACCGAAGGGATGTCTGCAGAATCATGCTTGACTCTCAGGTCATGAGTGGGTGTAGGGTTGTCAGAAGCAGGTTGGGAAA	Ppe06	29548571	-
Pa	LG6	pa92456	47.932	CTGCCGATATGGGTGGGATGGGCTTCATCCAGTCCAACCATTCAGTCATTTTTTACAATAATACTATGATTAGCTTCAATATGGTGGAAGCT	Ppe06	29533719	-
Pa	LG6	pa92464	48.207	CTGCTGTCCCAGTGCAACATGACCCAAATCATCACTTTTTCCAACCTGCTTCTGACAACCCTACACCCACTCATGACCTGAGAGTCAAGCA	Ppe06	29548444	+
Pa	LG6	pa92637	48.598	CAGCTACCATGCCTGGAAAACTCAAGCGACAGTTAAATTAACCCCAGAAAAAAAACAGAATCACTTAGAGCAATTTGTTTGAAGCATTGTTT	Ppe06	29696240	-
Pa	LG6	pa92829	48.65	CTGCTGAGCCGCCGCCATCTCGAAGAAGGTGGGACGAGTCCCTTGGCCTCCCACTTGGAACAACATCTTCTTTGCTCTCTCTCTCTCTCTCT	Ppe06	29910630	+
Pa	LG6	pa92892	48.695	CTGCTCCGGTGGTTTCAGAGGCTGTTTTGGATAAGGAGGTAAATTCAAAGGGTCATGAGTATTCAAAGTACACGAAGAGGTTGCTGGAGAC	Ppe06	29987426	+
Pa	LG6	pa92879	48.702	CAGAACGCAGTTTGTGAGGAGGATGATCTTCAGGGAGTAGCAGACAATGACGGTAACGCAGTTGGCGTGGAGGAG	Ppe06	29961363	-
Pa	LG6	pa92878	48.717	CAGTTGATCCTCCTCCACGCCAACTGCGTTACCGTCATTGTCTGCTACTCCCTGAAGATCATCCTCCTCACAAACTGCGTTGC	Ppe06	29961262	+
Pa	LG6	pa92813	48.719	CTGCACCAAGTTTACGGTTTCAGGTTCTCTGTGTGTTTGGGGAAGGCCAGGGTTTTGCGTCCGTGTGATTGGGCGTTTAGCTG	Ppe06	29878761	-
Pa	LG6	pa92864	48.916	CTGCAAAACAGAGAAAGAATGGTTTCAAGGTTAAATCCATTTGGGGTTTGAAGACAATGCAATGTGGTTCCAGATAAAAGAGATAAGATTGC	Ppe06	29943990	-
Pa	LG6	pa93467	49.048	CTGCCGCCGTCGAATAGCTGAAGACCACACATAGTGTTTCAGTGAAATTTAGGCCTCGCTTCTTCTTCCTCACTTTGGGGGCTGGGGCTGGG	Ppe06	30517068	-
Pa	LG6	pa93410	49.143	CAGCAAGAGTGGCTTGCAGAAAAGTATGAGAATTATGAGGAACAAAACATAGGTATATAAAGAGGTCCAGACGTAAAAAGTCAACTTCCAAC	Ppe06	30461876	-
Pa	LG6	pa93282	49.238	CTGCTCCTGCAGAAGCCGGAGAGAAGAATTATATCCTTTATTTCATGTGTGATTCATATTTGGGATGCGATCAGGAATATGAGTTCACTGT	Ppe06	30332427	+
Pa	LG6	pa93121	49.41	CAGCCAAAGAGAAAGCAACCTAGAGAATAAAATCTAATTGGATCCACAG	Ppe06	30207197	-
Pa	LG6	pa93119	49.435	CTGTGGATCCAATTAGATTTTATTCTCTAGGTTGCTTTCTCTTTGGCTG	Ppe06	30207107	+
Pa	LG6	pa93409	49.556	CTGCCTTGGACGAAACATTTGGTGCGCAGTTGGAAGTTGACTTTTTACGTCTGGACCTCTTTATATACCTATGTTTTGTTCCTCATAATTCT	Ppe06	30461757	+
Pa	LG6	pa92610	49.775	CAGCCGCGGACTTTGGTGCAGTGACTATTCTTTTCGTTTTGATTGCATGTCATTTAGCTGCATC	Ppe06	29678306	+
Pa	LG6	pa93572	50.109	CTGCGAACAAACCCTTGGTGGCCATTCCTTACAATGACCGTCACATCTTAGCTG	Ppe06	30619457	+
Pa	LG6	pa93406	50.195	CTGCCATTTTGAATGTGATGGCGTGTGTTTTTAGAGAGAATCAGGCTGATGAGGTTTGTGGAGTTGTGGCAG	Ppe06	30459620	-
Pa	LG6	pa93450	50.776	CAGCTTGAACTTGAAGTAGAAGAATAAATGATCGGATGCTTCGCGGCGCAGGGTAACGTCGTTGAGGAGCTAATGGAGCGAGGAGAGAGAG	Ppe06	30508370	-
Pa	LG6	pa93154	51.207	CTGCTGGCCGCCGAATTTTTAGTGTGGCTGAGTGTTGCTGTTTCCTCAACATCATCATCTTTGTCCAAGGTTGCAG	Ppe06	30246273	-
Pa	LG7	pa102345	0	CTGCTCAAAACTTCCTCCTTTTTGTTATAATTGGTTCTTGTTGTGTTGAAAAAGATGTCATCCCTCAGCCTTCCAAGGTCTATAAGACTTCT	Ppe07	1682452	+
Pa	LG7	pa100145	2.2	CAGCTGTTAAATGAGCGTGCATGTGCACGCGCAGTTAAATGACAGTCTAACAGGTTTGTATCCACAAACTACTAGAGGAAGATGTTAC	Ppe07	14225749	+
Pa	LG7	pa100154	2.2	CAGCTGTTAAATGAGCGTGCATGTGCACGCGCAGTTAAATGACAGTCTAACAGGTTTGTATCCACAAACTACTAGAGGAAGATGTTAC	Ppe07	14239509	+
Pa	LG7	pa107862	4.9	CTGCAATCCTAGACTGAGGACCAGAATGCAAAGAGGGTCTACGAGAATAACCCACGAAACGGTTTAGGAGATGGGTTTTACGAGCGAGTGAT	Ppe07	3446407	+
Pa	LG7	pa98150	19.2	CTGCAGGCCAATCAAATTCACAACGGAGACCGGCCCAGTCAAATTCTGCTGCAG	Ppe07	10609091	-
Pa	LG7	pa98179	20	CTGCCCAAGGTCACCCTTGTCTGCTTCCACAATGATCTGTAGGTTGCTAGCACATGACCCATCATTCAGCTCTAAGAATGCAAATGCATCCT	Ppe07	10670375	-
Pa	LG7	pa98365	21.2	CAGCCGGAATTAAAAGTTGAAGGAAGAAATTAGGCATCAAAAGAAATCCACACCTTTGTAACCAAGAATAGTTGACCCAGCAACAAAACCA	Ppe07	11133098	+
Pa	LG7	pa98361	21.5	CAGCTCACTGAGTGTCCGGTGGGGTTGATGAGGTTGGAAAATGTACTGGTCAAGCATGTGTAGGAGACTGTTGTCGGTCTTCGCACGTGTGA	Ppe07	11101552	+
Pa	LG7	pa98334	21.6	CTGCTACCGAATATATAACAGCAGACGTTTCATTTCCAGAAGAGAAGCCTTTAGTCTTGGACCAATGAAGTCACAAGCAGCACCTAACCAA	Ppe07	11040229	+
Pa	LG7	pa98276	21.6	CTGCAAATCCTGACCCTAATTCCAAATCAATCTTCTCCCCATCCTTGACTTTCCAATCAAAGCACTGTACTAAGGCTG	Ppe07	10919208	-
Pa	LG7	pa98186	21.7	CAGCTGTTTTGCCCCTCCCCATAATTTGAGGAATGGATAGTTTGAACTGAGAAATGTATGTATTGTTTGATGAAACTATTATTGCAGGATGA	Ppe07	10672212	+
Pa	LG7	pa98089	22.6	CAGCAGCGACAACAACGCTGTATGTAGTGAAGTGATCTTCATGGAATGAAAGGAATGGCGGTAACATACAAGTCATTCTTCTTGATAGCAG	Ppe07	10448691	-
Pa	LG7	pa110154	23.4	CAGCCAAAGTCTCTCTAATAGACAAATTCTCTTTTTCCTCTTTTGATTTTGGAGGATGTTAAAAGCCAGAGTGGTGACCTGTAAACTTTT	Ppe07	9891529	+
Pa	LG7	pa98034	23.8	CAGCATGTGAAATTATGTGTGAATAGGACCTACCCAAACTGAAAAGCACCAACCACCAAATCGCCCACTTGCCCTGTGTGGCCTCATTCAGT	Ppe07	10357018	-
Pa	LG7	pa98144	24.4	CAGCTTATGAAGTGGCTCAAAATTTGTCATAGTCTGGAAGAAAAAGTACTTGGCGTCAAAATGAATGAAGTATGATAAGAAGGTGAAATCAG	Ppe07	10603505	+
Pa	LG7	pa98646	26.8	CTGCCCATAGACAAAACCTTGGAATCTGCACGGTGCATTGTGCATAATTTAAAATTTATCTCTTCCTTGTAGGCAAAAGAATATGGGGGTTG	Ppe07	11785190	+
Pa	LG7	pa99000	29.4	CTGCCGCATAAAGTGGTGGCGCAGGAGGCCGATGGGTCGGTGAAATTCGGCCAGGGCGATGTTTCGGCGTACTTGTTTGACCCCGATATTTA	Ppe07	12406651	+
Pa	LG7	pa100219	35.7	CTGCAAGCCAGAAATTGGTGGTTCTATGAGGTTGAGAAGTACCCATATGAAACATTGTGAGAAGTACATGCATATGGGATCTCAATCTTTCA	Ppe07	14358517	+
Pa	LG7	pa101267	41.8	CTGCTTTTCATTTATCGAAGGTGCTGAATTGGCTAATATAATTGTCTTTGTTGTGGTGACTTTGCCATAATGGTATGAGCCCTGAGGATTAG	Ppe07	15614757	-
Pa	LG7	pa101388	44	CTGCTTCTGAAAATTGTTCTTCATTGACCTCTTTGACACAATCCAGCTCCTGAGAAATTGATTGGACAGCAG	Ppe07	15761694	-
Pa	LG7	pa101393	44	CAGCTGATCCATTGTCCGGGGTGAACTTAGTTTGGGAGTGTGAAGGTATATCTCATGGCATACTTGAGCATCACCAAGGATATCTTTATCTG	Ppe07	15767152	-
Pa	LG7	pa101370	45	CAGCATTTGCCAAATGGATCATGAACAAAAGAACCAAGCCTACCAAGGCCACAATATTGCAAGATTTCATCATGGCTATGGCTATGCTTC	Ppe07	15738413	+
Pa	LG7	pa101970	49.6	CTGCGGGGGGCCCAGTTCCCCCGATGATGATGGCTTTTGGAGGCGTTGGTGGGGGCGGAGGGGGGGCTGATGAGTCCTCGAGCGAGGATCT	Ppe07	16470250	+
Pa	LG7	pa102822	54.5	CTGCTCGGATGGAGGAACAATCATGCGTGGGCATGATCAGTGGATGACTCCGGGCAACTTTATTCAAGAGCCCAGCGCATGTGTGCTG	Ppe07	17302605	+
Pa	LG7	pa102842	54.7	CTGCAACCTGCCGCATTTCCGAGACTTTGAGGCGAGATGGTGGTCGGGGGCCATGCCTTGGTGCTTTTGGAGTATGGGGGCTTCGAATGAAT	Ppe07	17342119	+
Pa	LG7	pa102752	55	CAGCGCTCGGTATGCTTTAATTAATTTGTGGACCAGTTATATTAGCTACTGGCTTGACCATATACAGACTTGCACCAATTACACATGATAA	Ppe07	17237343	+
Pa	LG7	pa102956	55.1	CTGCCATTACTGTGATATTGCTTGGGGGCTCCTTGCTTGGGAGGATGAACTTCTATGCTTGGATGATATTTGTGCCAATGTGGCTCACCTTG	Ppe07	17489629	-
Pa	LG7	pa102967	55.5	CAGCTTCACCAGGCTCCTCAGTGCTCGAAATGCTTGCCTGGCCTGTCAAATTGTTTAAATCATCACAAACCTACAAATTCAACAATTATCAT	Ppe07	17502656	+
Pa	LG7	pa102733	56.1	CAGCACTTTAATAATGGATTTGGCCTTTGTGGAAGCCACAACCAAATCCACTAACGCATCTCTTGATAGGGCAAATTGCTCCTATGCCGAAA	Ppe07	17224780	-
Pa	LG7	pa103202	57.3	CTGCTACTTACAGAGGTGGTATTGGCGGCGGTGGTGGAGGGTAGGTTAGCATGGTAATTTAGGAAGGAAGTGAGGTCATTAAGGTGAATAGA	Ppe07	17735939	+
Pa	LG7	pa103305	58	CAGCATGCTGTAGAAAAGAATTGCTGTCAAAGTCAGAACACCAGCTGAACTCGTGTGCATGTGAGATTTAGTGTAAATGTATGTGGGTGTTT	Ppe07	17814970	+
Pa	LG7	pa106184	86.3	CAGCTTTGTGCATCCTCTCGTTGTTGCGGCACATCCATCTGAACCCAATCAGTTTGCATTAGGACTTACAGATGGTGGAGTGCATGTACTTG	Ppe07	21002283	-
Pa	LG7	pa106441	88.5	CTGCGAACAGACTATCGAGACCGGCATCAAGTGTGTCAACGGAGTTCCAAAGCCTTACCGAAATGTCATCAACAATAGCTG	Ppe07	21291373	+
Pa	LG7	pa106340	94	CTGCCACAGGTAGGGATTTTTACACAAGAACAACCAGCCCCAAACCATAACTTTCAAAATCTTTTACCGTTCACTGAGAATGGCTCCAACAG	Ppe07	21194464	+
Pa	LG7	pa106988	96.6	CAGCTTCACGGAGACATGATGAGTGAATGTGAGCAGAATTTAAAACAAGGCAAGAGCATACAAGTTACAACTGCCCAACTGCTC	Ppe07	21855584	+
Pa	LG7	pa106841	118.1	CAGCCAGCAGATCAGCGCCGGAGCCGGTGCCTCCAAATCCGCTTCCGCCTCCGCCGCTGCTG	Ppe07	21684081	+
Pa	LG8	pa116924	0	CTGCTGGTGGAACCACTACACAAGAGGATGATGATGACGAGGTCCCTGAGCTTGTTGCTGGTGAGGCCTTTGAAGCTG	Ppe08	2068730	-
Pa	LG8	pa112384	0.5	CAGCGCAAATAATTACTTGAATTTGCAGTATTCAACTATGATCCAACACTACACAATGTGGTAGCTGTGGACAGGGGTGGCTACAGCAGCTG	Ppe08	1495437	-
Pa	LG8	pa115574	1.6	CTGCATGAGGCCACACACTGGGACAGGAAGAAATGAAACAAAACAAAAATGAGGGACGTTGTCCATTTCTTTTGGGGATGAATCAAGAGCAA	Ppe08	1910415	+
Pa	LG8	pa119958	7.8	CAGCAACAACATACCGTTGGGTGGTTGATTATGGCAAGACGTATCTTCTCCGCTTAGTCAGCGCGGTGTTGAACGAAGAACAGTTCTTCGCC	Ppe08	5070173	-
Pa	LG8	pa120994	9.3	CTGCAATACAACTCAAGAAATAAGTCTTCAAAAATCAATAACTTTTTTGGTTATATGTGCAAGTGCTTCACAATTGAAAGGAACTCACCA	Ppe08	8491574	-
Pa	LG8	pa121316	10.7	CAGCTAAACGGTTCTCCGAAATGATTATGTGAATATATCAGTATACAATAACTGGCCTTTCTTGGTACTATGGTCTCCTTGCAGTATTTTA	Ppe08	9379673	-
Pa	LG8	pa119954	11	CAGCATCTTGAGCTACCACTGTGAGGTTGTGGTTGGCAATGGCGAAGAACTGTTCTTCGTTCAACACCGCGCTGACTAAGCGGAGAAGATAC	Ppe08	5070042	+
Pa	LG8	pa110723	13.9	CTGCACAACGTTGGGTCAAAGATTGAGGAGATCAAGGGCCGCATCTCTCAACTGAGGGTGAACCTAGAAATATATGGCATAAGGAGATTGAA	Ppe08	11328748	+
Pa	LG8	pa110449	14.6	CTGCTTAACTGACCATCGAGCATTTTGCCAAAAAAGAAAAAACGAAAAGACCATAAAGCATTGCCTTTTCGAATCAGAACTGTACTT	Ppe08	10753333	-
Pa	LG8	pa111180	19.6	CAGCTGTTTTTGAGGGAAGGTTGCACCGAGGGGTTGGTCAAATGTTGTTAGCCACAGCAAAACCAGAGCTGGGTACTTCTCTCACCAAACAC	Ppe08	12515295	-
Pa	LG8	pa111104	20	CAGCTGATGCATACCACATGCCGGAGTTGGGGAGATTTGGAAGCGGAAGCGGGGTGTCTCTGACATTGGGGTTGCAG	Ppe08	12314788	+
Pa	LG8	pa111123	20.5	CAGCCTCAGCAAACTTCTTCATGGATTCAGGGTTGATGGAGTCTGCGAGAAGAGGATCGATGATCTTTTCAAGTAGGTCCTTCCTCTTCCAT	Ppe08	12360516	+
Pa	LG8	pa111262	21	CAGCCATAGAATTGTGTTAGAGAGCCAAGCCTATTTGTAGCTGGCACAATATAAATTATTGTCTTGCCAAAGAATAACAATATTTAAAGGTA	Ppe08	12714537	+
Pa	LG8	pa111523	21.2	CAGCAACGTGCTAGCGTCAGTGATCCCAGACGCTTCAAAGATCCTTGGGCTGTACAAAACGAGGGCGTCGATGCCTGACATCTGTTGAAAGA	Ppe08	13275857	+
Pa	LG8	pa111275	21.3	CAGCCAGATTTTTTGATCACTTGGACAAGGAGCTTCTGAAGGAGGACTTGTTTGGACGAAACAGCACAAATCACCACATCCACTTGCTTCAC	Ppe08	12733921	+
Pa	LG8	pa111278	21.7	CTGCAACAAAACGTAGGCCCCCAATAGGGAGTGGCCAATACCCAGATGACAATTCTGACCGTGCAG	Ppe08	12734900	-
Pa	LG8	pa111533	21.9	CTGCAATCTACATAAAAAAGGACCTCAAAGTCAGCGACGTAGAAATTGAGGTTCTTATCGGTATTCTGAACCTTTACTCCCTCATCGGCTCG	Ppe08	13302306	-
Pa	LG8	pa111490	21.9	CAGCGACCAGAAACACAAGTACAAGTGTGAAAGAAGACAAATCGCAAGTATACATCACAACCCAGAAACCACAAATCGTTGCTCGAATCCA	Ppe08	13177869	+
Pa	LG8	pa111644	22.2	CTGCGGGAGGAGAGGAAAACATTACCTATCTACTCATTTCGTGAGAGGTTGCTCCAAGATGTTGAAAAAAATCAGATACTTATTATTGTGGG	Ppe08	13544875	+
Pa	LG8	pa111545	22.3	CTGCAAACATGGAAAGGAAGTCCATGCTTGGGCGTTGAAGAACGGGATGACTTCGAATTCATTTATACTCAGTGGAATTGTTGATGTCTACT	Ppe08	13345264	+
Pa	LG8	pa111673	22.6	CTGCGATTAAAATGTGAAGAACGGCCGGTGTGGGGTGAATCAGTTGTCTCCATACACCTTCGCCGTGGCTTTGTTTCGTGACCGGAACA	Ppe08	13618950	+
Pa	LG8	pa111734	22.6	CTGCGATTAAAATGTGAAGAACGGCCGGTGTGGGGTGAATCAGTTGTCTCCATACACCTTCGCCGTGGCTTTGTTTCGTGACCGGAACA	Ppe08	13700331	+
Pa	LG8	pa111688	22.6	CTGCGATTAAAATGTGAAGAACGGCCGGTGTGGGGTGAATCAGTTGTCTCCATACACCTTCGCCGTGGCTTTGTTTCGTGACCGGAACA	Ppe08	13659005	+
Pa	LG8	pa111679	22.6	CTGCGATTAAAATGTGAAGAACGGCCGGTGTGGGGTGAATCAGTTGTCTCCATACACCTTCGCCGTGGCTTTGTTTCGTGACCGGAACA	Ppe08	13646304	+
Pa	LG8	pa111797	23	CAGCAGATATTTTATACCGGTTGCAAAACTTTGGAGGGCAATACGGACCGTTCGCATGGAGGAGGACGTCCACGACGCTCGCTGTTGAGCAT	Ppe08	13843436	+
Pa	LG8	pa112045	23.2	CTGCAATCGACAATGGAGGAAGAAGACAAACAGCCACTGAAGGAAGAGAAAATTCCTCTACAAGAAGAAAAAGAGGAAGCAAAAAAAGCAGA	Ppe08	14209492	+
Pa	LG8	pa111925	23.3	CAGCTCTTTGAAAATATTGTTACTCATCCGGCCCTTGACCACAAAGACTTCCTCCTGATACTCAACAAGTTTGATCTGTTCGAAGAAAAGAT	Ppe08	14034844	+
Pa	LG8	pa111777	23.3	CTGCATGAGGATTGGGGACACGTGTAGTGTGAACCTATGCCTGGCTCATTGCACCCGTTGCACATGAACAGCTTCCCTGTCCAACTCTGCTC	Ppe08	13823145	+
Pa	LG8	pa111910	23.3	CAGCAAAGGTTACCGTGGCAACGAGTGTCGACACCAACAAGAGATTGTTGACAGTCTGTCTGTGGCTGTCAGCATCCTCAGTGGCCCCAGAA	Ppe08	13998854	-
Pa	LG8	pa111798	23.3	CAGCATGCTCAACAGCGAGCGTCGTGGACGTCCTCCTCCATGCGAACGGTCCGTATTGCCCTCCAAAGTTTTGCAACCGGTATAAAATATCT	Ppe08	13843531	-
Pa	LG8	pa112000	23.3	CTGCGAAAAGCCCTGGGAGAGAAAAGTGGCGGAGTGAGTGACGAGGAGCGAGTTGGGCGGGTAAAGAACGGCGCGGTGAAGCGAGTTGATGG	Ppe08	14135220	+
Pa	LG8	pa112003	23.3	CAGCAACTCGCGGCGCTTCTGTCCGTCGCGCTACCCAAGGACGATTCGGCTTCCGCCTCGGCCCCATCCTCTAACTCGGAGGACGACGACT	Ppe08	14135417	-
Pa	LG8	pa111813	23.3	CAGCTGAAGACAACAACCCTCGTCGGATCCATTGGGAGAAGGTTGTAGAGCAGGGCCTTCTCTGCTG	Ppe08	13861267	-
Pa	LG8	pa112084	23.3	CTGCCATGAAATCCGTCAAGGGCTTGAAGTAGTCAGAAATTGATTGTAGATCTTTTGCCTGCTGAGGGTCAACCCCAGAAGCAG	Ppe08	14256152	-
Pa	LG8	pa112071	23.3	CTGCCATGAAATCCGTCAAGGGCTTGAAGTAGTCAGAAATTGATTGTAGATCTTTTGCCTGCTGAGGGTCAACCCCAGAAGCAG	Ppe08	14238216	-
Pa	LG8	pa112079	23.3	CTGCCATGAAATCCGTCAAGGGCTTGAAGTAGTCAGAAATTGATTGTAGATCTTTTGCCTGCTGAGGGTCAACCCCAGAAGCAG	Ppe08	14247169	-
Pa	LG8	pa111779	23.3	CAGCCGCCATGACGAAATTCGATGAGATACCGCACCCGAGCCACCCAGAACACAAGCTGGAGCAGAGTTGGACAGGGAAGCTGTTCATGTGC	Ppe08	13823295	-
Pa	LG8	pa112030	23.7	CTGCTCGTAGAGCTAGTGACATCAAAAAAATGCTCTTTGGTGAGTGATTAATATTATCTGTTTTTTGGTCATAGATAATTTTGTTGGCT	Ppe08	14186054	-
Pa	LG8	pa112110	24	CAGCAACAATATGCAACTTCAGGATATGGGCCACCTGCAGTGCCATCCAGTGTAGATGGAAGTGCTTCCTCTCAAAGTACTCAGCCATC	Ppe08	14303868	+
Pa	LG8	pa111933	24.3	CAGCCAAGGAGTTTCCTGCTACCTCTCACAAGAATGTGAAAAGTCAACTGAATAAGATCAAGGAAAAAAGCAAACACATAAACAATAATATA	Ppe08	14040596	+
Pa	LG8	pa111179	24.4	CAGCCAGAGTCCTCTTCTGCATTCTGCATGTGGATCGCAAAAACCTGCATCTTTTGCAAACTGTATTGGTTTCAAGTACGTTATTCTGTTCC	Ppe08	12515109	+
Pa	LG8	pa111088	24.6	CAGCCACTGACATGGTATAAGGTATGGAAATGCTCCTTCAAACGTTGAAGCTTGACTAGAATGGTTTTTGTTTCTTATTTCCTGTGTTTATA	Ppe08	12278053	-
Pa	LG8	pa111146	25.4	CAGCCTCCTTGTGGTTCAATGGCTTCCCTAACGTTTCCTACCGCGAAAAAAAA	Ppe08	12404485	+
Pa	LG8	pa112704	33.2	CAGCTTTATTGCATTGTATTTGCTTTCTCGTTGAAAGATCTCTTTGGACAATGAAAAGTGCAAGTTTCTGACGAAAA	Ppe08	15360275	+
Pa	LG8	pa113022	35	CTGCTTGGTATTGGAGTTCGTATATTTTTCCCTCTGCTGTCTGTTGATGGCTGAAGAGGGAATAGTCAATGATGATGCAAAGAACACAGC	Ppe08	15910277	-
Pa	LG8	pa112927	35.3	CAGCCCTAGATCGAGTGGACGATGACGATCTGGAGGCGCTCAGAGAGCGGAGGCTTCAGCAGATGAAGAAGATGGCGGAGAAGCGCAG	Ppe08	15772477	-
Pa	LG8	pa114237	39.2	CTGCAATGGTTGTGTGGCTCCGAAAAATGAGAAGTTTGAGTCTTCCTTTCTCTATTAGGACTTACAATTCGGTCTTGAATTCGTGCCCTACG	Ppe08	17468552	+
Pa	LG8	pa114158	39.5	CTGCGAATGAGAACTTAAAAGGGAGAGAAGATGATCAAGAAGGTGTTTGTGTTCACCGACTTTGCATCCGGCTG	Ppe08	17395031	+
Pa	LG8	pa114652	42	CTGCGCTGAATCAGTCCGGCTAGAACTAGGAGAACCTGGGGACTGAAATCTGACGTTCAGATCAGGTGGAACTGAATCGGGTTTTTGTTGTG	Ppe08	18012549	+
Pa	LG8	pa114818	42.1	CTGCCTCATCTACCTTCCCAGCCCTTCCAAGAAGATCAATTACACAACCATAGTGCTCTCTTCCTGGATCAATCCTGAAAAGCTG	Ppe08	18165054	-
Pa	LG8	pa114631	42.1	CAGCCCAGTGAAGTGTCAGCACATGAATAAACGGACACATTCATGAGCTCCATTCTAGATGACTCCAGAACAGTCAACTTAAAGTCAATGGC	Ppe08	17989937	+
Pa	LG8	pa114813	42.1	CTGCCGGTCCGGCTGGGGGCGGCGATTGGCGAAGAAGACGACAAACGGATTTGGAACTTCTTCTTTTGCTTTGCTGACACGTCTCTCTATTT	Ppe08	18162861	+
Pa	LG8	pa114675	42.1	CAGCTGGCCTTGCACTCCACTTGCTTCCTTTTATAGTGCCTCCAAGGGCCATGCACCAATGCCATATGGCACTAAGAAAGAGCAACAAGTGG	Ppe08	18022122	+
Pa	LG8	pa114825	42.2	CAGCATTATGTTTATGCAGTCAAAAAACTTGAAAAGTTTGCAACTTTTTTGCACCAGAAGCAAGAAGAGTACCAGTAATAATAGACCCATCT	Ppe08	18178282	-
Pa	LG8	pa114733	42.3	CTGCTTTAATTGTTGATTAATGAAAATGGCGGTGATTCCTTTAAGCGCACAACTACCATAACATGCCATGATGTGTCAACATTCTTATTCTA	Ppe08	18081437	-
Pa	LG8	pa114816	42.3	CAGCTTTTCAGGATTGATCCAGGAAGAGAGCACTATGGTTGTGTAATTGATCTTCTTGGAAGGGCTGGGAAGGTAGATGAGGCAG	Ppe08	18164970	+
Pa	LG8	pa114804	42.3	CAGCATCTGTAAATCAAATACTAAGGACACAAAATAATAAAAACCAAAGGCTTTTAACTTGTGTCTTCACCACATTTAAATACAAGAGGATC	Ppe08	18142058	-
Pa	LG8	pa114840	42.9	CAGCACTGGCGATGCTATGGGGATGAACATGGTCTCTAAAGGTGTACAAAACGTTTTGGATTTTCTCCAGAATGACTTCGCTGACATGGATG	Ppe08	18202526	+
Pa	LG8	pa114867	44.7	CAGCACGGATTCATCTGGAAGGTTCACAATGTTATAAAGACAAAGCTAAAAAAGCAGAAACAAACGAGATGGTCTTCAGTGCCCCTGTCACA	Ppe08	18233944	-
Pa	LG8	pa115381	48.6	CTGCATGGTTGTAGCCAAGGTACTTGCCTTGCGTTGACCTTGGTCTTGTGGCGAAAACTCTGTTGTTTTTCGTGAAGCAATCTTTGACTGC	Ppe08	18853920	-
Pa	LG8	pa115286	48.7	CAGCTGAAGGCGCGGGATTACCTATTGCCGGTCTTACAGCTCTCCAGGCTCTCACTCAAGCTG	Ppe08	18772548	+
Pa	LG8	pa115287	48.7	CAGCTTGAGTGAGAGCCTGGAGAGCTGTAAGACCGGCAATAGGTAATCCCGCGCCTTCAGCTG	Ppe08	18772610	-
Pa	LG8	pa115304	48.7	CTGCCCCATCCGGGGTCTTGTAGTCAAGAACTTCATCTGCCCCTAAGCTCTTAACCAATTCAACGTTACGAGCTCCACAGGTGGCTGTGACA	Ppe08	18777504	-
Pa	LG8	pa115488	49.8	CAGCTGCATCCCCGTCCGCCGACGGCACGTCGTTTTGCGCCGCTCCATGCGTCGCTTCCGCCTCTTCGGCCGACGCCGCTG	Ppe08	19018348	+
Pa	LG8	pa115482	50.1	CAGCACAAGATTGTTCGCAGGTCCTACGATAAGGACCAAGACACCTTCCGCTATGTTTTTATTGTGCTG	Ppe08	19004901	-
Pa	LG8	pa115480	50.4	CAGCACAATAAAAACATAGCGGAAGGTGTCTTGGTCCTTATCGTAGGACCTGCGAACAATCTTGTGCTG	Ppe08	19004833	+
Pa	LG8	pa115491	50.5	CAGCGGCGTCGGCCGAAGAGGCGGAAGCGACGCATGGAGCGGCGCAAAACGACGTGCCGTCGGCGGAAGGGGATGCAGC	Ppe08	19018428	-
Pa	LG8	pa115530	51.2	CAGCAATTTGATCATTTTTCGGAATGTAGGATCGCAGGGATGCCCTCGTAATGGCTTCAATGGTTAATGAGAGTTCCAATTCAGAATCAATA	Ppe08	19059351	-
Pa	LG8	pa116160	52.2	CTGCAGTGAATGTGAGGTTGTCTCCGGCATATTTGGGAACGCATTCTGGCACGAAAACATAAGTCCAACAGTGCACCAGTGGTTGAACAAGG	Ppe08	19770579	+
Pa	LG8	pa116161	52.3	CAGCATTTCCCCACCTCAGAAAGATCTGCAACTCCGGTTTTATAGTGGACAGCAATGGCAG	Ppe08	19770695	+
Pa	LG8	pa116201	52.4	CTGCAAATCCTGGAATTGGAGTACTTTTTGACCAGTGGTTCTGAATCTTAGCTGGACATTTCGACTGCAATTAGTAACGCTTTGCTGTCACA	Ppe08	19818564	+
Pa	LG8	pa116162	52.7	CTGCCATTGGAAGCCTTGTTGAGCTTTCCTTGTTCAACCACTGGTGCACTGTTGGACTTATGTTTTCGTGCCAGAATGCGTTCCCAAATAT	Ppe08	19770697	-
Pa	LG8	pa116290	52.7	CTGCAGATTCCACAACCTTTCAACTTTTTCCCGCAAGCTACATTTGCCCTCTTCACCATTAAAACAGTCCCATGATGCCACACACAGAGGC	Ppe08	19967584	-
Pa	LG8	pa116366	52.7	CTGCAATGGGGTTTTTTTAAATCATGCTCATGCATGCATGACATATCAGAAGTTATTAATTCATCAATCTTCAGCAAAAACACCCACCTGA	Ppe08	20065722	+
Pa	LG8	pa116288	52.7	CAGCCTCTGTGTGTGGCATCATGGGACTGTTTTAATGGTGAAGAGGGCAAATGTAGCTTGCGGGAAAAAGTTGAAAGGTTGTGGAATCTGC	Ppe08	19967492	+
Pa	LG8	pa116367	52.7	CTGCAGATGAGATGACTAGGACGTGTATGCAAATTGCAATGCAAACCAGTCAGGTGGGTGGGGGTGCTGAAGATTGATGAATTAATAACTTC	Ppe08	20065861	-
Pa	LG8	pa116203	52.8	CTGCCACTGCTAAAACATACACAGCATGCATGGCATGTGACAGCAAAGCGTTACTAATTGCAGTCGAAATGTCCAGCTAAGATTCAGAACCA	Ppe08	19818690	-
Pa	LG8	pa116277	53	CAGCCTGAGAATGGTAACTCAACCAAATCAGAAAATGGATGTTTTTGTATGCGGGAAATGGTTTTGAAGTTGAGAAAGGTTTGCATGAA	Ppe08	19954635	+
Pa	LG8	pa116274	53.3	CTGCGAGGCAAAAACGATCATTAGAAACGCAGACAAAACTCATATTATGCGAAAATCAAAAGCAGAACGAAGCAAAGAGAAGAGAATAGAAG	Ppe08	19941441	-
Pa	LG8	pa116494	54.4	CAGCGCCGTCCCAAGCTGAGTTGCTTTATAAGAATTTTAAGGTGATCAAGGAGAATTTGAAGTCACAAACAAAGGACACCATTCTGGAGAAG	Ppe08	20198574	-
Pa	LG8	pa116721	54.4	CTGCCCTGGTGAGATTGACATGGCATCTCATCTCAGTGGAAGGCGGCACAAGGAAAATGTGCAAGAGCAACAACAGAACGCAAGTAAGGCTC	Ppe08	20479642	+
Pa	LG8	pa116727	54.5	CAGCCCACATTACAAATTTTGCACCATAGAGGTGGCCCATTCTTCTTTGTATTCTGCTGTTCTTGCATTTTCTCCTTATGCTTGTTTCCATT	Ppe08	20480181	-
Pa	LG8	pa116724	55.1	CTGCTCTGGTCAGATTACCTTGGCATCTCATCTCAATGGAAACAAGCATAAGGAGAAAATGCAAGAACAGCAGAATACAAAGAAGAATGGG	Ppe08	20480056	+
