# Supplementary material for: Mapping Quantitative Trait Loci Associated With Graft (In)Compatibility in Apricot (Prunus armeniaca L.)
Source: Front Plant Sci. 2021 Feb 19;12:622906. doi: 10.3389/fpls.2021.622906 (PMC7933020; doi:10.3389/fpls.2021.622906)
Supplement: Supplementary Figure 1 — Colocalization of quantitative trait loci (QTLs) for graft (in)compatibility traits in the “Mo × Pa” cross. QTLs for necrotic line (qNL), wood discontinuity (qWD), and overall graft (in)compatibility (qGI) detected in 2014 and 2015 were drawn as blue, black, and red bars, respectively, along linkage groups with MapChart 3.0 (Voorrips, 2002). The most significant markers associated with QTLs and their positioning on maps are shown. [file Data_Sheet_1.ZIP › Supplementary material R1/TableS4.xls]

## Sheet: phenotypic dataset
Table S4. Graft incompatibiliy traits phenotyped in the 'Mo x Pa' progeny and parental genotypes*
ID	Necrotic line (NL)		Bark dicscontinuity (BD)		Wood discontinuty (WD)		Graft incompatibility (GI)
	2014	2015	2014	2015	2014	2015	2014	2015
ind_1	4	3	1	0	2	0	1	1
ind_2	4	3	1	2	2	2	1	1
ind_3	2	0	0	0	1	0	0	1
ind_4	3	2	3	2	3	2	2	1
ind_5	3	3	1	1	1	1	1	1
ind_6	3	2	1	0	0	0	1	0
ind_7	4	4	1	3	4	4	2	2
ind_8	4	3	3	5	4	5	2	2
ind_9	3	1	0	1	2	2	1	0
ind_10	3	3	2	0	2	0	1	1
ind_11	1	0	0	0	2	0	0	0
ind_12	1	1	0	1	1	1	0	0
ind_13	2	2	0	1	2	2	0	0
ind_14	2	1	0	0	1	0	0	0
ind_15	1	2	0	2	3	2	1	1
ind_16	2	3	0	1	0	0	0	0
ind_17	2	2	2	0	0	1	0	0
ind_18	1	1	1	0	1	0	0	0
ind_19	1	2	0	0	0	1	0	0
ind_20	2	3	0	1	0	0	0	1
ind_21	2	2	0	0	1	0	0	0
ind_22	2	2	0	0	1	0	0	0
ind_23	2	2	2	0	2	1	1	1
ind_24	2	0	0	1	2	1	1	0
ind_25	2	2	3	2	3	2	1	1
ind_26	2	2	2	1	0	0	0	0
ind_27	2	1	1	0	2	0	1	0
ind_28	2	1	0	0	1	0	0	0
ind_29	2	1	0	0	0	0	0	0
ind_30	2	3	1	2	1	2	0	1
ind_31	3	3	3	0	2	1	2	1
ind_32	2	2	0	2	3	2	1	1
ind_33	3	4	4	3	1	2	2	2
ind_34	1	1	0	2	3	2	1	1
ind_35	3	0	0	0	1	0	1	0
ind_36	4	2	2	3	3	1	2	2
ind_37	4	3	0	2	3	1	1	1
ind_38	1	0	0	0	1	0	0	0
ind_39	3	3	1	2	1	2	1	1
ind_40	2	3	1	1	1	1	1	1
ind_41	2	3	4	5	3	5	2	2
ind_42	2	0	0	0	0	0	0	0
ind_43	3	missing	0	missing	3	missing	1	missing
ind_44	4	4	5	4	4	5	2	2
ind_45	3	3	1	3	3	3	2	2
ind_46	2	2	2	0	1	0	1	1
ind_47	2	1	3	2	2	1	1	1
ind_48	2	2	1	1	1	1	1	1
ind_49	3	2	2	0	1	0	1	1
ind_50	2	3	1	1	1	0	1	1
ind_51	3	3	1	0	1	0	1	1
ind_52	3	2	0	1	1	1	1	1
ind_53	2	1	2	1	1	0	0	0
ind_54	3	3	3	4	3	4	2	2
ind_55	2	3	0	1	2	2	1	1
ind_56	3	5	2	4	3	3	2	2
ind_57	3	3	2	2	0	1	1	1
ind_58	2	0	1	0	1	0	0	0
ind_59	2	2	0	0	1	0	0	0
ind_60	3	2	2	2	1	1	1	1
ind_61	3	3	1	1	1	1	1	1
ind_62	0	0	0	0	0	0	0	0
ind_63	3	2	1	1	1	0	1	1
ind_64	3	3	2	2	1	0	1	1
ind_65	3	2	1	2	1	2	1	1
ind_66	3	2	0	1	1	1	1	1
ind_67	3	4	5	4	5	4	2	2
ind_68	3	3	1	0	3	0	1	1
ind_69	missing	missing	missing	missing	missing	missing	missing	missing
ind_70	3	4	4	3	4	4	2	2
ind_71	3	3	3	4	3	4	2	2
ind_72	missing	missing	missing	missing	missing	missing	missing	missing
ind_73	missing	missing	missing	missing	missing	missing	missing	missing
ind_74	3	3	1	0	2	2	1	1
ind_75	2	2	1	1	1	1	1	1
ind_76	4	3	4	3	3	2	2	2
ind_77	3	3	2	0	3	0	1	1
ind_78	3	3	2	5	4	5	2	2
ind_79	4	3	3	3	4	4	2	2
ind_80	missing	missing	missing	missing	missing	missing	missing	missing
ind_81	3	5	4	3	3	4	2	2
ind_82	4	3	1	1	1	1	1	1
ind_83	4	3	2	4	4	4	2	2
ind_84	3	4	1	1	3	3	2	2
ind_85	2	4	4	3	3	3	2	2
ind_86	4	3	2	3	4	5	2	2
ind_87	3	4	4	3	3	3	2	2
ind_88	2	3	0	2	1	1	1	1
ind_89	3	4	3	3	4	4	2	2
ind_90	3	3	4	4	4	4	2	2
ind_91	missing	missing	missing	missing	missing	missing	missing	missing
ind_92	4	5	3	4	4	5	2	2
Moniqui	4	3	5	5	5	4	2	2
Paviot	2	2	2	3	3	2	1	1
* 92 individuals phenotyped
